# Supplementary material for: Crystal structure, Hirshfeld surface analysis and computational study of a rhodamine B–salicyl­aldehyde Schiff base derivative
Source: Acta Crystallogr E Crystallogr Commun. 2020 Jun 5;76(Pt 7):1027–32. doi: 10.1107/S2056989020007197 (PMC7336787; doi:10.1107/S2056989020007197)
Supplement: Supplementary file 1 [file e-76-01027-sup1.cif]

##############################################################################
#                                                                            #
# This CIF contains the data in a paper accepted for publication in          #
# Acta Crystallographica Section E. It conforms to the requirements of       #
# Notes for Authors for Acta Crystallographica Section E, and has been       #
# peer reviewed under the auspices of the IUCr Commission on Journals.       #
#                                                                            #
# Full details of the Crystallographic Information File format               #
# are given in the paper "The Crystallographic Information File (CIF):       #
# a New Standard Archive File for Crystallography" by S. R. Hall, F. H.      #
# Allen and I. D. Brown [Acta Cryst. (1991), A47, 655-685].                  #
#                                                                            #
# The current version of the core CIF dictionary is obtainable from          #
# ftp://ftp.iucr.org/pub/cif_core.dic.                                       #
#                                                                            #
# Software is freely available for graphical display of the structure(s)     #
# in this CIF. For information consult the CIF software page                 #
# http://www.iucr.org/resources/cif/software.                                #
#                                                                            #
# This file may be used for bona fide research purposes within the           #
# scientific community so long as proper attribution is given to the journal # 
# article from which it was obtained.                                        #
#                                                                            #
##############################################################################
data_I
_audit_creation_method
;
Olex2 1.3
(compiled 2020.02.04 svn.rd84adfe8 for OlexSys, GUI svn.r6032)
;
_journal_date_recd_electronic     2020-03-24
_journal_date_accepted     2020-05-28
_journal_name_full     'Acta Crystallographica, Section E'
_journal_year     2020
_journal_volume     76
_journal_issue      7
_journal_page_first     1027
_journal_page_last     1032
_journal_paper_category     GO
_journal_paper_doi     10.1107/S2056989020007197
_journal_coeditor_code     ZQ2251
_publ_contact_author_name     'Anwaraporn Suramitr'
_publ_contact_author_address
;
Faculty of Science at Si Racha, Kasetsart University Si Racha Campus,
Chonburi 20230, Thailand
;
_publ_contact_author_email     'sfsciawn@src.ku.ac.th'
_publ_contact_author_fax     ?
_publ_contact_author_phone     ?
_publ_section_title
;
Crystal structure, Hirshfeld surface analysis and computational study of a
rhodamine B--salicylaldehyde Schiff base derivative
;
_publ_section_title_footnote     .
loop_
    _publ_author_name
    _publ_author_footnote
    _publ_author_address
    'Suramitr, Songwut' .
;
Department of Chemistry,
Faculty of Science and Center for Advanced Studies in Nanotechnology for \
Chemical, Food, and Agricultural Industries,
KU Institute for Advanced Studies, Kasetsart University,
Bangkok 10900, Thailand
;
    'Teanwarawat, Jitpinan' .
;
Department of Chemistry,
Faculty of Science and Center for Advanced Studies in Nanotechnology for \
Chemical, Food, and Agricultural Industries,
KU Institute for Advanced Studies, Kasetsart University,
Bangkok 10900, Thailand
;
    'Ithiapa, Nuttapong' .
;
Department of Chemistry,
Faculty of Science and Center for Advanced Studies in Nanotechnology for \
Chemical, Food, and Agricultural Industries,
KU Institute for Advanced Studies, Kasetsart University,
Bangkok 10900, Thailand
;
    'Wattanathana, Worawat' .
;
Department of Materials Engineering, Faculty of Engineering,
Kasetsart University 10900, Thailand
;
    'Suramitr, Anwaraporn' .
;
Faculty of Science at Si Racha, Kasetsart University Si Racha Campus,
Chonburi 20230, Thailand
;
_publ_section_synopsis
;
The molecular structure of the title compound  comprises two parts,  xanthene
and isoindole, sharing a central quaternary carbon atom. Both the xanthene and
isoindole moieties are nearly planar and are almost perpendicular.
;
_chemical_name_systematic
;\
3',6'-Bis(diethylamino)-2-[(2-hydroxybenzylidene)amino]spiro[isoindoline-\
1,9'-xanthen]-3-one
;
_chemical_name_common     ?
_chemical_formula_moiety     'C35 H36 N4 O3'
_chemical_formula_sum     'C35 H36 N4 O3'
_chemical_formula_iupac     'C35 H36 N4 O3'
_chemical_formula_weight     560.68
_chemical_melting_point     ?
_space_group_crystal_system     monoclinic
_space_group_name_H-M_alt     'P 1 21/c 1'
_space_group_name_Hall     '-P 2ybc'
loop_
    _space_group_symop_operation_xyz
    'x, y, z'
    '-x, y+1/2, -z+1/2'
    '-x, -y, -z'
    'x, -y-1/2, z-1/2'
_cell_length_a     9.3903(7)
_cell_length_b     26.8178(19)
_cell_length_c     11.5639(8)
_cell_angle_alpha     90
_cell_angle_beta     101.635(2)
_cell_angle_gamma     90
_cell_volume     2852.3(4)
_cell_formula_units_Z     4
_cell_measurement_reflns_used     9681
_cell_measurement_theta_min     3.90
_cell_measurement_theta_max     72.10
_cell_measurement_temperature     100
_exptl_crystal_description     block
_exptl_crystal_colour     'clear light violet'
_exptl_crystal_size_max     0.20
_exptl_crystal_size_mid     0.20
_exptl_crystal_size_min     0.20
_exptl_crystal_density_diffrn     1.306
_exptl_crystal_density_meas     ?
_exptl_crystal_density_method     ?
_exptl_crystal_F_000     1192
_exptl_absorpt_coefficient_mu     0.670
_exptl_absorpt_correction_type     multi-scan
_exptl_absorpt_process_details
;
(SADABS; Bruker, 2016)
;
_exptl_absorpt_correction_T_min     0.673
_exptl_absorpt_correction_T_max     0.754
_diffrn_ambient_temperature     100
_diffrn_source     ?
_diffrn_source_power     2.5
_diffrn_source_voltage     50.0
_diffrn_source_current     50.0
_diffrn_radiation_type     CuK\a
_diffrn_radiation_wavelength     1.54178
_diffrn_measurement_device_type     'Bruker APEXIII CCD'
_diffrn_measurement_method     '\f and \w scans'
_diffrn_detector_area_resol_mean     ?
_diffrn_reflns_number     64500
_diffrn_reflns_av_R_equivalents     0.0296
_diffrn_reflns_av_unetI/netI     0.0165
_diffrn_reflns_theta_min     5.084
_diffrn_reflns_theta_max     72.203
_diffrn_reflns_theta_full     67.679
_diffrn_measured_fraction_theta_max     0.979
_diffrn_measured_fraction_theta_full     0.978
_diffrn_reflns_limit_h_min     -11
_diffrn_reflns_limit_h_max     11
_diffrn_reflns_limit_k_min     -33
_diffrn_reflns_limit_k_max     31
_diffrn_reflns_limit_l_min     -14
_diffrn_reflns_limit_l_max     14
_diffrn_standards_number     0
_refine_special_details     ?
_reflns_number_total     5508
_reflns_number_gt     5462
_reflns_threshold_expression     'I > 2\s(I)'
_refine_ls_structure_factor_coef     Fsqd
_refine_ls_matrix_type     full
_refine_ls_R_factor_all     0.0416
_refine_ls_R_factor_gt     0.0415
_refine_ls_wR_factor_gt     0.0991
_refine_ls_wR_factor_ref     0.0992
_refine_ls_goodness_of_fit_ref     1.066
_refine_ls_restrained_S_all     1.066
_refine_ls_number_reflns     5508
_refine_ls_number_parameters     387
_refine_ls_number_restraints     0
_refine_ls_hydrogen_treatment     mixed
_refine_ls_weighting_scheme     calc
_refine_ls_weighting_details
              'w=1/[\s^2^(Fo^2^)+(0.0366P)^2^+1.6105P] where P=(Fo^2^+2Fc^2^)/3'
_atom_sites_solution_hydrogens     mixed
_atom_sites_solution_primary     dual
_atom_sites_solution_secondary     ?
_refine_ls_shift/su_max     0.001
_refine_ls_shift/su_mean     0.000
_refine_diff_density_max     0.259
_refine_diff_density_min     -0.248
_refine_ls_extinction_method     none
_refine_ls_extinction_coef     .
loop_
    _atom_type_symbol
    _atom_type_description
    _atom_type_scat_dispersion_real
    _atom_type_scat_dispersion_imag
    _atom_type_scat_source
    'C' 'C' 0.0181 0.0091
                         'International Tables Vol C Tables 4.2.6.8 and 6.1.1.4'
    'H' 'H' 0.0000 0.0000
                         'International Tables Vol C Tables 4.2.6.8 and 6.1.1.4'
    'N' 'N' 0.0311 0.0180
                         'International Tables Vol C Tables 4.2.6.8 and 6.1.1.4'
    'O' 'O' 0.0492 0.0322
                         'International Tables Vol C Tables 4.2.6.8 and 6.1.1.4'
_computing_data_collection
;
APEX3 (Bruker, 2018)
;
_computing_cell_refinement
;
SAINT (Bruker, 2018)
;
_computing_data_reduction
;
SAINT (Bruker, 2018)
;
_computing_structure_solution
;
SHELXT (Sheldrick, 2015a)
;
_computing_structure_refinement
;
SHELXL (Sheldrick, 2015b)
;
_computing_molecular_graphics
;
<i>OLEX2</i> (Dolomanov <i>et al.</i>,  2009), Mercury (Macrae et al.,
2020)
;
_computing_publication_material
;
<i>OLEX2</i> (Dolomanov <i>et al.</i>,  2009)
;
loop_
    _atom_site_type_symbol
    _atom_site_label
    _atom_site_fract_x
    _atom_site_fract_y
    _atom_site_fract_z
    _atom_site_U_iso_or_equiv
    _atom_site_adp_type
    _atom_site_calc_flag
    _atom_site_occupancy
    _atom_site_disorder_assembly
    _atom_site_disorder_group
    O O1 0.63421(9) 0.53998(3) 0.51482(7) 0.01990(19) Uani d 1 . .
    O O2 0.35333(10) 0.71057(3) 0.15605(8) 0.0258(2) Uani d 1 . .
    O O3 0.85258(11) 0.67163(4) 0.47128(9) 0.0341(2) Uani d 1 . .
    N N3 0.47258(11) 0.64737(4) 0.27590(9) 0.0182(2) Uani d 1 . .
    N N2 0.78424(11) 0.43998(4) 0.22361(9) 0.0203(2) Uani d 1 . .
    N N4 0.61281(11) 0.66475(4) 0.30950(9) 0.0197(2) Uani d 1 . .
    N N1 0.54337(12) 0.63079(4) 0.84325(9) 0.0228(2) Uani d 1 . .
    C C27 0.22734(13) 0.63956(4) 0.22148(10) 0.0181(2) Uani d 1 . .
    C C12 0.52489(12) 0.55798(4) 0.31027(10) 0.0163(2) Uani d 1 . .
    C C9 0.56210(12) 0.58015(4) 0.55053(10) 0.0167(2) Uani d 1 . .
    C C22 0.27539(12) 0.59856(4) 0.29156(10) 0.0165(2) Uani d 1 . .
    C C8 0.46927(12) 0.61076(4) 0.47253(10) 0.0165(2) Uani d 1 . .
    C C13 0.61868(12) 0.53104(4) 0.39588(10) 0.0163(2) Uani d 1 . .
    C C17 0.70486(13) 0.49250(4) 0.36853(10) 0.0174(2) Uani d 1 . .
    H H17 0.767903 0.475358 0.430372 0.021 Uiso calc 1 . .
    C C28 0.35267(13) 0.67139(4) 0.21032(10) 0.0185(2) Uani d 1 . .
    C C16 0.70031(12) 0.47851(4) 0.25124(10) 0.0173(2) Uani d 1 . .
    C C10 0.58838(13) 0.58696(5) 0.67180(10) 0.0188(2) Uani d 1 . .
    H H10 0.652938 0.565077 0.721574 0.023 Uiso calc 1 . .
    C C11 0.43818(12) 0.60188(4) 0.34033(10) 0.0165(2) Uani d 1 . .
    C C7 0.40438(13) 0.64983(5) 0.52325(11) 0.0199(3) Uani d 1 . .
    H H7 0.340634 0.671699 0.472730 0.024 Uiso calc 1 . .
    C C5 0.52106(13) 0.62564(5) 0.72189(11) 0.0190(2) Uani d 1 . .
    C C6 0.42897(13) 0.65798(5) 0.64345(11) 0.0212(3) Uani d 1 . .
    H H6 0.383917 0.685408 0.673746 0.025 Uiso calc 1 . .
    C C24 0.03086(13) 0.57033(5) 0.26884(11) 0.0219(3) Uani d 1 . .
    H H24 -0.038019 0.546594 0.284338 0.026 Uiso calc 1 . .
    C C23 0.17839(13) 0.56257(5) 0.31441(10) 0.0190(2) Uani d 1 . .
    H H23 0.211332 0.533686 0.359496 0.023 Uiso calc 1 . .
    C C15 0.60465(13) 0.50567(5) 0.16302(11) 0.0207(3) Uani d 1 . .
    H H15 0.598389 0.497589 0.082170 0.025 Uiso calc 1 . .
    C C26 0.08054(14) 0.64726(5) 0.17477(11) 0.0219(3) Uani d 1 . .
    H H26 0.048406 0.675417 0.126699 0.026 Uiso calc 1 . .
    C C14 0.52070(13) 0.54367(5) 0.19346(11) 0.0203(3) Uani d 1 . .
    H H14 0.457022 0.560945 0.132251 0.024 Uiso calc 1 . .
    C C25 -0.01736(13) 0.61228(5) 0.20097(11) 0.0231(3) Uani d 1 . .
    H H25 -0.118581 0.617015 0.172246 0.028 Uiso calc 1 . .
    C C29 0.66197(14) 0.69802(5) 0.24752(11) 0.0226(3) Uani d 1 . .
    H H29 0.603743 0.709238 0.175314 0.027 Uiso calc 1 . .
    C C21 0.88015(14) 0.41198(5) 0.31614(11) 0.0228(3) Uani d 1 . .
    H H21A 0.901201 0.379277 0.283556 0.027 Uiso calc 1 . .
    H H21B 0.827910 0.405544 0.380933 0.027 Uiso calc 1 . .
    C C30 0.80710(15) 0.71842(5) 0.28840(12) 0.0249(3) Uani d 1 . .
    C C4 0.67041(14) 0.60808(5) 0.91783(11) 0.0250(3) Uani d 1 . .
    H H4A 0.670275 0.571911 0.900719 0.030 Uiso calc 1 . .
    H H4B 0.663083 0.612091 1.001535 0.030 Uiso calc 1 . .
    C C19 0.78644(15) 0.42836(5) 0.10088(11) 0.0230(3) Uani d 1 . .
    H H19A 0.685046 0.427015 0.055715 0.028 Uiso calc 1 . .
    H H19B 0.829533 0.394843 0.097343 0.028 Uiso calc 1 . .
    C C2 0.46026(14) 0.66609(5) 0.89867(11) 0.0236(3) Uani d 1 . .
    H H2A 0.454398 0.653305 0.977887 0.028 Uiso calc 1 . .
    H H2B 0.359964 0.667543 0.851350 0.028 Uiso calc 1 . .
    C C35 0.89543(15) 0.70507(5) 0.39724(13) 0.0284(3) Uani d 1 . .
    C C3 0.81405(15) 0.63038(6) 0.90053(12) 0.0310(3) Uani d 1 . .
    H H3A 0.820426 0.627884 0.817176 0.046 Uiso calc 1 . .
    H H3B 0.894997 0.612070 0.948926 0.046 Uiso calc 1 . .
    H H3C 0.819047 0.665505 0.924369 0.046 Uiso calc 1 . .
    C C18 0.87120(16) 0.46553(5) 0.04151(12) 0.0287(3) Uani d 1 . .
    H H18A 0.866719 0.455502 -0.040637 0.043 Uiso calc 1 . .
    H H18B 0.972824 0.466195 0.083581 0.043 Uiso calc 1 . .
    H H18C 0.828601 0.498805 0.043386 0.043 Uiso calc 1 . .
    C C20 1.02371(15) 0.43748(5) 0.36756(13) 0.0291(3) Uani d 1 . .
    H H20A 1.077556 0.443530 0.304608 0.044 Uiso calc 1 . .
    H H20B 1.081375 0.416020 0.428003 0.044 Uiso calc 1 . .
    H H20C 1.004643 0.469316 0.403179 0.044 Uiso calc 1 . .
    C C1 0.52129(17) 0.71867(5) 0.91209(13) 0.0319(3) Uani d 1 . .
    H H1A 0.517760 0.733206 0.833812 0.048 Uiso calc 1 . .
    H H1B 0.622293 0.717668 0.955531 0.048 Uiso calc 1 . .
    H H1C 0.463219 0.739067 0.955591 0.048 Uiso calc 1 . .
    C C31 0.85986(17) 0.75357(5) 0.21765(14) 0.0332(3) Uani d 1 . .
    H H31 0.800983 0.763165 0.144281 0.040 Uiso calc 1 . .
    C C32 0.99603(19) 0.77443(6) 0.25302(17) 0.0412(4) Uani d 1 . .
    H H32 1.031113 0.797800 0.203696 0.049 Uiso calc 1 . .
    C C34 1.03266(16) 0.72693(6) 0.43299(16) 0.0377(4) Uani d 1 . .
    H H34 1.092100 0.718219 0.506806 0.045 Uiso calc 1 . .
    C C33 1.08133(17) 0.76114(6) 0.36078(17) 0.0430(4) Uani d 1 . .
    H H33 1.174654 0.775796 0.385279 0.052 Uiso calc 1 . .
    H H3 0.752(3) 0.6591(9) 0.431(2) 0.069(7) Uiso d 1 . .
loop_
    _atom_site_aniso_label
    _atom_site_aniso_U_11
    _atom_site_aniso_U_22
    _atom_site_aniso_U_33
    _atom_site_aniso_U_12
    _atom_site_aniso_U_13
    _atom_site_aniso_U_23
    O1 0.0224(4) 0.0236(4) 0.0129(4) 0.0070(3) 0.0017(3) -0.0005(3)
    O2 0.0281(5) 0.0213(5) 0.0272(5) 0.0023(4) 0.0035(4) 0.0077(4)
    O3 0.0246(5) 0.0390(6) 0.0363(6) -0.0069(4) 0.0001(4) 0.0078(4)
    N3 0.0162(5) 0.0190(5) 0.0188(5) -0.0012(4) 0.0022(4) 0.0035(4)
    N2 0.0205(5) 0.0219(5) 0.0190(5) 0.0026(4) 0.0049(4) -0.0014(4)
    N4 0.0169(5) 0.0197(5) 0.0233(5) -0.0016(4) 0.0062(4) -0.0019(4)
    N1 0.0207(5) 0.0305(6) 0.0171(5) 0.0025(4) 0.0034(4) -0.0042(4)
    C27 0.0193(6) 0.0197(6) 0.0148(5) 0.0016(5) 0.0025(4) -0.0018(4)
    C12 0.0140(5) 0.0188(6) 0.0162(5) -0.0012(4) 0.0028(4) 0.0014(4)
    C9 0.0137(5) 0.0185(6) 0.0180(6) -0.0007(4) 0.0036(4) -0.0005(4)
    C22 0.0154(6) 0.0204(6) 0.0134(5) 0.0012(4) 0.0023(4) -0.0022(4)
    C8 0.0134(5) 0.0195(6) 0.0164(6) -0.0024(4) 0.0024(4) 0.0003(4)
    C13 0.0154(5) 0.0200(6) 0.0134(5) -0.0023(4) 0.0030(4) 0.0003(4)
    C17 0.0155(5) 0.0206(6) 0.0157(5) 0.0006(4) 0.0020(4) 0.0026(4)
    C28 0.0211(6) 0.0188(6) 0.0155(5) 0.0021(5) 0.0031(4) -0.0002(4)
    C16 0.0152(5) 0.0185(6) 0.0190(6) -0.0023(4) 0.0053(4) -0.0004(4)
    C10 0.0162(5) 0.0230(6) 0.0164(6) 0.0005(5) 0.0014(4) 0.0006(5)
    C11 0.0151(5) 0.0177(6) 0.0163(6) -0.0009(4) 0.0022(4) 0.0028(4)
    C7 0.0173(6) 0.0210(6) 0.0206(6) 0.0011(5) 0.0017(5) 0.0008(5)
    C5 0.0152(5) 0.0238(6) 0.0178(6) -0.0035(5) 0.0030(4) -0.0027(5)
    C6 0.0187(6) 0.0220(6) 0.0230(6) 0.0005(5) 0.0049(5) -0.0042(5)
    C24 0.0182(6) 0.0286(7) 0.0190(6) -0.0046(5) 0.0043(5) -0.0040(5)
    C23 0.0190(6) 0.0223(6) 0.0155(5) -0.0009(5) 0.0031(4) 0.0000(4)
    C15 0.0204(6) 0.0270(6) 0.0146(6) 0.0005(5) 0.0030(5) -0.0011(5)
    C26 0.0207(6) 0.0237(6) 0.0193(6) 0.0055(5) -0.0010(5) -0.0020(5)
    C14 0.0184(6) 0.0260(6) 0.0152(6) 0.0022(5) 0.0004(4) 0.0030(5)
    C25 0.0154(6) 0.0310(7) 0.0211(6) 0.0033(5) -0.0005(5) -0.0059(5)
    C29 0.0251(6) 0.0210(6) 0.0233(6) 0.0005(5) 0.0089(5) 0.0002(5)
    C21 0.0251(6) 0.0182(6) 0.0251(6) 0.0039(5) 0.0051(5) 0.0008(5)
    C30 0.0247(6) 0.0198(6) 0.0337(7) -0.0014(5) 0.0140(5) -0.0049(5)
    C4 0.0279(7) 0.0312(7) 0.0150(6) 0.0024(5) 0.0024(5) -0.0011(5)
    C19 0.0266(6) 0.0218(6) 0.0216(6) 0.0006(5) 0.0070(5) -0.0046(5)
    C2 0.0243(6) 0.0268(7) 0.0209(6) -0.0003(5) 0.0077(5) -0.0025(5)
    C35 0.0245(7) 0.0244(7) 0.0389(8) -0.0034(5) 0.0127(6) -0.0033(6)
    C3 0.0224(7) 0.0430(8) 0.0256(7) 0.0025(6) 0.0001(5) -0.0057(6)
    C18 0.0343(7) 0.0289(7) 0.0266(7) 0.0014(6) 0.0148(6) -0.0016(5)
    C20 0.0221(7) 0.0307(7) 0.0331(7) 0.0046(5) 0.0025(5) 0.0019(6)
    C1 0.0384(8) 0.0276(7) 0.0301(7) -0.0034(6) 0.0077(6) -0.0012(6)
    C31 0.0397(8) 0.0232(7) 0.0420(8) -0.0045(6) 0.0206(7) -0.0024(6)
    C32 0.0438(9) 0.0266(7) 0.0615(11) -0.0123(7) 0.0304(8) -0.0067(7)
    C34 0.0244(7) 0.0379(8) 0.0513(9) -0.0051(6) 0.0086(6) -0.0074(7)
    C33 0.0283(8) 0.0346(8) 0.0708(12) -0.0142(6) 0.0214(8) -0.0154(8)
_geom_special_details
;
 All esds (except the esd in the dihedral angle between two l.s. planes)
 are estimated using the full covariance matrix.  The cell esds are taken
 into account individually in the estimation of esds in distances, angles
 and torsion angles; correlations between esds in cell parameters are only
 used when they are defined by crystal symmetry.  An approximate (isotropic)
 treatment of cell esds is used for estimating esds involving l.s. planes.
;
loop_
    _geom_bond_atom_site_label_1
    _geom_bond_atom_site_label_2
    _geom_bond_site_symmetry_2
    _geom_bond_distance
    _geom_bond_publ_flag
    O1 C9 . 1.3792(14) ?
    O1 C13 . 1.3747(14) ?
    O2 C28 . 1.2246(15) ?
    O3 C35 . 1.3558(17) ?
    O3 H3 . 1.02(3) ?
    N3 N4 . 1.3769(14) ?
    N3 C28 . 1.3833(15) ?
    N3 C11 . 1.4982(14) ?
    N2 C16 . 1.3758(16) ?
    N2 C21 . 1.4599(16) ?
    N2 C19 . 1.4572(16) ?
    N4 C29 . 1.2870(17) ?
    N1 C5 . 1.3834(16) ?
    N1 C4 . 1.4569(17) ?
    N1 C2 . 1.4551(16) ?
    C27 C22 . 1.3864(17) ?
    C27 C28 . 1.4803(17) ?
    C27 C26 . 1.3907(17) ?
    C12 C13 . 1.3879(16) ?
    C12 C11 . 1.5113(16) ?
    C12 C14 . 1.3970(17) ?
    C9 C8 . 1.3892(17) ?
    C9 C10 . 1.3861(17) ?
    C22 C11 . 1.5215(16) ?
    C22 C23 . 1.3885(17) ?
    C8 C11 . 1.5163(16) ?
    C8 C7 . 1.3990(17) ?
    C13 C17 . 1.3878(17) ?
    C17 H17 . 0.9500 ?
    C17 C16 . 1.3997(17) ?
    C16 C15 . 1.4172(17) ?
    C10 H10 . 0.9500 ?
    C10 C5 . 1.3996(17) ?
    C7 H7 . 0.9500 ?
    C7 C6 . 1.3798(18) ?
    C5 C6 . 1.4165(18) ?
    C6 H6 . 0.9500 ?
    C24 H24 . 0.9500 ?
    C24 C23 . 1.3949(17) ?
    C24 C25 . 1.3941(19) ?
    C23 H23 . 0.9500 ?
    C15 H15 . 0.9500 ?
    C15 C14 . 1.3768(18) ?
    C26 H26 . 0.9500 ?
    C26 C25 . 1.3890(19) ?
    C14 H14 . 0.9500 ?
    C25 H25 . 0.9500 ?
    C29 H29 . 0.9500 ?
    C29 C30 . 1.4561(19) ?
    C21 H21A . 0.9900 ?
    C21 H21B . 0.9900 ?
    C21 C20 . 1.5216(19) ?
    C30 C35 . 1.407(2) ?
    C30 C31 . 1.4025(19) ?
    C4 H4A . 0.9900 ?
    C4 H4B . 0.9900 ?
    C4 C3 . 1.525(2) ?
    C19 H19A . 0.9900 ?
    C19 H19B . 0.9900 ?
    C19 C18 . 1.5227(18) ?
    C2 H2A . 0.9900 ?
    C2 H2B . 0.9900 ?
    C2 C1 . 1.5183(19) ?
    C35 C34 . 1.400(2) ?
    C3 H3A . 0.9800 ?
    C3 H3B . 0.9800 ?
    C3 H3C . 0.9800 ?
    C18 H18A . 0.9800 ?
    C18 H18B . 0.9800 ?
    C18 H18C . 0.9800 ?
    C20 H20A . 0.9800 ?
    C20 H20B . 0.9800 ?
    C20 H20C . 0.9800 ?
    C1 H1A . 0.9800 ?
    C1 H1B . 0.9800 ?
    C1 H1C . 0.9800 ?
    C31 H31 . 0.9500 ?
    C31 C32 . 1.380(2) ?
    C32 H32 . 0.9500 ?
    C32 C33 . 1.385(3) ?
    C34 H34 . 0.9500 ?
    C34 C33 . 1.379(2) ?
    C33 H33 . 0.9500 ?
loop_
    _geom_angle_atom_site_label_1
    _geom_angle_atom_site_label_2
    _geom_angle_atom_site_label_3
    _geom_angle_site_symmetry_1
    _geom_angle_site_symmetry_3
    _geom_angle
    _geom_angle_publ_flag
    C13 O1 C9 . . 118.45(9) ?
    C35 O3 H3 . . 107.4(13) ?
    N4 N3 C28 . . 128.56(10) ?
    N4 N3 C11 . . 115.17(9) ?
    C28 N3 C11 . . 114.74(9) ?
    C16 N2 C21 . . 120.92(10) ?
    C16 N2 C19 . . 120.53(10) ?
    C19 N2 C21 . . 118.42(10) ?
    C29 N4 N3 . . 120.51(11) ?
    C5 N1 C4 . . 119.81(10) ?
    C5 N1 C2 . . 121.79(11) ?
    C2 N1 C4 . . 117.32(10) ?
    C22 C27 C28 . . 109.72(10) ?
    C22 C27 C26 . . 121.67(12) ?
    C26 C27 C28 . . 128.59(11) ?
    C13 C12 C11 . . 122.36(10) ?
    C13 C12 C14 . . 115.90(11) ?
    C14 C12 C11 . . 121.66(10) ?
    O1 C9 C8 . . 123.28(10) ?
    O1 C9 C10 . . 114.06(10) ?
    C10 C9 C8 . . 122.65(11) ?
    C27 C22 C11 . . 110.76(10) ?
    C27 C22 C23 . . 120.92(11) ?
    C23 C22 C11 . . 128.22(11) ?
    C9 C8 C11 . . 122.00(11) ?
    C9 C8 C7 . . 116.08(11) ?
    C7 C8 C11 . . 121.92(10) ?
    O1 C13 C12 . . 123.16(11) ?
    O1 C13 C17 . . 114.14(10) ?
    C12 C13 C17 . . 122.71(11) ?
    C13 C17 H17 . . 119.5 ?
    C13 C17 C16 . . 121.01(11) ?
    C16 C17 H17 . . 119.5 ?
    O2 C28 N3 . . 126.36(12) ?
    O2 C28 C27 . . 128.73(11) ?
    N3 C28 C27 . . 104.91(10) ?
    N2 C16 C17 . . 121.29(11) ?
    N2 C16 C15 . . 121.91(11) ?
    C17 C16 C15 . . 116.80(11) ?
    C9 C10 H10 . . 119.6 ?
    C9 C10 C5 . . 120.88(11) ?
    C5 C10 H10 . . 119.6 ?
    N3 C11 C12 . . 109.86(9) ?
    N3 C11 C22 . . 99.47(9) ?
    N3 C11 C8 . . 110.89(9) ?
    C12 C11 C22 . . 114.63(10) ?
    C12 C11 C8 . . 110.56(9) ?
    C8 C11 C22 . . 110.96(9) ?
    C8 C7 H7 . . 118.6 ?
    C6 C7 C8 . . 122.85(11) ?
    C6 C7 H7 . . 118.6 ?
    N1 C5 C10 . . 120.35(11) ?
    N1 C5 C6 . . 122.44(11) ?
    C10 C5 C6 . . 117.20(11) ?
    C7 C6 C5 . . 120.31(11) ?
    C7 C6 H6 . . 119.8 ?
    C5 C6 H6 . . 119.8 ?
    C23 C24 H24 . . 119.4 ?
    C25 C24 H24 . . 119.4 ?
    C25 C24 C23 . . 121.21(12) ?
    C22 C23 C24 . . 117.65(11) ?
    C22 C23 H23 . . 121.2 ?
    C24 C23 H23 . . 121.2 ?
    C16 C15 H15 . . 119.7 ?
    C14 C15 C16 . . 120.59(11) ?
    C14 C15 H15 . . 119.7 ?
    C27 C26 H26 . . 121.2 ?
    C25 C26 C27 . . 117.57(12) ?
    C25 C26 H26 . . 121.2 ?
    C12 C14 H14 . . 118.5 ?
    C15 C14 C12 . . 122.99(11) ?
    C15 C14 H14 . . 118.5 ?
    C24 C25 H25 . . 119.5 ?
    C26 C25 C24 . . 120.91(11) ?
    C26 C25 H25 . . 119.5 ?
    N4 C29 H29 . . 120.1 ?
    N4 C29 C30 . . 119.81(12) ?
    C30 C29 H29 . . 120.1 ?
    N2 C21 H21A . . 108.5 ?
    N2 C21 H21B . . 108.5 ?
    N2 C21 C20 . . 114.97(11) ?
    H21A C21 H21B . . 107.5 ?
    C20 C21 H21A . . 108.5 ?
    C20 C21 H21B . . 108.5 ?
    C35 C30 C29 . . 122.63(12) ?
    C31 C30 C29 . . 118.74(13) ?
    C31 C30 C35 . . 118.62(13) ?
    N1 C4 H4A . . 108.9 ?
    N1 C4 H4B . . 108.9 ?
    N1 C4 C3 . . 113.50(11) ?
    H4A C4 H4B . . 107.7 ?
    C3 C4 H4A . . 108.9 ?
    C3 C4 H4B . . 108.9 ?
    N2 C19 H19A . . 108.7 ?
    N2 C19 H19B . . 108.7 ?
    N2 C19 C18 . . 114.24(11) ?
    H19A C19 H19B . . 107.6 ?
    C18 C19 H19A . . 108.7 ?
    C18 C19 H19B . . 108.7 ?
    N1 C2 H2A . . 108.5 ?
    N1 C2 H2B . . 108.5 ?
    N1 C2 C1 . . 115.10(11) ?
    H2A C2 H2B . . 107.5 ?
    C1 C2 H2A . . 108.5 ?
    C1 C2 H2B . . 108.5 ?
    O3 C35 C30 . . 122.46(12) ?
    O3 C35 C34 . . 117.59(14) ?
    C34 C35 C30 . . 119.94(14) ?
    C4 C3 H3A . . 109.5 ?
    C4 C3 H3B . . 109.5 ?
    C4 C3 H3C . . 109.5 ?
    H3A C3 H3B . . 109.5 ?
    H3A C3 H3C . . 109.5 ?
    H3B C3 H3C . . 109.5 ?
    C19 C18 H18A . . 109.5 ?
    C19 C18 H18B . . 109.5 ?
    C19 C18 H18C . . 109.5 ?
    H18A C18 H18B . . 109.5 ?
    H18A C18 H18C . . 109.5 ?
    H18B C18 H18C . . 109.5 ?
    C21 C20 H20A . . 109.5 ?
    C21 C20 H20B . . 109.5 ?
    C21 C20 H20C . . 109.5 ?
    H20A C20 H20B . . 109.5 ?
    H20A C20 H20C . . 109.5 ?
    H20B C20 H20C . . 109.5 ?
    C2 C1 H1A . . 109.5 ?
    C2 C1 H1B . . 109.5 ?
    C2 C1 H1C . . 109.5 ?
    H1A C1 H1B . . 109.5 ?
    H1A C1 H1C . . 109.5 ?
    H1B C1 H1C . . 109.5 ?
    C30 C31 H31 . . 119.5 ?
    C32 C31 C30 . . 120.98(16) ?
    C32 C31 H31 . . 119.5 ?
    C31 C32 H32 . . 120.1 ?
    C31 C32 C33 . . 119.70(15) ?
    C33 C32 H32 . . 120.1 ?
    C35 C34 H34 . . 120.1 ?
    C33 C34 C35 . . 119.83(16) ?
    C33 C34 H34 . . 120.1 ?
    C32 C33 H33 . . 119.5 ?
    C34 C33 C32 . . 120.91(14) ?
    C34 C33 H33 . . 119.5 ?
loop_
    _geom_torsion_atom_site_label_1
    _geom_torsion_atom_site_label_2
    _geom_torsion_atom_site_label_3
    _geom_torsion_atom_site_label_4
    _geom_torsion_site_symmetry_1
    _geom_torsion_site_symmetry_2
    _geom_torsion_site_symmetry_3
    _geom_torsion_site_symmetry_4
    _geom_torsion
    _geom_torsion_publ_flag
    O1 C9 C8 C11 . . . . 0.75(17) ?
    O1 C9 C8 C7 . . . . 179.83(10) ?
    O1 C9 C10 C5 . . . . -178.87(10) ?
    O1 C13 C17 C16 . . . . 179.34(10) ?
    O3 C35 C34 C33 . . . . 179.94(14) ?
    N3 N4 C29 C30 . . . . 175.92(11) ?
    N2 C16 C15 C14 . . . . 179.21(11) ?
    N4 N3 C28 O2 . . . . 10.6(2) ?
    N4 N3 C28 C27 . . . . -169.16(11) ?
    N4 N3 C11 C12 . . . . -66.11(12) ?
    N4 N3 C11 C22 . . . . 173.25(9) ?
    N4 N3 C11 C8 . . . . 56.40(13) ?
    N4 C29 C30 C35 . . . . -3.20(19) ?
    N4 C29 C30 C31 . . . . 178.18(12) ?
    N1 C5 C6 C7 . . . . -176.72(12) ?
    C27 C22 C11 N3 . . . . -5.88(12) ?
    C27 C22 C11 C12 . . . . -122.98(11) ?
    C27 C22 C11 C8 . . . . 110.92(11) ?
    C27 C22 C23 C24 . . . . -2.80(17) ?
    C27 C26 C25 C24 . . . . -1.80(18) ?
    C12 C13 C17 C16 . . . . -0.50(18) ?
    C9 O1 C13 C12 . . . . -5.36(16) ?
    C9 O1 C13 C17 . . . . 174.80(10) ?
    C9 C8 C11 N3 . . . . -124.17(12) ?
    C9 C8 C11 C12 . . . . -2.06(15) ?
    C9 C8 C11 C22 . . . . 126.28(12) ?
    C9 C8 C7 C6 . . . . -0.38(18) ?
    C9 C10 C5 N1 . . . . 177.28(11) ?
    C9 C10 C5 C6 . . . . -1.68(17) ?
    C22 C27 C28 O2 . . . . -179.82(12) ?
    C22 C27 C28 N3 . . . . -0.05(13) ?
    C22 C27 C26 C25 . . . . 0.11(18) ?
    C8 C9 C10 C5 . . . . 0.11(18) ?
    C8 C7 C6 C5 . . . . -1.23(19) ?
    C13 O1 C9 C8 . . . . 2.99(16) ?
    C13 O1 C9 C10 . . . . -178.03(10) ?
    C13 C12 C11 N3 . . . . 122.54(12) ?
    C13 C12 C11 C22 . . . . -126.47(12) ?
    C13 C12 C11 C8 . . . . -0.16(15) ?
    C13 C12 C14 C15 . . . . -0.71(18) ?
    C13 C17 C16 N2 . . . . -179.25(11) ?
    C13 C17 C16 C15 . . . . 0.31(17) ?
    C17 C16 C15 C14 . . . . -0.34(18) ?
    C28 N3 N4 C29 . . . . -26.88(18) ?
    C28 N3 C11 C12 . . . . 126.76(11) ?
    C28 N3 C11 C22 . . . . 6.13(12) ?
    C28 N3 C11 C8 . . . . -110.73(11) ?
    C28 C27 C22 C11 . . . . 4.02(13) ?
    C28 C27 C22 C23 . . . . -179.22(10) ?
    C28 C27 C26 C25 . . . . -178.12(12) ?
    C16 N2 C21 C20 . . . . -79.52(15) ?
    C16 N2 C19 C18 . . . . 73.76(15) ?
    C16 C15 C14 C12 . . . . 0.57(19) ?
    C10 C9 C8 C11 . . . . -178.13(11) ?
    C10 C9 C8 C7 . . . . 0.94(17) ?
    C10 C5 C6 C7 . . . . 2.22(18) ?
    C11 N3 N4 C29 . . . . 168.12(11) ?
    C11 N3 C28 O2 . . . . 175.66(11) ?
    C11 N3 C28 C27 . . . . -4.11(13) ?
    C11 C12 C13 O1 . . . . 3.95(18) ?
    C11 C12 C13 C17 . . . . -176.23(11) ?
    C11 C12 C14 C15 . . . . 176.21(11) ?
    C11 C22 C23 C24 . . . . 173.34(11) ?
    C11 C8 C7 C6 . . . . 178.70(11) ?
    C7 C8 C11 N3 . . . . 56.81(14) ?
    C7 C8 C11 C12 . . . . 178.91(10) ?
    C7 C8 C11 C22 . . . . -52.75(15) ?
    C5 N1 C4 C3 . . . . 65.09(16) ?
    C5 N1 C2 C1 . . . . -86.26(15) ?
    C23 C22 C11 N3 . . . . 177.66(11) ?
    C23 C22 C11 C12 . . . . 60.56(16) ?
    C23 C22 C11 C8 . . . . -65.54(15) ?
    C23 C24 C25 C26 . . . . 1.20(19) ?
    C26 C27 C22 C11 . . . . -174.51(11) ?
    C26 C27 C22 C23 . . . . 2.25(18) ?
    C26 C27 C28 O2 . . . . -1.4(2) ?
    C26 C27 C28 N3 . . . . 178.35(12) ?
    C14 C12 C13 O1 . . . . -179.16(11) ?
    C14 C12 C13 C17 . . . . 0.67(17) ?
    C14 C12 C11 N3 . . . . -54.17(14) ?
    C14 C12 C11 C22 . . . . 56.81(15) ?
    C14 C12 C11 C8 . . . . -176.88(10) ?
    C25 C24 C23 C22 . . . . 1.12(18) ?
    C29 C30 C35 O3 . . . . 1.0(2) ?
    C29 C30 C35 C34 . . . . -178.41(13) ?
    C29 C30 C31 C32 . . . . 179.28(13) ?
    C21 N2 C16 C17 . . . . 0.60(17) ?
    C21 N2 C16 C15 . . . . -178.94(11) ?
    C21 N2 C19 C18 . . . . -102.27(13) ?
    C30 C35 C34 C33 . . . . -0.6(2) ?
    C30 C31 C32 C33 . . . . -1.0(2) ?
    C4 N1 C5 C10 . . . . 20.76(18) ?
    C4 N1 C5 C6 . . . . -160.34(12) ?
    C4 N1 C2 C1 . . . . 81.84(15) ?
    C19 N2 C16 C17 . . . . -175.33(11) ?
    C19 N2 C16 C15 . . . . 5.13(17) ?
    C19 N2 C21 C20 . . . . 96.50(13) ?
    C2 N1 C5 C10 . . . . -171.43(11) ?
    C2 N1 C5 C6 . . . . 7.48(18) ?
    C2 N1 C4 C3 . . . . -103.26(13) ?
    C35 C30 C31 C32 . . . . 0.6(2) ?
    C35 C34 C33 C32 . . . . 0.2(2) ?
    C31 C30 C35 O3 . . . . 179.64(12) ?
    C31 C30 C35 C34 . . . . 0.2(2) ?
    C31 C32 C33 C34 . . . . 0.6(2) ?
loop_
    _geom_hbond_atom_site_label_D
    _geom_hbond_atom_site_label_H
    _geom_hbond_atom_site_label_A
    _geom_hbond_site_symmetry_A
    _geom_hbond_distance_DH
    _geom_hbond_distance_HA
    _geom_hbond_distance_DA
    _geom_hbond_angle_DHA
    _geom_hbond_publ_flag
    C31 H31 O3 4_575 0.95 2.77 3.4737(19) 131.3 yes
    O3 H3 N4 . 1.02(3) 1.72(2) 2.6276(15) 145(2) yes
    C18 H18A Cg 3_665 0.98 2.88 3.8191(15) 161 yes
_shelx_space_group_comment
;
The symmetry employed for this shelxl refinement is uniquely defined
by the following loop, which should always be used as a source of
symmetry information in preference to the above space-group names.
They are only intended as comments.
;
_shelx_estimated_absorpt_T_min     0.878
_shelx_estimated_absorpt_T_max     0.878
_shelx_hkl_file
;
  -4   0   0  755.52   32.80
  -4   0   0  766.32   33.00
   4   0   0  673.23   33.10
  -4   0   0  735.53   33.70
  -4   0   0  761.52   32.80
  -5   0   0 1822.52   78.99
  -5   0   0 1825.32   79.29
  -5   0   0 1796.22   78.99
  -5   0   0 1755.52   80.19
  -5   0   0 1773.82   78.59
  -6   0   0 2546.65  117.29
  -6   0   0 2895.91  118.59
  -6   0   0 2720.03  117.69
  -6   0   0 2605.34  117.19
  -6   0   0 2506.65  118.79
  -6   0   0 2747.03  117.59
  -7   0   0   93.49    4.70
  -7   0   0   92.29    4.90
  -7   0   0   92.19    5.60
  -7   0   0   87.59    5.40
  -7   0   0   95.59    6.20
   7   0   0   86.19    6.50
  -7   0   0   92.69    5.50
  -7   0   0   94.99    5.80
  -7   0   0   90.59    7.70
  -8   0   0   99.99    6.20
  -8   0   0   87.09    5.40
  -8   0   0   92.49    6.70
  -8   0   0   92.69    5.60
  -8   0   0   90.99    8.50
  -8   0   0   94.79    5.90
  -8   0   0   92.29    4.80
  -8   0   0   97.29    5.10
  -9   0   0  232.68   10.50
  -9   0   0  228.18   11.50
  -9   0   0  230.98   11.10
  -9   0   0  221.58   12.00
  -9   0   0  239.38   11.20
  -9   0   0  235.18   10.70
  -9   0   0  217.48   12.40
 -10   0   0   85.49    4.20
  10   0   0   86.09    4.50
 -10   0   0   88.39    4.90
 -10   0   0   86.59    4.80
 -10   0   0   81.29    4.40
  11   0   0  262.97   11.70
 -11   0   0  258.47   11.80
  -1  -1   0   24.20    1.50
  -1  -1   0   23.50    1.30
  -1  -1   0   28.40    1.20
  -2  -1   0  745.53   30.40
  -2  -1   0  736.83   30.40
  -2  -1   0  714.43   30.50
  -2   1   0  655.53   30.30
   2   1   0  732.53   30.40
  -2   1   0  665.43   30.40
  -2   1   0  644.24   30.70
   2   1   0  678.33   30.10
  -2   1   0  636.54   30.40
  -3  -1   0   48.10    2.80
  -3   1   0   37.20    2.50
   3   1   0   46.50    3.00
   3   1   0   44.30    3.30
  -4  -1   0 1754.32   77.49
  -4  -1   0 1738.73   76.69
  -4  -1   0 1723.93   76.49
  -4   1   0 1762.62   76.39
  -4   1   0 1693.33   77.29
  -4   1   0 1771.62   76.69
   4   1   0 1719.43   76.79
   4   1   0 1771.12   77.09
  -6  -1   0  235.28   11.40
  -6  -1   0  210.68   10.70
  -6  -1   0  227.08   11.70
  -6  -1   0  195.88   11.20
  -6  -1   0  233.68   11.30
  -6  -1   0  231.38   12.90
  -6  -1   0  228.08   10.70
  -6   1   0  244.58   13.00
  -6   1   0  254.77   11.40
  -6   1   0  244.88   11.30
  -6   1   0  246.98   11.80
  -6   1   0  234.88   10.80
  -7  -1   0   65.19    4.50
  -7  -1   0   68.19    5.20
  -7  -1   0   73.89    3.70
  -7  -1   0   69.99    4.60
  -7  -1   0   72.09    4.60
  -7  -1   0   72.59    4.80
  -7  -1   0   63.59    9.60
  -7  -1   0   71.39    3.90
  -7   1   0   64.29    6.60
  -7   1   0   59.89    4.50
   7   1   0   64.19    5.60
  -7   1   0   63.59    3.70
  -7   1   0   60.19    4.40
  -7   1   0   67.19    5.10
  -7   1   0   66.99    3.90
  -7   1   0   66.19    4.70
  -7   1   0   68.79    4.60
  -8  -1   0  338.97   15.70
  -8  -1   0  339.77   16.80
  -8  -1   0  337.07   18.70
  -8  -1   0  339.17   16.00
  -8  -1   0  334.27   15.70
  -8  -1   0  344.27   15.30
  -8  -1   0  345.47   16.30
  -8   1   0  344.37   16.80
  -8   1   0  344.27   15.30
  -8   1   0  336.27   16.10
  -8   1   0  319.67   15.70
   8   1   0  316.77   16.20
  -8   1   0  338.87   16.30
  -8   1   0  308.67   18.60
  -8   1   0  317.77   15.60
  -8   1   0  332.97   15.10
  -9  -1   0   31.60    2.50
  -9  -1   0   33.70    3.10
  -9  -1   0   32.70    3.20
  -9  -1   0   30.10    2.20
  -9  -1   0   30.80    3.70
  -9   1   0   29.70    3.00
  -9   1   0   27.60    4.20
  -9   1   0   31.40    4.60
  -9   1   0   28.60    3.50
  -9   1   0   26.20    3.20
  -9   1   0   27.20    2.50
 -10  -1   0    5.00    1.60
 -10  -1   0    3.70    0.90
  10  -1   0    6.10    1.30
 -10  -1   0    4.40    1.50
 -10   1   0    8.20    1.60
  10   1   0    3.90    1.20
 -10   1   0    6.60    1.50
 -10   1   0    6.90    1.00
 -10   1   0    8.70    1.70
 -11  -1   0  128.99    6.10
  11  -1   0  129.49    6.00
 -11   1   0  128.89    6.20
  11   1   0  124.79    6.00
   0   2   0    0.00    0.10
   2   2   0 3644.44  159.58
  -3  -2   0  287.07   13.80
  -3  -2   0  296.77   13.40
  -3  -2   0  280.57   13.20
  -3  -2   0  304.57   12.80
  -3   2   0  284.87   13.70
  -3   2   0  284.27   13.20
   3   2   0  277.67   13.40
  -3   2   0  298.17   13.10
   3   2   0  301.47   13.20
  -4  -2   0 1407.86   59.99
  -4  -2   0 1342.77   60.19
  -4  -2   0 1207.18   61.19
  -4  -2   0 1357.96   59.99
  -4   2   0 1374.56   59.89
  -4   2   0 1394.86   60.89
  -4   2   0 1358.06   59.89
  -4   2   0 1442.16   60.39
   4   2   0 1378.96   59.99
   4   2   0 1403.86   60.69
   4   2   0 1320.67   60.29
  -5  -2   0  212.78   10.70
  -5  -2   0  223.98   11.10
  -5  -2   0  231.88   12.50
  -5  -2   0  235.28   11.50
  -5  -2   0  230.58   11.20
  -5   2   0  239.18   11.20
  -5   2   0  252.77   11.50
  -5   2   0  246.88   11.20
  -5   2   0  251.97   12.50
  -5   2   0  229.98   10.80
  -6  -2   0  197.78    9.00
  -6  -2   0  174.68    8.90
  -6  -2   0  191.28    9.50
  -6  -2   0  186.08    9.60
  -6  -2   0  194.68    9.90
  -6  -2   0  191.48   11.20
  -6  -2   0  171.38    9.50
  -6  -2   0  192.48    9.60
  -6   2   0  196.58   10.00
  -6   2   0  201.28    9.60
  -6   2   0  196.98    9.00
  -6   2   0  198.38    9.60
  -6   2   0  201.08   11.30
  -7  -2   0  369.06   16.70
  -7  -2   0  320.37   22.20
  -7  -2   0  354.96   17.20
  -7  -2   0  395.86   17.20
   7  -2   0  301.47   17.30
  -7  -2   0  384.06   16.10
  -7  -2   0  370.06   16.70
  -7  -2   0  376.96   17.50
  -7  -2   0  390.06   17.00
  -7  -2   0  375.26   16.30
  -7   2   0  347.17   16.10
  -7   2   0  354.16   17.00
  -7   2   0  333.47   16.60
  -7   2   0  349.27   17.30
  -7   2   0  351.36   16.30
  -7   2   0  346.17   16.70
  -7   2   0  347.27   19.00
   7   2   0  349.77   17.10
  -7   2   0  359.96   16.90
  -8  -2   0    1.70    1.20
  -8  -2   0    5.40    2.60
  -8  -2   0    1.10    2.40
  -8  -2   0    1.60    2.10
  -8  -2   0    1.80    1.50
  -8  -2   0    0.60    1.70
  -8  -2   0    2.10    1.00
  -8  -2   0    0.60    1.60
  -8  -2   0    2.20    3.30
   8   2   0   -0.40    2.40
  -8   2   0    4.10    2.00
  -8   2   0    3.20    1.20
  -8   2   0   -1.00    1.80
  -8   2   0   -0.40    1.50
  -8   2   0    1.60    3.70
  -8   2   0   -0.60    1.60
  -8   2   0    1.40    1.30
  -8   2   0    0.30    2.20
  -9  -2   0  224.48   11.00
  -9  -2   0  222.38   10.80
  -9  -2   0  229.98   11.50
   9  -2   0  244.98   11.20
  -9  -2   0  227.58   13.60
  -9  -2   0  226.48   11.50
  -9  -2   0  214.68   11.90
  -9   2   0  246.48   12.80
  -9   2   0  248.38   11.50
  -9   2   0  255.07   11.20
  -9   2   0  246.48   12.00
  -9   2   0  254.57   11.00
  -9   2   0  241.58   12.30
  -9   2   0  257.97   11.60
 -10  -2   0  445.46   20.70
 -10  -2   0  437.96   20.20
  10  -2   0  475.05   20.50
 -10  -2   0  442.96   20.70
 -10   2   0  483.85   20.30
  10   2   0  431.66   20.50
 -10   2   0  472.95   20.50
 -10   2   0  484.15   20.80
 -10   2   0  439.76   21.20
 -10   2   0  466.85   20.60
 -11  -2   0   80.59    4.20
  11  -2   0   84.49    4.10
 -11   2   0   86.49    4.30
  11   2   0   83.49    4.10
 -11   2   0   81.99    3.80
   0  -3   0    2.00    0.50
   0   3   0    2.80    0.30
   0   3   0    1.90    0.40
   0   3   0    2.50    0.20
   4   3   0 3622.84  157.78
   4   3   0 3636.64  158.18
   4   3   0 3549.54  157.88
  -5  -3   0    2.40    0.90
  -5  -3   0    1.70    1.10
  -5  -3   0    2.50    1.90
  -5  -3   0    2.50    1.40
   5   3   0    1.50    2.10
  -5   3   0    3.20    1.20
   5   3   0    1.70    1.80
  -5   3   0    4.20    1.40
  -5   3   0    0.90    0.90
  -5   3   0    2.40    1.90
   5   3   0    3.30    2.40
  -6  -3   0 1115.89   47.90
  -6  -3   0 1025.30   47.70
  -6  -3   0 1125.29   47.90
  -6  -3   0 1095.99   49.60
  -6  -3   0 1081.59   48.20
  -6  -3   0 1063.49   47.30
  -6  -3   0  956.10   47.60
  -6   3   0 1062.49   48.20
  -6   3   0 1085.69   47.40
   6   3   0 1051.69   48.40
  -6   3   0 1138.29   48.00
  -6   3   0 1092.19   47.90
  -6   3   0 1069.99   49.50
  -7  -3   0  235.98   10.80
   7  -3   0  216.08   11.10
  -7  -3   0  235.88   11.50
  -7  -3   0  239.08   11.90
   7  -3   0  205.78   10.80
  -7  -3   0  250.77   11.80
  -7  -3   0  230.08   13.60
  -7  -3   0  232.08   11.30
  -7  -3   0  231.88   10.60
  -7  -3   0  249.18   11.40
  -7  -3   0  247.88   12.20
  -7   3   0  234.58   11.60
  -7   3   0  229.98   10.90
  -7   3   0  227.98   13.70
  -7   3   0  221.58   11.30
  -7   3   0  228.58   10.70
  -7   3   0  231.08   12.00
   7   3   0  232.88   11.80
  -7   3   0  223.78   11.40
  -7   3   0  234.38   11.60
  -8  -3   0    2.10    2.50
  -8  -3   0    0.90    1.10
  -8  -3   0    2.90    1.70
  -8  -3   0    3.50    1.70
  -8  -3   0    1.10    2.30
  -8  -3   0    2.90    2.70
   8  -3   0    1.30    1.90
  -8  -3   0    1.40    1.00
  -8  -3   0    0.40    3.20
  -8  -3   0    1.90    1.80
  -8   3   0    1.80    1.70
  -8   3   0    2.60    1.80
  -8   3   0    1.50    1.90
  -8   3   0    2.70    2.30
  -8   3   0    5.60    3.90
   8   3   0    2.40    2.40
  -8   3   0    1.70    1.20
  -8   3   0    1.70    1.80
  -9  -3   0  273.77   13.70
  -9  -3   0  285.97   14.20
  -9  -3   0  295.27   14.20
   9  -3   0  314.67   13.90
  -9  -3   0  286.37   13.50
  -9  -3   0  277.57   14.50
  -9   3   0  318.57   14.20
  -9   3   0  319.07   14.70
  -9   3   0  323.37   13.70
   9   3   0  264.87   14.70
  -9   3   0  313.77   15.40
  -9   3   0  308.77   15.00
  -9   3   0  321.57   13.90
  -9   3   0  324.07   14.30
 -10  -3   0  107.49    6.10
 -10  -3   0  108.79    5.30
 -10  -3   0  104.19    6.50
  10  -3   0  123.99    5.80
 -10   3   0  123.89    5.60
 -10   3   0  120.89    6.00
 -10   3   0  122.99    5.80
 -10   3   0  125.79    6.10
 -10   3   0  111.89    6.60
  11  -3   0   41.80    2.30
 -11  -3   0   40.60    2.50
 -11   3   0   37.50    2.50
 -11   3   0   35.40    2.20
  11   3   0   41.80    2.30
  -4  -4   0 2188.28   99.19
  -4  -4   0 2295.27   99.49
   4   4   0 2309.67   99.29
   4   4   0 2289.37   99.89
   4   4   0 2260.07   99.59
   4   4   0 2236.28   99.49
  -5  -4   0   47.40    2.90
  -5  -4   0   51.79    4.60
  -5  -4   0   48.80    3.40
  -5  -4   0   49.30    3.50
  -5  -4   0   51.09    3.70
   5   4   0   49.50    4.80
   5   4   0   49.10    4.30
   5   4   0   52.19    3.50
  -5   4   0   65.19    4.80
  -6  -4   0  529.15   22.60
  -6  -4   0  525.25   22.10
  -6  -4   0  479.15   21.40
  -6  -4   0  493.75   23.90
  -6  -4   0  460.65   21.90
  -6  -4   0  496.85   22.10
  -6  -4   0  479.75   21.50
  -6   4   0  487.65   22.10
   6   4   0  423.86   22.20
  -6   4   0  471.35   22.00
  -6   4   0  481.75   22.40
  -6   4   0  466.35   23.70
  -6   4   0  476.55   21.60
   6   4   0  460.55   21.80
  -7  -4   0  169.98    9.40
  -7  -4   0  173.78    9.20
  -7  -4   0  169.98   11.30
  -7  -4   0  169.38    9.00
   7  -4   0  184.68    8.90
  -7  -4   0  166.88    9.50
   7  -4   0  176.98    8.60
  -7  -4   0  174.88    8.30
  -7  -4   0  168.38    8.50
  -7  -4   0  167.78    9.00
  -7   4   0  188.18    9.20
  -7   4   0  195.38    9.90
   7   4   0  164.48    9.60
  -7   4   0  184.18    8.50
  -7   4   0  184.88    9.20
  -7   4   0  181.18   11.50
  -7   4   0  198.38    9.40
  -7   4   0  198.58    9.50
  -7   4   0  189.88    8.70
   8  -4   0  448.16   20.30
   8  -4   0  456.45   20.50
  -8  -4   0  447.46   20.70
  -8  -4   0  436.36   20.90
  -8  -4   0  455.15   21.10
  -8  -4   0  461.25   20.00
  -8  -4   0  450.15   20.70
   8  -4   0  430.06   20.20
  -8  -4   0  446.26   23.70
  -8  -4   0  450.85   20.20
  -8   4   0  455.95   20.20
  -8   4   0  463.05   20.40
  -8   4   0  459.35   21.30
  -8   4   0  421.46   23.90
  -8   4   0  440.46   20.60
  -8   4   0  462.55   21.20
   8   4   0  455.05   21.20
  -8   4   0  446.26   20.70
  -8   4   0  462.85   21.80
  -9  -4   0  707.73   31.70
  -9  -4   0  684.93   31.10
   9  -4   0  732.03   31.50
  -9  -4   0  670.43   32.00
  -9  -4   0  688.73   31.80
  -9   4   0  711.83   32.20
  -9   4   0  738.83   31.30
  -9   4   0  753.02   31.50
  -9   4   0  702.23   31.70
  -9   4   0  705.93   32.90
  -9   4   0  700.83   32.40
   9   4   0  662.93   32.40
  -9   4   0  732.53   31.80
 -10  -4   0  382.26   18.00
 -10  -4   0  388.86   17.70
  10  -4   0  385.86   17.50
 -10   4   0  398.26   17.50
 -10   4   0  407.06   17.80
 -10   4   0  368.76   18.10
 -10   4   0  400.86   17.30
 -10   4   0  380.86   17.60
 -11  -4   0   42.60    2.50
  11  -4   0   38.40    2.30
  11   4   0   43.70    2.30
 -11   4   0   37.70    2.60
   0  -5   0    1.10    0.50
   0  -5   0    1.50    0.50
   0   5   0    0.80    0.40
  -1  -5   0  810.12   34.50
   1  -5   0  748.03   34.80
  -1  -5   0  815.82   34.70
   1  -5   0  780.72   34.60
   1   5   0  793.02   34.60
  -4  -5   0  843.62   35.20
  -4  -5   0  837.92   36.60
  -4  -5   0  841.32   35.70
  -4  -5   0  844.42   35.50
  -4  -5   0  840.92   35.50
  -4   5   0  703.73   35.40
  -4   5   0  695.93   35.30
  -4   5   0  682.33   35.20
   4   5   0  852.81   35.90
  -4   5   0  686.33   36.10
   4   5   0  887.61   36.30
   4   5   0  863.31   35.60
  -5  -5   0 1358.26   62.19
  -5  -5   0 1383.16   60.39
  -5  -5   0 1388.56   60.79
  -5  -5   0 1349.47   61.09
  -5  -5   0 1373.16   60.89
   5   5   0 1384.16   60.99
   5   5   0 1389.96   61.89
  -5   5   0 1389.56   60.79
   5   5   0 1406.76   61.39
   5   5   0 1390.96   61.49
  -5   5   0 1380.26   60.79
  -5   5   0 1399.76   61.09
  -5   5   0 1323.27   60.39
  -5   5   0 1371.06   62.09
  -6  -5   0  179.08    8.30
  -6  -5   0  174.58    8.80
   6  -5   0  179.28    8.90
  -6  -5   0  165.18    8.10
  -6  -5   0  184.78    9.10
  -6  -5   0  161.58    9.20
  -6  -5   0  184.18    9.40
  -6  -5   0  182.18   10.70
  -6  -5   0  179.18    8.90
  -6  -5   0  168.38    8.80
   6   5   0  154.98    8.40
  -6   5   0  194.58    8.60
   6   5   0  155.98    9.20
   6   5   0  167.28    8.70
  -6   5   0  197.88   10.80
  -6   5   0  203.48    9.00
   6   5   0  163.98   10.00
   7  -5   0   89.89    5.30
  -7  -5   0  107.49    6.40
  -7  -5   0  101.79    5.90
  -7  -5   0  102.69    5.10
   7  -5   0  100.99    5.60
  -7  -5   0  103.89    4.90
  -7  -5   0  101.49    5.80
  -7  -5   0  107.89    8.20
  -7  -5   0  101.29    8.40
  -7  -5   0  102.59    5.80
  -7   5   0   99.49    6.50
  -7   5   0   93.79    5.90
  -7   5   0   94.99    5.20
  -7   5   0   95.39    5.90
   7   5   0   98.89    6.40
   7   5   0  103.79    5.40
  -7   5   0   93.59    8.20
  -7   5   0   94.59    6.00
  -7   5   0   96.79    5.90
  -7   5   0   94.29    5.20
  -8  -5   0  632.44   29.60
   8  -5   0  668.53   29.00
   8  -5   0  642.34   28.90
  -8  -5   0  623.54   29.20
  -8  -5   0  633.34   28.70
  -8  -5   0  634.64   28.50
  -8  -5   0  589.44   31.90
  -8  -5   0  620.14   29.20
   8  -5   0  653.33   28.80
  -8   5   0  687.63   29.70
  -8   5   0  684.13   30.30
  -8   5   0  662.63   29.30
  -8   5   0  660.03   29.80
  -8   5   0  706.03   29.00
  -8   5   0  646.64   29.20
  -8   5   0  672.33   28.70
  -8   5   0  632.94   32.80
   8   5   0  594.24   29.60
   9  -5   0  399.16   17.40
  -9  -5   0  377.56   17.70
  -9  -5   0  376.86   17.00
  -9  -5   0  363.66   18.00
   9  -5   0  408.66   17.40
  -9  -5   0  362.46   17.70
  -9   5   0  398.06   17.20
  -9   5   0  383.96   17.70
  -9   5   0  396.86   17.80
  -9   5   0  381.26   18.90
   9   5   0  352.06   18.10
  -9   5   0  383.16   18.40
  -9   5   0  385.76   18.20
  -9   5   0  402.56   17.50
  10  -5   0  272.57   12.50
 -10  -5   0  258.97   13.00
 -10  -5   0  267.67   12.70
 -10   5   0  285.07   12.80
 -10   5   0  283.07   12.40
 -10   5   0  271.17   13.20
 -10   5   0  276.07   12.70
 -10   5   0  284.57   12.60
 -11  -5   0   25.90    2.10
  11  -5   0   24.90    1.70
 -11   5   0   24.70    3.10
  11   5   0   26.30    1.80
   2   6   0 2073.19   90.89
  -3  -6   0 1169.98   50.79
  -3  -6   0 1182.88   49.99
   3  -6   0  995.90   49.60
  -3  -6   0 1154.28   49.90
  -3  -6   0 1158.08   50.19
  -3   6   0 1010.20   50.39
   3   6   0 1162.68   49.99
   3   6   0 1220.18   50.29
   3   6   0 1233.38   50.59
   3   6   0 1197.18   50.29
  -3   6   0 1018.70   49.90
  -5  -6   0  107.29    6.00
  -5  -6   0   98.49    5.60
  -5  -6   0  108.89    5.60
  -5  -6   0  100.89    6.90
  -5  -6   0  100.59    5.10
   5   6   0   98.99    6.30
   5   6   0   95.69    5.50
  -5   6   0  118.59    5.20
   5   6   0   99.49    6.20
   5   6   0  100.89    5.70
   5   6   0  102.19    6.80
   6  -6   0  155.98    7.70
  -6  -6   0  165.48    7.60
  -6  -6   0  153.48    8.50
  -6  -6   0  156.18    8.60
  -6  -6   0  165.38    8.80
  -6  -6   0  152.18    8.10
  -6  -6   0  146.49    8.10
   6  -6   0  159.88    8.00
  -6  -6   0  165.58   10.00
  -6  -6   0  155.18    7.40
  -6  -6   0  158.98    8.10
   6   6   0  156.58    7.70
   6   6   0  161.38    8.10
   6   6   0  163.38   10.20
  -6   6   0  168.88    8.20
   6   6   0  154.88    9.40
  -6   6   0  171.78    8.20
  -6   6   0  169.58   10.10
   6   6   0  157.58    9.10
  -6   6   0  171.18    8.60
   6   6   0  140.79    8.60
   7  -6   0   29.80    2.70
   7  -6   0   33.30    2.60
   7  -6   0   31.30    3.10
  -7   6   0   31.00    3.60
  -7   6   0   33.50    3.50
  -7   6   0   31.90    2.70
  -7   6   0   28.10    3.30
  -7   6   0   31.00    3.60
  -7   6   0   31.90    4.00
  -7   6   0   31.70    2.80
  -7   6   0   37.60    6.40
   8  -6   0  125.69    6.20
  -8  -6   0  112.29    5.40
  -8  -6   0  107.89    6.80
  -8  -6   0   98.89    9.20
  -8  -6   0  115.09    6.30
  -8  -6   0  110.99    6.30
   8  -6   0  121.59    5.90
   8  -6   0  119.69    5.90
  -8   6   0  111.79    6.80
  -8   6   0  111.19    6.30
  -8   6   0  111.79    6.40
  -8   6   0  116.59    6.00
  -8   6   0  110.09    5.70
  -8   6   0  111.89    6.80
   8   6   0  106.49    7.10
  -8   6   0  108.79    7.30
  -9  -6   0  719.93   32.80
  -9  -6   0  707.63   32.20
  -9  -6   0  715.63   32.80
  -9  -6   0  741.63   33.20
   9  -6   0  744.73   32.50
   9  -6   0  746.23   32.60
   9  -6   0  714.83   32.40
   9   6   0  709.63   33.20
  -9   6   0  722.63   32.70
  -9   6   0  762.42   32.90
  -9   6   0  750.32   32.40
  -9   6   0  735.53   33.50
  -9   6   0  731.33   33.90
  -9   6   0  744.83   32.60
  -9   6   0  739.03   33.30
  10  -6   0   13.90    1.80
 -10   6   0   15.50    1.70
 -10   6   0   19.80    3.00
 -10   6   0   18.10    2.00
 -10   6   0   17.90    2.40
 -11  -6   0    6.50    1.70
 -11  -6   0    5.00    0.90
  11  -6   0    5.70    1.00
 -11   6   0    8.00    1.50
 -11   6   0    6.50    1.50
  11   6   0    6.10    1.10
   0  -7   0    0.50    0.60
   0  -7   0    1.00    0.70
   0   7   0    0.60    0.40
  -1  -7   0  286.37   14.10
  -1  -7   0  312.37   14.00
  -1  -7   0  343.87   14.30
  -1  -7   0  302.27   14.10
   1  -7   0  317.47   14.40
   1  -7   0  332.07   14.20
  -1  -7   0  321.07   14.30
   1   7   0  309.37   14.00
   1   7   0  324.67   14.00
   1   7   0  319.57   14.10
  -2  -7   0   71.39    3.60
   2  -7   0   70.19    3.40
  -2  -7   0   65.69    3.50
  -2  -7   0   66.09    4.00
   2   7   0   65.69    3.50
  -2   7   0   78.09    3.70
   2   7   0   65.39    3.80
  -3  -7   0 1462.45   63.49
   3  -7   0 1474.05   63.29
  -3  -7   0 1424.86   64.29
   3   7   0 1410.66   63.59
   3   7   0 1479.95   64.09
  -3   7   0 1438.46   63.39
   3   7   0 1424.36   63.79
  -3   7   0 1442.56   63.99
   3   7   0 1472.75   64.39
  -4  -7   0  181.98    9.60
  -4  -7   0  162.78    8.50
  -4  -7   0  192.88    8.30
  -4   7   0  172.88    9.20
  -4   7   0  174.18    8.30
  -4   7   0  171.68    8.30
   4   7   0  167.38    8.70
   4   7   0  179.08    9.10
   4   7   0  174.68    9.40
  -4   7   0  173.78    8.50
   4   7   0  175.98    8.90
   4   7   0  182.48    8.60
  -5  -7   0   14.60    3.30
  -5  -7   0   11.70    1.70
   5   7   0   10.30    2.20
   5   7   0   13.20    2.30
   5   7   0   13.30    3.00
  -5   7   0   11.50    2.20
   5   7   0   15.20    3.10
  -5   7   0   10.00    1.80
  -5   7   0   13.80    1.90
  -5   7   0   11.50    3.30
  -5   7   0   12.10    1.90
   6  -7   0  217.68   10.40
  -6  -7   0  215.48   11.10
  -6  -7   0  206.18   10.00
  -6  -7   0  211.78   10.20
   6  -7   0  226.18   10.60
  -6  -7   0  230.28   12.70
  -6  -7   0  212.28   10.70
   6  -7   0  229.68   10.40
  -6  -7   0  211.18   10.80
  -6   7   0  236.68   11.30
  -6   7   0  247.98   13.40
  -6   7   0  244.58   10.90
   6   7   0  201.68   11.20
   6   7   0  202.28   11.20
  -6   7   0  231.78   11.40
  -6   7   0  240.88   12.80
   6   7   0  220.48   12.00
   6   7   0  204.48   10.40
  -6   7   0  240.18   10.90
   6   7   0  211.28   11.70
   7  -7   0  999.50   44.50
  -7  -7   0 1032.70   45.30
  -7  -7   0 1001.60   45.10
  -7  -7   0  965.80   47.00
   7  -7   0 1052.19   44.60
   7  -7   0  978.90   44.30
  -7  -7   0  949.80   44.00
  -7  -7   0  985.80   44.80
  -7   7   0 1045.50   45.10
  -7   7   0  982.40   44.70
  -7   7   0 1007.00   44.40
  -7   7   0 1055.19   45.10
   7   7   0  951.80   44.60
  -7   7   0 1017.30   44.80
  -7   7   0 1013.80   44.30
  -7   7   0 1019.00   52.09
   7   7   0  970.90   45.50
   7   7   0  970.20   44.30
  -7   7   0 1073.39   45.60
  -8  -7   0    4.70    1.00
  -8  -7   0    8.30    1.90
  -8  -7   0    3.10    3.90
  -8  -7   0    4.20    2.20
   8  -7   0    4.90    1.50
   8  -7   0    6.80    1.30
  -8  -7   0    3.10    1.70
  -8   7   0    5.60    2.10
  -8   7   0    7.00    2.10
  -8   7   0    3.90    1.90
  -8   7   0    5.90    2.60
  -8   7   0    4.20    1.40
   8   7   0    7.70    2.70
  -8   7   0    6.30    2.20
  -8   7   0    4.90    1.50
   9  -7   0  603.44   26.10
   9  -7   0  607.44   26.00
  -9  -7   0  520.25   26.10
  -9  -7   0  540.85   26.50
  -9  -7   0  539.25   26.20
   9  -7   0  592.54   26.20
  -9   7   0  590.74   26.90
   9   7   0  525.75   26.70
  -9   7   0  610.84   25.80
  -9   7   0  617.14   26.10
  -9   7   0  613.54   26.80
  -9   7   0  592.24   27.40
  -9   7   0  605.94   26.30
  10  -7   0  748.23   32.70
 -10  -7   0  750.42   32.80
 -10  -7   0  736.43   33.10
 -10   7   0  756.22   32.90
 -10   7   0  764.72   32.60
 -10   7   0  760.22   32.70
 -10   7   0  703.83   33.20
  10   7   0  699.63   33.10
 -11  -7   0   64.39    3.70
 -11  -7   0   65.69    3.30
  11  -7   0   64.19    3.40
  11   7   0   67.59    3.40
 -11   7   0   70.19    3.50
 -11   7   0   69.39    3.20
   0  -8   0  280.07   12.60
   0  -8   0  276.77   12.60
   0   8   0  282.87   12.40
  -1  -8   0  287.17   13.40
  -1  -8   0  291.87   13.40
   1  -8   0  298.87   13.80
  -1  -8   0  297.37   13.50
  -1  -8   0  295.47   13.50
   1  -8   0  326.97   13.60
  -1  -8   0  313.17   13.60
   1   8   0  315.97   13.40
   1   8   0  306.67   13.40
   1   8   0  286.87   13.40
  -2  -8   0  578.84   25.30
  -2  -8   0  560.04   24.90
   2  -8   0  563.54   25.30
  -2  -8   0  517.55   24.80
   2  -8   0  581.34   24.80
   2   8   0  573.84   24.80
   2   8   0  550.74   24.90
  -2   8   0  552.74   24.90
   2   8   0  550.44   24.90
   2   8   0  565.44   25.10
  -3  -8   0  381.06   17.90
   3  -8   0  385.86   16.90
  -3  -8   0  387.56   17.10
   3   8   0  368.06   17.10
   3   8   0  375.96   17.40
   3   8   0  386.66   17.70
  -3   8   0  372.66   16.90
  -3   8   0  378.36   16.90
  -3   8   0  378.26   17.50
  -4  -8   0 1390.06   60.29
  -4  -8   0 1409.06   59.09
   4   8   0 1407.26   60.09
   4   8   0 1422.76   59.29
  -4   8   0 1280.47   59.89
  -4   8   0 1275.67   59.09
   4   8   0 1420.26   59.79
   4   8   0 1322.57   59.09
  -4   8   0 1260.87   58.99
  -4   8   0 1238.08   58.99
  -5  -8   0 1598.04   66.89
  -5  -8   0 1539.85   68.59
   5   8   0 1589.54   67.89
  -5   8   0 1445.56   68.99
  -5   8   0 1426.26   66.99
   5   8   0 1613.84   66.99
   5   8   0 1647.24   68.39
  -5   8   0 1400.66   66.89
   5   8   0 1598.34   67.79
   5   8   0 1583.74   67.39
  -5   8   0 1443.36   67.19
  -5   8   0 1368.46   66.69
   6  -8   0  417.76   18.30
   6  -8   0  404.96   18.00
  -6  -8   0  398.46   20.30
  -6  -8   0  370.56   18.30
   6  -8   0  410.16   18.00
  -6  -8   0  392.66   18.70
  -6  -8   0  366.96   17.70
  -6  -8   0  380.16   18.30
  -6   8   0  427.06   18.10
  -6   8   0  432.56   18.60
   6   8   0  387.86   18.40
   6   8   0  386.16   19.60
   6   8   0  371.46   18.00
   6   8   0  362.16   18.80
  -6   8   0  437.46   18.60
  -6   8   0  444.06   20.70
   6   8   0  391.56   19.30
  -6   8   0  395.86   19.80
  -7  -8   0  707.03   32.40
  -7  -8   0  684.73   31.70
  -7  -8   0  722.13   34.80
   7  -8   0  755.72   32.10
   7  -8   0  791.52   33.00
  -7   8   0  698.93   32.00
  -7   8   0  736.13   33.30
   7   8   0  695.43   33.00
  -7   8   0  711.83   32.50
   7   8   0  721.23   32.50
  -7   8   0  738.13   32.80
  -7   8   0  681.23   32.40
  -7   8   0  729.43   32.10
  -8  -8   0  125.19    6.90
   8  -8   0  132.79    6.80
   8  -8   0  121.19    6.50
  -8  -8   0  127.09    7.40
  -8  -8   0  121.69    6.90
   8  -8   0  143.19    6.60
  -8   8   0  133.29    7.10
   8   8   0  123.19    7.80
   8   8   0  117.89    6.50
  -8   8   0  140.39    6.80
  -8   8   0  133.79    7.50
  -8   8   0  134.69    8.10
  -8   8   0  127.09    7.10
  -8   8   0  141.39    7.50
  -8   8   0  134.39    6.50
  -9  -8   0  161.78    8.60
   9  -8   0  181.78    8.40
  -9  -8   0  165.18    9.10
   9  -8   0  160.98    9.70
  -9   8   0  179.98   10.00
  -9   8   0  182.98    8.30
  -9   8   0  193.18    8.60
   9   8   0  160.98    9.50
  -9   8   0  185.78    9.60
  -9   8   0  189.48    9.00
  -9   8   0  184.38    9.30
 -10  -8   0  256.57   12.40
 -10  -8   0  256.37   12.00
  10  -8   0  262.87   11.90
 -10   8   0  273.97   11.80
  10   8   0  243.88   12.50
 -10   8   0  276.17   12.00
 -10   8   0  277.67   12.20
 -10   8   0  256.07   12.60
 -11  -8   0   13.80    1.70
  11  -8   0   11.40    1.20
 -11   8   0   10.70    1.10
 -11   8   0   10.00    1.40
  11   8   0   13.20    1.30
  -1  -9   0   15.80    1.50
   1   9   0   13.30    1.20
   1   9   0   13.20    1.10
  -2  -9   0  195.38    9.10
  -2  -9   0  189.58    8.70
   2  -9   0  190.18    8.60
  -2  -9   0  183.98    8.70
   2   9   0  185.78    8.60
   2   9   0  187.48    8.80
   2   9   0  182.58    9.30
   2   9   0  177.48    8.70
  -3  -9   0  529.15   23.90
  -3  -9   0  505.75   24.00
   3  -9   0  611.04   23.80
   3   9   0  500.25   23.90
   3   9   0  511.35   24.20
  -3   9   0  563.14   23.70
   3   9   0  512.85   24.70
   3   9   0  472.15   24.20
  -3   9   0  584.14   24.40
  -3   9   0  564.44   23.60
  -4  -9   0  751.02   35.20
   4   9   0  771.62   34.70
  -4   9   0  754.32   34.00
  -4   9   0  761.52   34.00
  -4   9   0  792.82   35.00
   4   9   0  751.22   35.10
  -4   9   0  779.12   34.20
   4   9   0  786.32   34.80
   4   9   0  766.92   34.30
  -5  -9   0 1570.34   66.99
  -5  -9   0 1583.44   68.69
  -5   9   0 1377.86   66.69
  -5   9   0 1415.56   66.99
  -5   9   0 1451.05   67.29
   5   9   0 1590.44   67.89
  -5   9   0 1436.66   66.99
   5   9   0 1588.34   67.09
   5   9   0 1606.34   68.09
   5   9   0 1603.94   68.49
   6  -9   0 1114.49   48.90
  -6  -9   0 1065.79   49.00
   6  -9   0 1140.99   48.80
   6  -9   0 1110.79   48.90
  -6  -9   0 1110.19   50.99
   6  -9   0 1141.19   48.80
  -6  -9   0 1110.79   49.40
  -6  -9   0 1053.39   49.00
   6   9   0 1154.18   50.19
   6   9   0 1086.59   49.60
  -6   9   0 1092.29   49.50
   6   9   0 1090.29   48.80
  -6   9   0 1073.39   48.70
   6   9   0 1119.39   49.10
  -6   9   0 1103.09   49.20
   6   9   0 1150.68   50.99
  -6   9   0 1082.69   49.20
   7  -9   0   71.29    4.10
  -7  -9   0   76.79    5.10
  -7  -9   0   77.29    5.10
  -7  -9   0   79.69    7.20
  -7  -9   0   76.89    4.60
   7  -9   0   73.39    4.50
   7  -9   0   69.99    4.10
   7   9   0   76.19    5.60
  -7   9   0   59.59    5.30
  -7   9   0   65.49    4.10
  -7   9   0   63.69    4.80
   7   9   0   81.89    4.30
   7   9   0   69.99    7.50
   7   9   0   79.29    5.00
  -7   9   0   62.79    5.30
  -7   9   0   64.19    4.90
  -7   9   0   59.79    4.40
  -8  -9   0    4.40    1.60
   8  -9   0    5.70    1.30
  -8  -9   0    4.20    1.90
   8   9   0    4.20    2.40
  -8   9   0    3.90    2.30
   8   9   0    6.40    1.60
  -8   9   0    6.10    1.90
  -8   9   0    6.00    1.90
  -8   9   0    5.20    1.40
  -8   9   0    4.90    2.00
  -8   9   0    5.30    1.50
   9  -9   0 1308.27   55.69
   9  -9   0 1292.27   56.39
   9  -9   0 1289.57   55.79
  -9   9   0 1287.67   55.99
  -9   9   0 1205.28   55.89
  -9   9   0 1258.67   56.49
  -9   9   0 1235.08   56.99
   9   9   0 1286.77   57.99
  -9   9   0 1274.77   55.89
  -9   9   0 1243.08   56.59
 -10  -9   0  552.94   24.30
 -10  -9   0  550.34   24.70
  10  -9   0  541.65   24.30
 -10   9   0  561.34   24.40
 -10   9   0  557.54   24.20
  10   9   0  533.75   24.70
 -10   9   0  518.65   24.80
 -10   9   0  564.84   24.30
   1 -10   0  103.59    4.90
   1 -10   0  112.79    5.20
  -1 -10   0   88.79    4.90
  -1 -10   0   95.09    4.80
   1  10   0   94.29    4.60
   1  10   0   91.29    4.60
   1  10   0   96.99    4.70
  -4 -10   0  520.15   22.30
  -4 -10   0  494.85   23.30
  -4 -10   0  493.15   22.40
   4  10   0  489.95   22.70
  -4  10   0  487.25   22.10
  -4  10   0  481.05   22.00
   4  10   0  499.65   23.20
   4  10   0  501.45   22.90
  -4  10   0  483.05   23.00
  -4  10   0  463.25   22.00
   4  10   0  501.25   22.40
  -5 -10   0  844.32   39.90
  -5 -10   0  971.40   40.00
  -5 -10   0  911.91   40.40
  -5 -10   0  884.21   40.20
   5 -10   0  849.41   39.80
   5 -10   0  830.02   39.60
   5 -10   0  900.11   39.60
  -5 -10   0  922.81   41.50
   5  10   0  923.51   40.80
   5  10   0  927.31   40.90
  -5  10   0  930.91   40.20
  -5  10   0  880.91   39.90
   5  10   0  930.61   40.30
   5  10   0  831.62   40.40
   5  10   0  843.42   39.60
  -5  10   0  894.01   39.90
   5  10   0  944.51   41.40
   5  10   0  934.71   39.90
  -6 -10   0   20.60    2.70
   6 -10   0   13.90    2.50
  -6 -10   0   19.50    2.70
   6 -10   0   17.00    2.40
  -6 -10   0   16.70    2.90
  -6 -10   0   19.60    4.30
   6 -10   0   13.70    2.20
  -6 -10   0   19.60    3.00
   6  10   0   21.00    2.90
   6  10   0   19.10    3.70
   6  10   0   18.80    4.00
   7 -10   0 1256.17   54.59
  -7 -10   0 1223.68   57.29
  -7 -10   0 1209.58   54.89
  -7 -10   0 1274.87   55.29
  -7 -10   0 1226.68   54.89
   7 -10   0 1305.17   54.89
   7 -10   0 1282.47   54.59
   7  10   0 1275.77   55.09
  -7  10   0 1223.78   55.19
  -7  10   0 1229.78   54.69
  -7  10   0 1119.29   55.09
  -7  10   0 1246.28   55.29
   7  10   0 1276.27   54.69
   7  10   0 1246.08   55.59
  -7  10   0 1279.97   55.79
  -7  10   0 1158.78   54.59
   8 -10   0  108.99    5.60
   8 -10   0  108.79    5.70
   8 -10   0  119.99    6.00
  -8  10   0  106.69    5.60
  -8  10   0  108.79    6.60
  -8  10   0  108.59    7.10
  -8  10   0  104.49    6.20
  -8  10   0  108.59    6.00
  -8  10   0  113.99    6.70
  -9 -10   0  147.99    7.60
   9 -10   0  158.58    7.70
   9 -10   0  159.98    7.70
  -9 -10   0  145.29    8.20
   9 -10   0  157.08    7.50
  -9  10   0  155.38    8.90
  -9  10   0  159.68    8.30
  -9  10   0  162.48    7.60
   9  10   0  150.28    8.70
  -9  10   0  151.88    8.50
  -9  10   0  159.08    7.90
  -9  10   0  162.38    7.40
  10 -10   0    9.20    1.40
 -10 -10   0    6.50    1.50
 -10 -10   0   10.10    1.60
  10  10   0    7.40    2.00
 -10  10   0    9.60    2.00
 -10  10   0    6.60    1.90
 -10  10   0    9.80    2.60
 -10  10   0    9.00    1.40
   0 -11   0    1.50    0.80
   0 -11   0    2.90    0.90
   0  11   0    2.00    0.60
  -1 -11   0 2117.89   92.89
  -2 -11   0   21.40    2.10
   2 -11   0   22.60    1.90
  -2 -11   0   18.30    1.90
   2 -11   0   24.70    2.50
   2  11   0   21.90    2.20
   2  11   0   17.30    1.90
   2  11   0   20.00    1.80
   3 -11   0  871.51   39.30
  -3 -11   0  891.11   40.00
  -3 -11   0  923.61   39.60
  -3 -11   0  893.81   39.50
   3  11   0  893.81   39.40
   3  11   0  919.81   39.80
  -3  11   0  811.82   39.00
   3  11   0  970.50   40.20
  -3  11   0  832.72   39.00
  -4 -11   0  407.36   19.40
  -4 -11   0  442.26   19.40
  -4 -11   0  449.26   20.30
  -4  11   0  375.06   19.10
  -4  11   0  365.16   18.90
   4  11   0  447.26   20.40
  -4  11   0  387.76   18.90
   4  11   0  446.66   20.00
   4  11   0  436.36   19.20
   4  11   0  440.96   19.40
   4  11   0  460.05   20.70
   5 -11   0  525.05   23.40
  -5 -11   0  538.55   23.60
  -5 -11   0  523.65   24.90
  -5 -11   0  530.55   23.90
   5 -11   0  544.25   23.40
   5 -11   0  501.35   23.30
  -5 -11   0  511.75   23.50
  -5 -11   0  489.15   23.70
   5 -11   0  546.55   23.20
  -5  11   0  547.15   23.70
  -5  11   0  535.85   23.50
   5  11   0  494.95   24.90
  -5  11   0  559.14   23.50
   5  11   0  474.55   23.20
   5  11   0  514.85   24.30
   5  11   0  453.65   23.90
   5  11   0  531.95   24.60
   5  11   0  511.55   23.90
  -6 -11   0 2109.29  100.09
   6 -11   0 2341.27   97.69
  -6 -11   0 2130.69   97.69
  -6 -11   0 2135.49   97.79
   6 -11   0 2292.57   97.49
   6 -11   0 2268.57   97.49
  -6 -11   0 2200.28   98.49
   6 -11   0 2293.37   97.69
  -6 -11   0 2208.58   98.19
   6  11   0 2189.08   97.59
  -6  11   0 2210.18   97.99
   6  11   0 2250.37   97.99
   6  11   0 2206.68   99.79
   6  11   0 2224.98   99.19
   6  11   0 2260.67   98.99
  -6  11   0 2235.78   98.39
  -6  11   0 2240.38   97.59
  -6  11   0 2286.07   97.99
  -7 -11   0  141.49    7.20
  -7 -11   0  140.49    6.70
   7 -11   0  112.89    6.30
  -7 -11   0  136.69    9.30
   7 -11   0  113.49    6.50
  -7 -11   0  128.79    6.70
   7 -11   0  108.69    6.20
  -7  11   0  102.79    6.20
   7  11   0  133.09    6.40
  -7  11   0  110.79    6.90
   7  11   0  128.59   10.80
   7  11   0  138.49    8.80
  -7  11   0  104.09    6.90
   7  11   0  139.59    7.10
   8 -11   0 1475.15   63.39
   8 -11   0 1480.65   63.19
  -8 -11   0 1526.85   63.39
  -8 -11   0 1474.75   63.89
   8 -11   0 1447.06   63.19
  -8  11   0 1388.96   63.39
   8  11   0 1518.55   64.29
  -8  11   0 1407.36   63.89
   8  11   0 1482.65   63.19
  -8  11   0 1433.96   63.29
  -8  11   0 1398.46   64.39
  -8  11   0 1385.16   63.49
  -8  11   0 1272.57   64.99
  -9 -11   0  118.79    5.70
   9 -11   0  122.59    5.90
  -9 -11   0  121.79    6.50
   9 -11   0  120.99    5.80
   9 -11   0  119.49    6.10
  -9 -11   0  123.09    6.00
   9  11   0  122.19    7.20
  -9  11   0  110.19    6.80
  -9  11   0  113.39    8.10
  -9  11   0  113.39    5.90
  -9  11   0  107.19    7.20
  -9  11   0  120.29    6.20
  -9  11   0  114.79    5.70
  10 -11   0    1.10    0.80
  10 -11   0    3.30    2.20
 -10 -11   0    2.10    1.30
 -10  11   0    2.10    0.90
  10  11   0    1.70    1.80
 -10  11   0    1.80    1.00
 -10  11   0    2.70    1.60
   0 -12   0  104.59    5.20
   0 -12   0   94.59    5.20
   0  12   0  102.69    4.80
  -1 -12   0   53.79    3.00
  -1 -12   0   51.99    3.20
   1 -12   0   43.50    3.30
   1  12   0   56.19    2.80
  -2 -12   0  305.57   14.60
   2 -12   0  318.57   15.30
   2 -12   0  340.97   14.70
  -2 -12   0  307.77   14.50
  -2 -12   0  356.46   14.90
   2  12   0  318.47   14.70
   2  12   0  313.37   14.60
   2  12   0  310.97   14.50
   2  12   0  312.97   14.90
  -3 -12   0   18.80    1.80
  -3 -12   0   18.80    2.40
  -3 -12   0   19.00    2.20
   3 -12   0   19.40    1.90
   3  12   0   17.40    2.40
   3  12   0   19.10    2.80
  -3  12   0   18.40    1.30
   3  12   0   15.70    2.40
   3  12   0   16.80    2.00
   3  12   0   19.60    2.10
  -4 -12   0 1418.46   65.59
  -4 -12   0 1509.95   66.49
  -4 -12   0 1488.25   65.69
  -4  12   0 1469.05   65.39
   4  12   0 1547.45   66.69
   4  12   0 1507.85   65.39
  -4  12   0 1459.95   65.19
   4  12   0 1488.65   66.19
   4  12   0 1484.55   65.69
   4  12   0 1574.44   66.19
  -4  12   0 1404.76   65.19
  -5 -12   0  285.67   14.50
  -5 -12   0  303.17   14.50
  -5 -12   0  319.77   14.50
   5 -12   0  323.57   14.00
   5 -12   0  328.37   14.20
   5 -12   0  323.67   14.20
  -5 -12   0  300.17   14.20
  -5 -12   0  314.27   15.60
   5  12   0  292.67   14.70
  -5  12   0  315.37   14.20
   5  12   0  279.27   14.80
   5  12   0  301.57   14.30
   5  12   0  298.47   15.40
   5  12   0  300.77   15.10
   5  12   0  283.47   14.00
  -5  12   0  322.77   14.50
   5  12   0  289.27   15.80
  -6 -12   0 2786.72  127.09
  -6 -12   0 3038.60  127.19
   6 -12   0 3022.80  126.89
   6 -12   0 3027.70  127.09
   6 -12   0 2897.91  126.89
  -6 -12   0 2895.51  127.59
   6 -12   0 2995.50  127.19
  -6 -12   0 2785.02  128.99
   6  12   0 2938.81  127.39
   6  12   0 2761.12  126.99
  -6  12   0 2922.41  127.39
   6  12   0 2797.42  128.59
   6  12   0 2951.20  128.49
   6  12   0 2727.03  127.69
  -6  12   0 2913.61  127.79
  -6  12   0 2952.70  126.99
   6  12   0 2875.61  129.29
  -6  12   0 2956.80  127.39
   7 -12   0 3449.85  150.68
  -7 -12   0 3481.45  150.68
   7 -12   0 3416.26  150.38
   7 -12   0 3409.46  150.38
  -7 -12   0 3470.55  152.98
  -7 -12   0 3345.27  150.58
  -7 -12   0 3408.26  151.08
   7  12   0 3435.36  150.48
   7  12   0 3495.15  152.58
  -7  12   0 3520.25  151.08
  -7  12   0 3336.67  151.08
  -7  12   0 3403.86  150.48
   7  12   0 3531.25  150.88
   7  12   0 3514.05  153.38
   7  12   0 3505.35  152.08
   7  12   0 3395.36  151.38
  -7  12   0 3404.46  151.48
   8 -12   0  292.07   13.00
  -8 -12   0  278.07   13.70
   8 -12   0  290.77   13.00
  -8 -12   0  271.27   13.10
   8 -12   0  296.67   13.30
  -8  12   0  280.37   13.90
  -8  12   0  283.47   13.80
  -8  12   0  282.87   13.10
  -8  12   0  272.97   13.40
  -8  12   0  281.07   12.90
   8  12   0  278.27   13.00
   8  12   0  280.57   14.20
  -8  12   0  287.27   15.10
   9 -12   0   77.99    4.00
   9 -12   0   78.69    4.30
  -9 -12   0   76.29    4.60
  -9 -12   0   76.49    4.10
   9 -12   0   79.49    4.10
  -9 -12   0   75.39    3.90
  -9  12   0   73.39    4.20
  -9  12   0   72.79    4.90
  -9  12   0   66.49    5.50
  -9  12   0   75.59    4.60
  -9  12   0   73.89    4.00
   9  12   0   74.29    5.50
  -9  12   0   69.99    5.20
  10 -12   0    1.60    1.10
  10 -12   0    3.20    0.90
 -10 -12   0    5.90    1.30
  10  12   0    7.60    1.90
 -10  12   0    4.10    1.10
 -10  12   0    3.80    0.90
 -10  12   0    5.20    1.30
   0 -13   0    0.60    1.00
   0 -13   0    0.70    0.90
   0  13   0    0.80    0.70
   1 -13   0   18.30    2.00
  -1 -13   0   15.20    2.10
   1 -13   0   18.30    2.10
  -1 -13   0   16.80    1.70
   1  13   0   19.10    1.70
   1  13   0   17.50    1.60
   1  13   0   16.70    1.50
  -1  13   0   19.60    1.40
   2 -13   0  521.05   24.10
  -2 -13   0  540.15   23.70
  -2 -13   0  506.05   23.40
   2 -13   0  510.75   23.50
   2  13   0  533.25   23.70
   2  13   0  517.95   23.50
  -2  13   0  523.05   23.20
   2  13   0  518.55   23.40
   2  13   0  525.15   23.30
  -3 -13   0  157.58    8.30
   3 -13   0  137.99    7.90
  -3 -13   0  160.18    8.30
  -3 -13   0  174.48    8.40
   3  13   0  169.28    8.10
   3  13   0  162.18    7.90
   3  13   0  174.18    8.50
   3  13   0  177.18    8.50
   3  13   0  179.28    8.90
   4 -13   0  266.37   12.50
  -4 -13   0  239.08   12.80
  -4 -13   0  275.77   12.90
   4 -13   0  265.97   12.70
  -4 -13   0  275.07   12.80
   4 -13   0  275.07   12.80
  -4 -13   0  269.37   13.50
   4 -13   0  271.27   12.60
   4 -13   0  273.77   12.40
  -4 -13   0  276.47   13.00
   4  13   0  268.87   13.40
  -4  13   0  299.87   12.50
   4  13   0  265.67   12.60
   4  13   0  266.37   13.50
   4  13   0  264.67   13.90
   4  13   0  258.87   12.90
  -4  13   0  296.87   12.60
   5 -13   0 1910.41   84.29
  -5 -13   0 1957.80   84.79
  -5 -13   0 1929.11   85.79
  -5 -13   0 1885.51   84.49
   5 -13   0 1807.12   84.19
   5 -13   0 2058.69   84.49
   5 -13   0 2037.00   84.39
  -5 -13   0 1879.41   84.89
  -5 -13   0 1932.41   84.79
   5 -13   0 1877.11   84.19
   5 -13   0 1952.60   84.69
   5  13   0 1914.01   85.69
   5  13   0 1959.30   85.49
   5  13   0 1929.51   84.59
   5  13   0 1885.81   84.99
   5  13   0 1834.92   84.19
  -5  13   0 1900.51   84.49
  -5  13   0 1944.31   84.49
   5  13   0 1926.71   86.79
   5  13   0 1862.11   84.99
  -5  13   0 1971.30   84.79
  -6 -13   0 4923.11  209.38
  -6 -13   0 4473.35  209.58
   6 -13   0 4810.62  208.58
   6 -13   0 4702.03  208.68
   6 -13   0 4959.20  209.28
  -6 -13   0 4634.04  210.38
   6  13   0 4832.12  209.98
   6  13   0 4881.41  208.88
  -6  13   0 4807.22  208.88
  -6  13   0 4685.23  208.38
   6  13   0 4810.22  210.88
   6  13   0 4784.02  210.28
  -7 -13   0 1542.35   67.69
   7 -13   0 1577.44   67.59
   7 -13   0 1529.85   67.59
  -7 -13   0 1523.55   68.19
   7 -13   0 1569.44   67.79
  -7 -13   0 1442.16   69.79
   7  13   0 1520.25   70.49
  -7  13   0 1545.65   68.19
  -7  13   0 1553.04   68.19
   7  13   0 1592.84   68.69
  -7  13   0 1508.45   67.59
  -7  13   0 1470.95   68.49
   7  13   0 1548.65   67.69
   7  13   0 1546.65   69.29
   7  13   0 1523.55   69.79
   7  13   0 1610.94   68.09
   8 -13   0  649.04   28.60
  -8 -13   0  594.34   28.40
  -8 -13   0  612.54   29.00
   8 -13   0  655.43   28.40
   8 -13   0  663.23   28.40
  -8  13   0  671.33   29.70
   8  13   0  589.34   28.80
   8  13   0  607.24   29.40
  -8  13   0  662.83   29.20
  -8  13   0  669.23   29.20
   8  13   0  596.24   28.40
  -8  13   0  680.33   28.50
  -8  13   0  648.14   28.30
  -9 -13   0   27.40    2.10
   9 -13   0   34.40    2.70
   9 -13   0   30.50    2.40
  -9 -13   0   24.70    2.80
   9 -13   0   30.70    2.20
  -9  13   0   31.20    2.50
  -9  13   0   31.30    4.00
  -9  13   0   31.70    3.20
   9  13   0   25.00    3.80
  -9  13   0   29.90    2.30
  -9  13   0   32.10    3.40
  10 -13   0  358.36   16.50
 -10 -13   0  385.96   16.70
  10 -13   0  364.36   16.50
 -10  13   0  372.66   16.40
 -10  13   0  373.66   16.50
  10  13   0  365.26   17.80
  -1 -14   0   52.09    3.50
  -1 -14   0   57.39    3.30
   1  14   0   52.59    3.00
   1  14   0   52.69    3.10
   1  14   0   48.80    2.80
   1  14   0   48.60    2.90
   2 -14   0   78.69    4.20
   2 -14   0   66.19    4.60
  -2 -14   0   67.49    3.90
  -2 -14   0   72.09    4.30
   2  14   0   66.09    3.90
   2  14   0   71.89    4.30
   2  14   0   70.99    4.10
  -2  14   0   62.49    3.50
   3 -14   0  334.07   16.70
  -3 -14   0  381.66   17.00
  -3 -14   0  363.76   16.80
  -3 -14   0  367.06   16.80
   3  14   0  353.06   16.50
   3  14   0  369.56   17.10
   3  14   0  381.46   17.60
   3  14   0  360.36   16.80
   3  14   0  370.36   17.20
   4 -14   0 2575.44  112.29
  -4 -14   0 2517.65  112.69
  -4 -14   0 2430.06  112.49
   4 -14   0 2658.63  112.09
   4 -14   0 2654.13  112.39
   4 -14   0 2462.35  112.19
  -4 -14   0 2486.65  113.09
   4 -14   0 2613.54  112.19
  -4 -14   0 2584.84  112.39
   4 -14   0 2678.73  112.39
   4 -14   0 2548.65  112.09
  -4 -14   0 2423.46  112.59
   4  14   0 2603.04  113.79
  -4  14   0 2620.94  112.19
   4  14   0 2475.15  112.69
   4  14   0 2578.34  113.09
  -4  14   0 2651.63  112.39
   4  14   0 2585.94  113.29
   5 -14   0 1230.78   52.09
   5 -14   0 1246.68   52.09
  -5 -14   0 1168.08   52.39
   5 -14   0 1234.98   51.99
   5 -14   0 1245.68   51.89
  -5 -14   0 1144.39   52.29
   5 -14   0 1214.48   52.09
   5 -14   0 1159.58   51.79
   5 -14   0 1128.89   51.79
  -5 -14   0 1169.08   53.19
   5  14   0 1144.99   51.89
  -5  14   0 1162.88   52.29
   5  14   0 1169.68   53.89
   5  14   0 1174.68   52.69
  -5  14   0 1159.28   52.09
   5  14   0 1127.09   52.69
   5  14   0 1168.58   53.39
   5  14   0 1160.98   52.19
  -5  14   0 1174.18   52.09
   5  14   0 1150.98   53.09
  -6 -14   0  275.77   15.10
   6 -14   0  306.67   13.50
   6 -14   0  306.57   13.60
   6 -14   0  299.07   13.60
  -6 -14   0  286.97   13.90
   6 -14   0  297.27   13.30
  -6  14   0  282.17   13.30
   6  14   0  275.97   15.40
   6  14   0  277.67   15.00
  -6  14   0  299.97   13.80
   6  14   0  274.07   14.40
   6  14   0  285.27   13.90
   6  14   0  277.87   15.90
   6  14   0  281.27   13.40
  -6  14   0  293.57   14.10
   7 -14   0  498.55   21.80
  -7 -14   0  493.55   22.40
   7 -14   0  490.55   21.80
   7 -14   0  494.05   22.00
   7  14   0  504.75   23.00
   7  14   0  502.15   22.40
   7  14   0  478.85   24.30
  -7  14   0  481.45   22.40
   7  14   0  471.35   25.10
  -7  14   0  481.05   22.40
  -7  14   0  475.05   22.80
   7  14   0  482.35   21.90
   7  14   0  463.55   23.60
  -7  14   0  464.85   21.80
  -8 -14   0  762.62   34.20
  -8 -14   0  754.92   33.60
   8 -14   0  750.92   33.70
   8 -14   0  745.93   33.60
   8 -14   0  768.22   33.90
   8  14   0  761.92   34.10
   8  14   0  791.52   34.70
   8  14   0  786.62   33.70
  -8  14   0  734.93   34.70
  -8  14   0  765.42   33.70
  -8  14   0  729.33   34.30
  -8  14   0  760.02   34.30
   9 -14   0   58.39    3.50
   9 -14   0   63.89    3.70
  -9 -14   0   49.70    3.20
   9 -14   0   58.29    3.30
  -9  14   0   64.99    3.30
  -9  14   0   64.29    3.50
  -9  14   0   63.09    4.20
  10 -14   0  495.35   22.40
  10 -14   0  509.25   22.40
 -10 -14   0  530.85   22.60
 -10  14   0  498.65   22.40
 -10  14   0  503.65   22.50
  10  14   0  508.65   22.80
   0 -15   0    2.20    1.30
   0 -15   0    3.50    1.50
   0  15   0    2.80    0.90
   0  15   0    2.30    0.60
   1 -15   0 2905.41  120.59
   1  15   0 2592.14  119.89
  -1  15   0 2755.52  119.99
   1  15   0 2729.93  120.09
   2 -15   0   36.60    2.80
   2 -15   0   34.50    3.40
  -2 -15   0   32.00    3.00
  -2 -15   0   34.80    2.70
   2  15   0   31.60    2.50
   2  15   0   31.50    2.60
  -2  15   0   36.80    2.30
  -3 -15   0  253.17   11.50
  -3 -15   0  228.08   11.10
  -3 -15   0  224.78   11.10
   3 -15   0  212.48   11.00
   3 -15   0  203.58   10.70
   3 -15   0  209.48   11.10
  -3 -15   0  267.67   11.10
   3  15   0  246.08   12.00
   3  15   0  245.68   11.70
   3  15   0  241.58   11.30
  -3  15   0  223.68   10.90
   3  15   0  253.17   11.60
   3  15   0  238.28   11.00
   4 -15   0 1489.65   61.09
   4 -15   0 1334.47   60.99
   4 -15   0 1447.06   61.29
   4 -15   0 1393.86   60.99
  -4 -15   0 1415.96   61.69
  -4 -15   0 1328.07   61.69
   4 -15   0 1455.25   60.99
  -4 -15   0 1383.36   60.99
  -4 -15   0 1404.26   61.29
   4 -15   0 1396.06   61.09
  -4 -15   0 1397.06   61.49
  -4 -15   0 1286.17   61.09
   4 -15   0 1450.75   61.29
   4  15   0 1248.38   61.69
   4  15   0 1385.96   62.19
   4  15   0 1361.96   61.69
   4  15   0 1418.86   62.09
   4  15   0 1361.66   61.29
   4  15   0 1275.57   61.09
  -4  15   0 1443.56   61.29
  -4  15   0 1489.75   61.09
  -5 -15   0   14.50    3.20
   5 -15   0   12.80    2.10
   5 -15   0    7.60    1.70
  -5 -15   0   10.40    2.00
   5 -15   0   10.70    2.10
  -5 -15   0    9.50    3.20
   5 -15   0   13.50    2.40
   5 -15   0    6.60    1.30
   5 -15   0   11.90    2.00
  -5  15   0    8.40    2.30
   5  15   0    8.10    2.70
   5  15   0   10.40    3.40
   5  15   0   10.90    2.80
  -5  15   0    8.90    2.10
   5  15   0   10.30    1.80
  -5  15   0   11.40    2.50
   5  15   0   11.70    2.60
   5  15   0   12.40    3.60
   5  15   0   11.60    3.10
   6 -15   0  315.07   14.60
  -6 -15   0  337.17   15.20
   6 -15   0  317.87   14.80
   6 -15   0  306.17   14.80
  -6 -15   0  315.97   16.40
  -6  15   0  291.67   15.30
   6  15   0  336.87   16.50
   6  15   0  349.87   15.30
  -6  15   0  269.97   15.50
   6  15   0  325.67   16.80
  -6  15   0  292.77   15.00
   6  15   0  334.07   17.50
   6  15   0  337.27   15.80
   6  15   0  340.17   14.80
  -6  15   0  295.87   14.90
   7 -15   0  422.86   20.30
  -7 -15   0  460.65   20.20
   7 -15   0  439.86   20.50
   7 -15   0  419.66   20.30
  -7 -15   0  494.85   21.00
  -7  15   0  419.66   20.80
   7  15   0  471.45   20.50
   7  15   0  497.45   25.60
   7  15   0  448.36   22.80
   7  15   0  487.75   21.50
  -7  15   0  413.86   21.20
   7  15   0  470.25   23.90
  -7  15   0  422.76   20.90
  -7  15   0  418.56   20.30
   7  15   0  479.95   22.40
  -8 -15   0    1.90    1.90
   8 -15   0    1.60    1.30
   8 -15   0    0.60    1.20
   8 -15   0    1.60    1.00
  -8 -15   0    0.40    1.40
   8  15   0    7.00    2.40
  -8  15   0    2.20    2.10
   8  15   0    3.10    1.50
  -8  15   0    2.80    1.70
   8  15   0    1.20    2.10
  -8  15   0    2.50    1.80
  -8  15   0    1.90    1.30
  -8  15   0    1.70    1.40
   9 -15   0  671.73   29.30
  -9 -15   0  640.24   29.10
   9 -15   0  667.93   29.40
  -9 -15   0  670.83   29.60
   9 -15   0  662.83   29.20
  -9  15   0  635.04   29.70
  -9  15   0  655.13   29.10
  -9  15   0  658.83   29.30
   9  15   0  690.23   30.00
  10 -15   0    7.70    1.30
  10 -15   0    5.40    1.10
 -10 -15   0    6.80    1.40
  10  15   0    9.80    2.30
 -10  15   0    6.80    1.40
 -10  15   0    6.20    1.10
   0 -16   0 2325.77  102.99
   0 -16   0 2374.76  102.79
   0  16   0 2347.77  101.99
   0  16   0 2302.97  102.09
   0  16   0 2331.27  102.19
   1 -16   0 2115.59   94.49
   1 -16   0 2275.57   94.09
  -1 -16   0 2124.79   94.09
  -1 -16   0 2175.78   94.09
   1  16   0 2074.09   93.59
  -1  16   0 2104.79   93.49
   1  16   0 2168.58   93.59
   1  16   0 2063.19   93.49
   1  16   0 2122.39   93.69
  -2 -16   0  625.74   27.70
   2 -16   0  611.64   27.70
  -2 -16   0  609.64   27.90
   2 -16   0  607.84   28.50
   2  16   0  632.14   27.70
  -2  16   0  595.34   27.20
   2  16   0  650.13   28.00
   2  16   0  631.34   27.50
   2  16   0  546.35   28.00
   2  16   0  611.44   27.60
   3 -16   0  895.01   38.60
  -3 -16   0  867.51   39.20
   3 -16   0  857.51   38.80
   3 -16   0  839.92   38.50
   3 -16   0  879.21   39.00
  -3 -16   0  909.01   38.80
   3 -16   0  844.72   38.60
  -3 -16   0  840.62   38.70
  -3 -16   0  896.91   38.60
   3 -16   0  880.01   38.70
   3 -16   0  827.22   38.60
   3 -16   0  886.71   38.80
  -3 -16   0  823.42   38.90
  -3 -16   0  881.51   39.30
   3  16   0  907.81   39.80
   3  16   0  900.21   38.70
   3  16   0  907.61   39.30
   3  16   0  863.01   39.00
  -3  16   0  882.91   38.70
   4 -16   0 1997.10   86.59
  -4 -16   0 1995.00   86.79
  -4 -16   0 1979.80   86.29
  -4 -16   0 2079.59   86.49
   4 -16   0 1996.40   86.49
   4 -16   0 1964.20   86.29
  -4 -16   0 1975.10   86.59
  -4 -16   0 1910.51   87.09
   4 -16   0 1962.70   86.39
   4 -16   0 2019.90   86.59
   4 -16   0 2032.50   86.39
   4 -16   0 1956.30   86.29
   4  16   0 1863.21   86.39
   4  16   0 1991.60   87.09
   4  16   0 1954.20   87.19
   4  16   0 1938.91   87.59
   4  16   0 1905.71   86.59
   4  16   0 1943.91   87.49
  -4  16   0 2011.50   86.59
   4  16   0 1939.11   88.09
  -5 -16   0    7.80    2.20
   5 -16   0    5.70    1.50
  -5 -16   0    8.30    2.50
  -5 -16   0    9.50    1.70
   5 -16   0   10.40    1.80
   5 -16   0    4.90    1.30
  -5 -16   0    8.60    1.70
  -5  16   0    6.60    1.60
   5  16   0   11.00    3.50
   5  16   0    9.40    2.70
   5  16   0    7.40    1.90
   5  16   0    6.50    1.70
   5  16   0    5.50    3.50
   5  16   0    7.50    2.70
  -5  16   0    6.30    1.70
  -5  16   0    9.10    2.50
   6 -16   0  814.32   35.20
   6 -16   0  781.52   35.10
  -6 -16   0  783.42   35.70
  -6 -16   0  790.72   35.10
   6 -16   0  818.42   35.40
   6 -16   0  808.62   35.40
   6  16   0  771.12   36.90
   6  16   0  768.52   35.30
   6  16   0  726.73   37.10
   6  16   0  751.92   36.10
  -6  16   0  833.02   35.70
   6  16   0  792.92   35.80
  -6  16   0  822.32   35.60
   6  16   0  754.72   37.70
  -6  16   0  870.01   36.00
   7 -16   0  220.48   10.20
   7 -16   0  210.18    9.90
   7 -16   0  208.38   10.20
  -7 -16   0  212.78    9.80
  -7 -16   0  215.68   10.90
   7  16   0  201.08   13.10
  -7  16   0  209.98   10.50
  -7  16   0  202.98   10.00
   7  16   0  213.98   10.70
   7  16   0  202.58   12.00
   7  16   0  212.98   11.20
  -7  16   0  208.48   10.50
   7  16   0  209.98   16.40
  -7  16   0  215.08   11.00
   8 -16   0  228.08   10.20
  -8 -16   0  220.38   10.00
  -8 -16   0  221.48   10.90
   8 -16   0  221.98   10.20
   8 -16   0  216.88   10.30
  -8  16   0  204.78   11.10
  -8  16   0  223.08   10.10
  -8  16   0  208.98   10.70
   8  16   0  207.18   10.70
   8  16   0  219.08   10.20
  -8  16   0  217.88   10.20
   8  16   0  202.78   12.20
  -9 -16   0   22.60    2.20
  -9 -16   0   21.70    1.70
   9 -16   0   20.40    2.10
   9 -16   0   18.60    2.00
   9 -16   0   18.90    1.70
  -9  16   0   20.00    2.00
   9  16   0   22.70    3.30
  -9  16   0   19.20    1.80
  -9  16   0   17.30    2.70
   0 -17   0    6.00    1.70
   0 -17   0    6.00    1.60
   0  17   0    3.90    1.10
   0  17   0    4.30    0.80
  -1 -17   0  171.38    8.90
  -1 -17   0  207.68    9.10
  -1 -17   0  173.48    9.00
   1 -17   0  169.88    9.30
   1 -17   0  181.98    8.90
   1 -17   0  171.98    8.90
  -1  17   0  174.68    8.30
   1  17   0  170.08    8.40
   1  17   0  166.88    8.30
   1  17   0  175.98    8.60
   1  17   0  171.88    8.40
  -2 -17   0  331.77   15.80
   2 -17   0  331.17   15.80
  -2 -17   0  341.07   16.40
   2 -17   0  342.77   15.70
   2 -17   0  352.96   15.70
   2 -17   0  322.27   15.70
  -2 -17   0  347.27   16.20
   2 -17   0  374.76   17.20
   2 -17   0  338.87   15.80
   2 -17   0  388.66   16.40
  -2 -17   0  357.66   15.70
   2  17   0  314.27   15.90
   2  17   0  350.66   16.00
   2  17   0  343.57   16.10
   2  17   0  334.57   16.20
   2  17   0  344.57   16.50
  -2  17   0  371.16   15.80
   3 -17   0 1712.23   78.19
   3 -17   0 1738.13   78.09
   3 -17   0 1756.72   78.09
  -3 -17   0 1814.02   77.99
  -3 -17   0 1771.02   78.29
  -3 -17   0 1709.93   77.99
  -3 -17   0 1738.03   78.19
   3 -17   0 1818.02   78.29
   3 -17   0 1756.62   78.19
   3 -17   0 1729.43   77.99
   3 -17   0 1718.23   78.49
   3 -17   0 1728.53   77.99
  -3 -17   0 1809.32   78.89
  -3 -17   0 1881.21   78.29
   3 -17   0 1751.72   77.99
   3  17   0 1825.62   78.99
   3  17   0 1815.02   78.59
   3  17   0 1870.11   78.89
  -3  17   0 1873.41   78.19
  -4 -17   0  945.51   42.60
  -4 -17   0  955.40   42.00
  -4 -17   0  952.40   41.90
  -4 -17   0  953.80   41.70
   4 -17   0  958.30   41.70
   4 -17   0  991.90   42.00
   4 -17   0  976.20   41.90
   4 -17   0  950.40   41.70
  -4 -17   0  925.01   42.10
   4 -17   0  950.90   42.00
   4 -17   0  960.70   41.80
   4 -17   0  962.50   41.70
   4 -17   0  997.70   42.00
   4  17   0  927.41   43.10
   4  17   0  933.31   42.90
  -4  17   0  963.00   42.20
  -4  17   0  982.80   41.70
  -4  17   0  951.50   42.10
   4  17   0  862.71   42.60
   4  17   0  856.01   41.80
   4  17   0  969.10   43.70
   4  17   0  877.01   42.60
   4  17   0  924.91   42.00
  -5 -17   0  403.86   17.60
  -5 -17   0  414.56   18.10
   5 -17   0  371.46   17.60
   5 -17   0  384.56   17.80
   5 -17   0  362.86   17.50
   5 -17   0  368.96   17.60
  -5 -17   0  378.76   18.70
   5 -17   0  376.46   17.80
   5 -17   0  377.96   17.80
   5  17   0  418.46   20.20
  -5  17   0  372.06   17.80
   5  17   0  382.56   17.70
   5  17   0  421.46   19.40
  -5  17   0  378.26   18.10
   5  17   0  408.96   18.20
   5  17   0  404.36   18.80
   5  17   0  398.86   19.50
  -5  17   0  371.86   17.90
   6 -17   0 1750.52   75.49
  -6 -17   0 1666.43   75.19
   6 -17   0 1741.33   75.49
  -6 -17   0 1647.74   75.69
   6 -17   0 1728.93   75.19
   6 -17   0 1813.02   75.69
   6 -17   0 1741.13   75.49
   6  17   0 1682.83   75.39
  -6  17   0 1783.02   75.99
  -6  17   0 1679.13   75.59
   6  17   0 1633.34   77.19
   6  17   0 1689.93   76.29
   6  17   0 1707.83   76.99
  -6  17   0 1791.72   75.79
   6  17   0 1680.33   77.89
   6  17   0 1708.73   75.89
  -7 -17   0   75.19    4.60
  -7 -17   0   76.59    4.00
   7 -17   0   74.09    4.40
   7 -17   0   74.39    4.20
   7  17   0   74.59    5.60
  -7  17   0   71.79    4.80
   7  17   0   69.59    8.30
   7  17   0   66.89    8.80
  -7  17   0   71.69    4.80
   7  17   0   76.09    6.70
  -7  17   0   70.19    4.30
   7  17   0   75.09    4.70
   7  17   0   71.49    5.10
  -7  17   0   71.99    5.20
   8 -17   0    1.30    1.20
  -8 -17   0    0.90    1.30
   8 -17   0    0.60    1.10
  -8 -17   0    2.00    1.10
   8 -17   0    0.60    1.00
  -8  17   0    1.30    1.70
  -8  17   0    0.70    1.50
  -8  17   0    0.20    1.90
   8  17   0    2.20    1.40
  -8  17   0    0.30    1.40
   8  17   0    2.50    2.10
   8  17   0   -0.50    2.10
  -8  17   0    0.80    1.20
  -9 -17   0   23.90    2.10
  -9 -17   0   24.20    2.00
   9 -17   0   25.50    2.10
   9 -17   0   26.40    1.90
   9 -17   0   26.50    2.10
   9  17   0   27.90    3.20
  -9  17   0   25.80    2.10
   0 -18   0 2593.84  114.49
   0 -18   0 2626.14  113.49
   0 -18   0 2521.15  113.49
   0 -18   0 2641.84  113.59
   0 -18   0 2605.04  114.19
   0 -18   0 2496.75  113.39
   0 -18   0 2549.84  113.59
   0  18   0 2615.24  113.49
   0  18   0 2632.94  113.39
   0  18   0 2656.63  113.59
   1 -18   0  150.68    7.60
   1 -18   0  145.09    7.40
  -1 -18   0  149.69    7.50
   1 -18   0  151.88    7.40
   1 -18   0  147.59    7.40
  -1 -18   0  150.98    8.20
  -1 -18   0  155.88    7.40
   1 -18   0  164.78    8.70
  -1 -18   0  154.78    8.20
   1 -18   0  145.89    7.40
   1 -18   0  162.58    8.20
  -1 -18   0  144.49    7.40
   1 -18   0  146.79    7.60
  -1 -18   0  150.58    7.60
   1  18   0  165.58    7.90
   1  18   0  164.58    7.70
   1  18   0  153.48    7.50
   1  18   0  156.08    7.70
  -1  18   0  162.08    7.50
   2 -18   0  707.93   30.40
   2 -18   0  639.44   30.20
  -2 -18   0  697.83   30.40
  -2 -18   0  656.63   30.20
   2 -18   0  610.14   30.20
   2 -18   0  691.73   31.00
   2 -18   0  656.23   30.30
   2 -18   0  649.93   30.40
  -2 -18   0  707.63   30.20
   2 -18   0  702.83   30.30
   2 -18   0  690.03   30.30
  -2 -18   0  695.73   30.40
   2 -18   0  622.74   30.40
  -2 -18   0  704.63   31.10
   2 -18   0  669.73   30.20
   2 -18   0  674.73   31.70
   2  18   0  710.83   31.20
   2  18   0  739.33   31.00
  -2  18   0  691.83   30.60
   2  18   0  720.03   30.80
   2  18   0  699.53   30.70
   2  18   0  639.64   30.30
   3 -18   0  114.19    5.80
  -3 -18   0  113.09    5.90
  -3 -18   0  120.59    6.10
   3 -18   0  104.89    5.90
   3 -18   0  104.99    6.00
   3 -18   0  110.39    5.80
   3 -18   0  101.19    5.80
   3 -18   0  107.29    5.80
  -3 -18   0  119.89    5.80
  -3 -18   0  118.19    6.10
   3 -18   0  116.09    5.90
   3 -18   0  106.09    6.50
  -3 -18   0  123.09    6.90
   3 -18   0  107.69    6.00
   3  18   0  125.89    6.80
   3  18   0  124.79    7.70
   3  18   0  130.29    7.60
  -3  18   0  107.69    6.00
   3  18   0  129.29    7.10
   3  18   0  118.59    6.10
   4 -18   0 1204.18   52.89
   4 -18   0 1166.98   52.59
   4 -18   0 1164.08   52.89
   4 -18   0 1163.18   52.79
  -4 -18   0 1243.38   53.69
   4 -18   0 1206.88   52.69
   4 -18   0 1218.48   52.89
  -4 -18   0 1190.98   52.99
  -4 -18   0 1180.98   52.79
   4 -18   0 1149.69   52.69
  -4 -18   0 1225.68   52.99
   4 -18   0 1186.28   52.59
  -4 -18   0 1196.28   52.59
   4  18   0 1203.98   53.89
   4  18   0 1155.08   52.69
   4  18   0 1166.18   53.59
   4  18   0 1251.87   54.19
   4  18   0 1206.38   52.99
  -4  18   0 1223.98   52.89
   4  18   0 1238.68   54.69
  -4  18   0 1162.08   52.59
   5 -18   0  533.25   24.60
   5 -18   0  555.94   24.50
  -5 -18   0  556.64   25.80
   5 -18   0  513.85   24.40
  -5 -18   0  563.54   24.70
  -5 -18   0  570.04   24.50
   5 -18   0  527.55   24.50
   5 -18   0  522.55   24.70
   5 -18   0  536.35   24.70
  -5 -18   0  570.24   25.00
   5  18   0  556.74   25.60
   5  18   0  577.54   26.30
  -5  18   0  522.55   24.80
   5  18   0  570.34   27.10
   5  18   0  576.34   26.50
  -5  18   0  525.55   24.70
  -5  18   0  519.65   25.00
   5  18   0  550.94   24.70
   5  18   0  565.54   25.10
   6 -18   0 1583.34   68.09
   6 -18   0 1567.24   68.19
   6 -18   0 1582.24   68.39
   6 -18   0 1554.04   68.39
   6 -18   0 1565.94   68.19
  -6 -18   0 1531.05   68.49
  -6 -18   0 1553.64   68.09
   6  18   0 1547.45   69.89
  -6  18   0 1543.05   68.79
   6  18   0 1496.15   69.09
  -6  18   0 1528.85   68.49
   6  18   0 1533.25   68.29
  -6  18   0 1630.14   68.59
   6  18   0 1530.95   70.89
   6  18   0 1521.75   69.89
   7 -18   0    6.60    1.40
  -7 -18   0    7.50    1.70
  -7 -18   0    6.40    1.20
  -7  18   0    6.30    2.10
   7  18   0    7.40    1.70
   7  18   0    6.30    3.10
   7  18   0    8.70    2.20
  -7  18   0    6.90    1.90
   7  18   0    6.70    2.40
  -7  18   0    6.00    1.70
  -7  18   0    5.90    1.80
   7  18   0    6.90    4.30
   7  18   0   11.30    4.90
   8 -18   0    4.60    1.20
   8 -18   0    4.10    1.10
  -8 -18   0    5.40    1.50
  -8 -18   0    4.10    1.00
   8 -18   0    3.10    1.30
   8  18   0    1.70    1.40
   8  18   0    4.90    2.20
   8  18   0    2.70    2.10
  -8  18   0    4.10    1.70
  -9 -18   0   52.79    2.80
   9 -18   0   53.89    2.90
  -9 -18   0   54.29    3.10
   9 -18   0   55.69    3.10
   9  18   0   57.09    4.00
  -9  18   0   52.19    3.10
  -9  18   0   54.49    2.90
   0 -19   0    5.20    1.70
   0 -19   0    3.90    1.20
   0 -19   0    5.10    1.20
   0 -19   0    5.40    1.30
   0 -19   0    1.50    1.40
   0 -19   0    4.90    1.20
   0 -19   0    4.60    2.00
   0 -19   0    4.40    1.30
   0 -19   0    3.20    1.30
   0  19   0    3.70    1.20
   0  19   0    3.80    1.10
   1 -19   0   88.39    5.20
   1 -19   0   87.59    5.00
  -1 -19   0  105.99    5.10
  -1 -19   0  104.59    5.30
  -1 -19   0  100.09    5.30
   1 -19   0   97.19    5.30
   1 -19   0   91.19    5.10
   1 -19   0   88.89    5.10
  -1 -19   0   92.19    5.10
   1 -19   0   89.99    4.90
   1 -19   0   97.19    6.50
   1 -19   0   97.79    6.00
   1 -19   0   89.49    5.00
  -1 -19   0  105.09    6.00
  -1 -19   0  101.59    5.20
   1  19   0  112.69    5.80
   1  19   0  104.29    5.30
   2 -19   0 1015.20   45.70
   2 -19   0 1036.00   45.80
   2 -19   0 1065.39   45.90
   2 -19   0  926.21   45.80
   2 -19   0 1030.80   45.70
   2 -19   0 1025.40   45.70
   2 -19   0 1007.40   45.70
   2 -19   0  980.10   45.60
  -2 -19   0 1045.90   46.70
   2 -19   0 1114.49   46.50
  -2 -19   0 1007.00   45.70
  -2 -19   0 1044.90   45.70
  -2 -19   0 1113.29   45.90
  -2 -19   0 1048.50   45.90
   2 -19   0 1010.70   45.80
   2  19   0  994.40   45.90
   2  19   0 1069.29   46.50
   2  19   0 1082.69   46.80
   2  19   0 1059.19   46.30
   3 -19   0  218.28   10.40
   3 -19   0  219.28   10.50
   3 -19   0  221.78   10.30
  -3 -19   0  230.18   10.30
   3 -19   0  215.58   10.30
   3 -19   0  219.48   10.30
  -3 -19   0  213.58   10.30
   3 -19   0  222.28   10.60
  -3 -19   0  223.98   10.50
   3 -19   0  217.18   10.50
  -3 -19   0  226.98   10.60
   3 -19   0  207.38   10.30
  -3 -19   0  219.08   10.50
   3 -19   0  201.08   11.00
  -3 -19   0  218.78   11.40
   3  19   0  220.08   10.60
   3  19   0  234.08   11.60
   3  19   0  226.18   11.40
   3  19   0  225.68   12.00
  -4 -19   0  343.27   15.50
   4 -19   0  331.37   15.50
   4 -19   0  324.97   15.30
   4 -19   0  324.67   15.40
   4 -19   0  321.57   15.50
   4 -19   0  331.47   15.50
  -4 -19   0  340.37   15.60
   4 -19   0  319.67   15.30
  -4 -19   0  335.37   15.20
  -4 -19   0  351.36   15.70
  -4 -19   0  318.57   16.30
   4 -19   0  322.27   15.30
  -4  19   0  329.37   15.50
   4  19   0  332.67   15.70
   4  19   0  357.36   16.80
   4  19   0  350.86   17.00
  -4  19   0  334.17   15.30
   4  19   0  356.86   17.70
   5 -19   0  254.37   11.30
  -5 -19   0  216.88   13.00
   5 -19   0  242.28   11.20
  -5 -19   0  234.38   11.30
  -5 -19   0  237.28   11.60
  -5 -19   0  238.68   11.20
   5 -19   0  262.67   11.30
   5 -19   0  251.67   11.50
   5 -19   0  246.08   11.50
   5 -19   0  256.97   11.50
   5 -19   0  235.98   11.20
   5  19   0  237.98   13.00
   5  19   0  225.48   12.40
   5  19   0  228.18   11.80
   5  19   0  228.38   11.40
  -5  19   0  244.38   11.80
   5  19   0  233.48   13.90
   5  19   0  236.48   13.30
  -5  19   0  255.57   11.50
   6 -19   0  430.76   19.90
  -6 -19   0  452.95   20.10
  -6 -19   0  451.85   19.70
   6 -19   0  429.96   19.60
   6 -19   0  446.36   19.70
   6 -19   0  437.16   19.70
  -6  19   0  396.76   20.30
   6  19   0  434.56   22.60
  -6  19   0  410.66   19.90
   6  19   0  452.25   19.90
  -6  19   0  409.86   20.00
   6  19   0  449.56   21.60
   6  19   0  461.85   20.40
   6  19   0  448.56   20.80
  -7 -19   0  229.98   11.30
   7 -19   0  241.78   11.10
   7 -19   0  248.68   11.00
   7 -19   0  241.68   11.00
   7  19   0  243.68   12.50
  -7  19   0  239.78   11.40
   7  19   0  233.78   11.10
  -7  19   0  250.47   11.10
   7  19   0  226.98   11.50
   7  19   0  211.68   14.30
  -7  19   0  233.78   11.70
   7  19   0  223.88   14.80
   7  19   0  223.38   12.90
   8 -19   0   63.89    3.60
  -8 -19   0   60.89    3.30
   8 -19   0   63.59    3.40
  -8 -19   0   60.39    3.60
   8 -19   0   63.09    3.50
   8  19   0   58.29    4.50
   8  19   0   59.79    4.70
   8  19   0   59.09    3.70
  -8  19   0   61.49    3.60
  -8  19   0   59.39    4.10
  -9 -19   0    7.10    1.00
  -9 -19   0    6.70    1.30
   9 -19   0    8.70    1.20
   9 -19   0    9.70    1.60
   9  19   0    7.10    1.80
  -9  19   0    8.00    1.50
   0 -20   0    5.60    1.40
   0 -20   0    2.10    1.00
   0 -20   0    3.40    1.30
   0 -20   0    1.80    1.20
   0 -20   0    3.90    1.90
   0 -20   0    0.60    1.10
   0 -20   0    0.50    1.10
   0  20   0    1.10    1.20
   0  20   0    2.40    1.40
  -1 -20   0  839.22   36.70
   1 -20   0  765.22   38.70
   1 -20   0  820.32   36.70
   1 -20   0  824.42   36.80
   1 -20   0  805.32   37.50
   1 -20   0  800.42   36.60
   1 -20   0  857.91   36.80
   1 -20   0  815.12   36.70
  -1 -20   0  816.72   36.80
   1 -20   0  867.61   36.80
   1 -20   0  834.92   36.70
  -1 -20   0  771.42   36.60
  -1 -20   0  838.72   36.60
  -1 -20   0  874.91   36.80
   1  20   0  838.72   37.60
   1  20   0  834.92   37.10
   1  20   0  858.61   37.00
   2 -20   0   24.40    3.60
   2 -20   0   23.20    2.20
   2 -20   0   23.50    2.50
  -2 -20   0   26.20    2.30
  -2 -20   0   16.90    3.30
   2 -20   0   21.80    2.60
  -2 -20   0   16.80    2.60
   2 -20   0   20.90    3.10
  -2 -20   0   19.00    2.20
   2 -20   0   23.70    2.40
   2 -20   0   22.50    2.30
   2 -20   0   22.70    2.20
   2 -20   0   25.80    2.50
  -2 -20   0   23.30    2.70
   2 -20   0   23.60    2.20
   2  20   0   19.50    2.90
   2  20   0   15.90    3.60
  -3 -20   0    2.80    1.40
   3 -20   0    1.30    1.10
   3 -20   0    1.10    1.60
   3 -20   0   -0.10    1.70
   3 -20   0   -0.80    1.30
   3 -20   0    6.20    2.00
   3 -20   0    3.40    2.40
   3 -20   0    1.40    1.20
  -3 -20   0    3.00    1.50
  -3 -20   0    1.20    1.20
   3 -20   0    0.40    1.50
  -3 -20   0    1.80    2.00
   3  20   0    1.30    1.90
   3  20   0    1.80    1.60
   3  20   0    3.20    2.20
   3  20   0    2.30    2.50
  -4 -20   0  438.56   19.60
   4 -20   0  470.95   19.90
   4 -20   0  437.76   19.80
   4 -20   0  475.35   19.70
  -4 -20   0  409.96   19.70
   4 -20   0  460.15   19.70
  -4 -20   0  409.66   20.80
   4 -20   0  457.75   19.80
   4 -20   0  451.15   19.60
  -4 -20   0  414.06   19.90
   4 -20   0  461.95   19.60
  -4 -20   0  428.96   19.80
   4 -20   0  447.36   19.80
  -4  20   0  474.15   19.60
   4  20   0  397.66   21.70
   4  20   0  386.76   20.60
   4  20   0  423.46   20.00
   4  20   0  412.26   21.00
   4  20   0  405.76   19.70
   4  20   0  417.96   21.20
   5 -20   0  946.11   41.70
   5 -20   0  886.21   41.50
  -5 -20   0  977.70   41.90
   5 -20   0  927.41   41.80
  -5 -20   0  976.10   41.60
   5 -20   0  917.61   41.60
  -5 -20   0  934.21   41.70
   5 -20   0  909.41   41.80
   5 -20   0  920.71   41.60
  -5  20   0  934.31   41.70
   5  20   0  972.50   43.60
   5  20   0  968.10   42.20
   5  20   0  928.01   41.70
   5  20   0  978.80   42.70
  -5  20   0  936.81   42.10
   5  20   0  965.90   43.30
   5  20   0  926.61   44.10
   6 -20   0  742.33   33.30
   6 -20   0  770.12   33.50
   6 -20   0  752.42   33.20
  -6 -20   0  771.92   33.60
  -6 -20   0  735.43   33.20
   6 -20   0  774.62   33.40
   6  20   0  759.02   33.90
   6  20   0  733.73   35.10
  -6  20   0  724.53   33.80
   6  20   0  721.93   36.10
   6  20   0  768.02   34.30
  -6  20   0  750.82   33.70
   6  20   0  746.33   35.50
  -6  20   0  748.13   33.50
   6  20   0  758.32   33.40
   7 -20   0    0.40    1.00
   7 -20   0    1.50    1.20
   7 -20   0    1.00    1.30
  -7 -20   0    0.60    1.00
  -7 -20   0    1.10    1.20
   7  20   0    4.80    3.20
  -7  20   0    1.60    2.00
  -7  20   0    1.20    1.60
   7  20   0    4.00    1.60
   7  20   0   -0.20    5.00
   7  20   0    4.70    2.00
  -7  20   0    2.50    3.20
   7  20   0    1.80    2.20
   8 -20   0    1.50    1.10
   8 -20   0    0.20    0.90
  -8 -20   0    0.70    1.00
  -8 -20   0    0.70    0.90
   8 -20   0    0.30    1.10
  -8  20   0    1.50    1.20
   8  20   0   -0.80    2.00
   8  20   0   -0.10    1.90
   8  20   0    1.40    1.20
  -9 -20   0    7.10    1.10
   9 -20   0    6.10    1.20
   9 -20   0    4.10    1.00
   9  20   0    7.90    1.70
   0 -21   0    8.80    1.80
  -1 -21   0 1089.49   47.30
  -1 -21   0 1093.69   47.20
   1 -21   0 1047.50   47.20
   1 -21   0 1089.49   47.20
  -1 -21   0 1021.70   47.00
   1 -21   0 1084.79   48.10
   1 -21   0 1049.59   47.20
  -1 -21   0 1090.69   48.20
   1 -21   0 1080.09   47.10
   1 -21   0 1044.40   47.00
  -1 -21   0 1061.69   47.10
  -1 -21   0 1054.29   47.00
   1 -21   0 1019.10   47.10
   1 -21   0 1043.00   47.10
   1  21   0 1075.29   47.90
   1  21   0 1079.89   47.40
   1  21   0 1102.29   47.60
  -2 -21   0 1836.62   84.69
  -2 -21   0 1955.40   84.09
   2 -21   0 1881.71   83.59
   2 -21   0 1809.02   84.49
  -2 -21   0 2154.68   84.69
  -2 -21   0 1882.61   83.79
   2 -21   0 1860.61   83.89
   2 -21   0 1935.31   83.69
   2 -21   0 1966.30   83.69
   2 -21   0 1812.82   84.39
   2 -21   0 1902.41   83.59
  -2 -21   0 1821.52   83.49
   2  21   0 1907.21   84.89
   2  21   0 1917.81   83.69
   2  21   0 1929.81   84.39
   2  21   0 1930.71   84.49
   3 -21   0  122.89    6.20
  -3 -21   0  115.39    6.20
   3 -21   0  114.79    6.10
  -3 -21   0  114.49    7.50
   3 -21   0  117.99    6.40
   3 -21   0  121.59    6.20
  -3 -21   0  122.59    6.40
   3 -21   0  120.09    6.10
   3 -21   0  118.89    6.30
  -3 -21   0  124.29    6.10
   3 -21   0  121.89    6.40
   3 -21   0  123.09    6.20
   3  21   0  126.69    7.80
   3  21   0  122.39    7.50
   3  21   0  126.69    6.60
   3  21   0  115.39    8.10
   4 -21   0 3715.93  166.18
  -4 -21   0 3836.12  165.98
  -4 -21   0 3802.72  166.28
  -4 -21   0 3602.14  167.08
   4 -21   0 3775.22  166.08
   4 -21   0 3641.54  166.18
   4 -21   0 3822.52  165.88
   4 -21   0 3915.71  165.98
  -4 -21   0 3642.74  166.08
  -4 -21   0 3878.71  166.08
   4 -21   0 3732.23  165.98
   4 -21   0 3743.33  166.08
   4 -21   0 3897.81  165.88
   4  21   0 3791.92  167.58
   4  21   0 3888.61  168.18
   4  21   0 3784.02  165.98
   4  21   0 3894.81  166.38
   4  21   0 3913.11  167.38
   4  21   0 3906.71  166.88
  -5 -21   0  945.21   41.30
  -5 -21   0  959.80   41.20
   5 -21   0  894.61   41.40
   5 -21   0  944.41   41.20
  -5 -21   0  943.61   41.30
   5 -21   0  942.91   41.40
   5 -21   0  942.91   41.20
   5 -21   0  943.11   41.10
   5 -21   0  888.21   41.10
   5  21   0  960.00   41.70
   5  21   0  932.41   43.70
   5  21   0  952.10   41.30
   5  21   0  927.01   42.10
   5  21   0  921.21   43.60
  -5  21   0  912.21   41.50
  -5  21   0  861.11   41.30
   5  21   0  956.20   42.90
  -6 -21   0  102.69    5.40
   6 -21   0  119.19    6.30
   6 -21   0  110.69    5.50
   6 -21   0  111.19    5.60
  -6 -21   0  100.59    5.70
   6 -21   0  115.69    5.80
  -6  21   0  115.49    5.90
   6  21   0  101.19    7.60
   6  21   0   98.69    8.60
   6  21   0  104.49    6.90
   6  21   0  100.99    6.30
  -6  21   0  116.29    6.40
  -6  21   0  118.39    8.30
   6  21   0  102.09    5.80
   7 -21   0  236.38   11.10
   7 -21   0  240.58   11.00
   7 -21   0  238.28   11.00
  -7 -21   0  248.08   11.10
  -7 -21   0  246.58   10.90
   7  21   0  244.88   11.20
   7  21   0  233.28   11.60
   7  21   0  242.08   12.00
  -7  21   0  232.08   11.40
   7  21   0  226.68   13.00
  -8 -21   0   10.40    1.40
   8 -21   0    9.00    1.40
   8 -21   0   10.20    1.70
  -8 -21   0   11.20    1.40
   8 -21   0    9.40    1.70
  -8  21   0    8.10    1.50
   8  21   0    9.90    1.40
   8  21   0    9.40    2.30
   8  21   0   11.90    2.80
   0 -22   0  529.45   23.90
   0 -22   0  567.74   24.10
   0 -22   0  509.05   23.80
   0 -22   0  489.25   24.90
   0 -22   0  524.15   23.90
   0 -22   0  533.55   24.00
   0 -22   0  547.85   23.90
   0  22   0  543.25   24.10
   0  22   0  536.45   24.40
  -1 -22   0    4.40    1.30
   1 -22   0    2.60    1.10
   1 -22   0    4.40    2.10
   1 -22   0    4.30    1.20
   1 -22   0    5.70    1.50
  -1 -22   0    7.90    2.50
   1 -22   0    4.10    1.40
   1 -22   0    4.20    1.30
   1 -22   0    7.10    1.70
   1 -22   0    5.00    1.30
  -1  22   0    3.20    1.50
   1  22   0    7.60    2.40
   2 -22   0   21.30    2.40
  -2 -22   0   18.60    2.80
   2 -22   0   22.80    2.60
   2 -22   0   24.80    2.40
  -2 -22   0   21.20    3.80
  -2 -22   0   23.60    2.40
  -2 -22   0   23.30    2.30
   2 -22   0   24.00    2.50
   2 -22   0   21.80    2.40
   2 -22   0   19.20    2.50
   2 -22   0   23.20    2.30
  -2 -22   0   22.50    2.80
   2 -22   0   19.30    2.50
   2 -22   0   20.20    4.00
   2  22   0   23.60    3.80
   2  22   0   23.10    3.60
   2  22   0   20.50    3.10
   2  22   0   22.20    4.20
  -3 -22   0  201.28   10.10
   3 -22   0  227.38   10.20
   3 -22   0  195.98   10.00
  -3 -22   0  193.68   11.20
   3 -22   0  213.98   10.10
   3 -22   0  213.08   10.00
   3 -22   0  206.98    9.90
  -3 -22   0  197.88   10.20
   3 -22   0  208.88    9.90
  -3 -22   0  213.18    9.90
   3 -22   0  218.58    9.90
   3 -22   0  209.28   10.00
   3  22   0  202.18   11.90
   3  22   0  216.28   10.30
   3  22   0  213.38   11.50
   3  22   0  207.58   11.20
  -4 -22   0  113.39    6.00
   4 -22   0  110.79    5.80
   4 -22   0  106.79    6.00
   4 -22   0  105.89    5.90
   4 -22   0  110.79    6.10
  -4 -22   0  120.19    5.90
  -4 -22   0  121.49    5.90
   4 -22   0  106.29    5.90
   4 -22   0  109.29    6.00
   4 -22   0  115.09    5.90
   4 -22   0  101.59    6.10
   4  22   0  117.79    8.60
   4  22   0  122.79    6.50
   4  22   0  123.19    8.10
   4  22   0  119.99    7.60
   4  22   0  124.59    7.80
   4  22   0  120.09    6.20
   5 -22   0    2.80    1.10
  -5 -22   0    1.00    1.20
   5 -22   0    3.70    1.50
   5 -22   0    2.70    1.40
   5 -22   0    2.60    1.40
   5 -22   0    4.50    1.20
  -5 -22   0    3.40    1.30
   5 -22   0    3.00    1.30
  -5 -22   0    2.00    1.10
   5  22   0    2.30    1.90
   5  22   0    3.90    2.70
   5  22   0    3.70    2.40
   5  22   0    6.10    3.20
   5  22   0    1.70    1.60
  -6 -22   0   59.69    3.60
  -6 -22   0   53.69    4.80
   6 -22   0   57.99    3.30
  -6 -22   0   54.39    3.40
   6 -22   0   59.69    4.40
   6  22   0   56.39    4.40
   6  22   0   52.29    6.90
   6  22   0   58.99    5.80
   6  22   0   57.19    5.00
   7 -22   0    2.80    1.10
   7 -22   0    4.00    1.00
  -7 -22   0    2.40    1.00
  -7 -22   0    2.10    1.00
   7 -22   0    3.30    1.20
   7  22   0    2.80    1.80
   7  22   0    1.60    2.00
   7  22   0    1.50    1.40
   7  22   0    3.70    3.20
  -8 -22   0   42.70    3.00
   8 -22   0   54.39    2.90
   8 -22   0   49.99    2.70
  -8 -22   0   49.99    2.70
   8 -22   0   51.89    2.90
   8  22   0   51.19    3.00
   8  22   0   53.99    3.80
   0 -23   0    2.80    1.40
   0 -23   0    2.70    1.40
   0 -23   0    3.70    1.30
   0 -23   0    4.00    1.50
   0 -23   0    5.10    1.50
   0 -23   0    2.70    1.20
   0 -23   0    1.30    1.20
   0 -23   0    2.30    2.20
   0  23   0    2.80    2.10
  -1 -23   0 1279.97   53.99
   1 -23   0 1169.08   53.89
  -1 -23   0 1232.68   53.79
  -1 -23   0 1287.07   54.09
   1 -23   0 1179.38   53.89
   1 -23   0 1157.98   54.89
   1 -23   0 1175.68   53.89
   1 -23   0 1190.08   53.79
  -1 -23   0 1226.08   53.79
  -1 -23   0 1287.27   55.19
   1 -23   0 1187.28   53.89
   1 -23   0 1195.48   53.89
   1 -23   0 1172.98   53.79
  -1 -23   0 1190.38   53.79
   1  23   0 1256.87   54.39
   1  23   0 1278.77   54.99
   1  23   0 1294.47   54.59
  -2 -23   0    2.20    1.50
   2 -23   0    1.30    1.10
   2 -23   0    2.70    1.30
   2 -23   0    3.70    2.70
   2 -23   0    0.30    1.50
   2 -23   0    2.20    1.30
  -2 -23   0   -1.30    1.20
  -2 -23   0    2.10    2.30
   2 -23   0    4.10    1.30
  -2 -23   0    2.40    1.20
   2 -23   0    1.60    1.30
   2 -23   0    1.80    1.40
  -2 -23   0    0.00    1.20
   2 -23   0   -0.40    1.20
   2  23   0    1.40    1.80
   2  23   0    1.00    2.10
   2  23   0    2.80    2.30
   2  23   0    1.70    2.60
   3 -23   0   42.20    3.00
   3 -23   0   37.10    3.00
  -3 -23   0   37.00    2.70
  -3 -23   0   34.20    3.30
  -3 -23   0   34.80    6.00
   3 -23   0   32.80    3.20
   3 -23   0   33.60    2.80
   3 -23   0   37.70    2.90
   3 -23   0   32.90    3.00
  -3 -23   0   33.50    3.00
   3 -23   0   39.60    3.00
   3 -23   0   36.10    2.80
   3 -23   0   33.90    2.90
   3  23   0   34.20    5.20
   3  23   0   36.20    3.50
   3  23   0   33.50    4.50
   3  23   0   38.30    4.90
   4 -23   0    4.90    1.50
   4 -23   0    5.70    1.50
  -4 -23   0    7.60    1.40
   4 -23   0    3.40    1.50
   4 -23   0    7.60    1.50
   4 -23   0    4.80    1.60
  -4 -23   0    5.20    1.40
   4 -23   0    5.30    1.30
   4 -23   0    5.50    1.40
   4 -23   0    6.40    1.40
   4  23   0    6.90    2.00
   4  23   0    3.40    3.30
   4  23   0    6.70    1.90
   4  23   0    8.40    2.90
   4  23   0    5.20    2.70
   5 -23   0   29.50    2.60
   5 -23   0   30.80    2.80
  -5 -23   0   34.80    2.50
   5 -23   0   33.70    2.70
  -5 -23   0   33.60    2.70
   5 -23   0   29.30    2.50
   5 -23   0   28.00    2.80
   5  23   0   37.70    4.60
   5  23   0   36.60    3.10
   5  23   0   41.10    3.70
   5  23   0   39.20    6.40
   5  23   0   35.60    5.70
   5  23   0   38.30    5.00
   6 -23   0    1.50    1.20
   6 -23   0    2.50    1.00
  -6 -23   0   -0.50    1.80
  -6 -23   0    1.30    1.00
   6 -23   0    0.50    1.00
   6 -23   0    0.80    1.10
  -6 -23   0    1.20    1.00
   6  23   0    1.00    4.10
   6  23   0   -0.20    2.70
   6  23   0    0.30    2.20
   6  23   0    1.70    1.40
   6  23   0    1.30    3.90
   6  23   0    0.00    1.70
   7 -23   0  228.58   10.00
  -7 -23   0  217.58    9.90
   7 -23   0  218.18    9.90
  -7 -23   0  213.98    9.80
   7 -23   0  218.68   10.00
   7  23   0  226.18   10.80
   7  23   0  186.28   11.30
   7  23   0  222.48   10.10
   8 -23   0  144.49    7.10
   8 -23   0  149.49    6.60
  -8 -23   0  133.79    6.40
   8  23   0  139.09    7.10
   8  23   0  138.89    6.50
   0 -24   0  140.49    7.10
   0 -24   0  120.49    8.40
   0 -24   0  146.89    7.00
   0 -24   0  142.49    7.10
   0 -24   0  143.39    7.00
   0 -24   0  146.39    7.00
   0 -24   0  138.39    7.20
   0  24   0  136.89    8.10
   0  24   0  146.29    7.70
   1 -24   0 1184.38   49.70
  -1 -24   0 1158.88   49.60
   1 -24   0 1135.79   49.50
   1 -24   0 1128.39   49.50
  -1 -24   0 1069.99   49.40
   1 -24   0 1151.68   49.60
  -1 -24   0 1112.49   49.50
  -1 -24   0 1066.59   50.69
   1 -24   0 1153.68   49.40
   1 -24   0 1112.69   49.50
  -1 -24   0 1103.89   49.40
  -1 -24   0 1127.59   49.70
   1 -24   0 1022.90   50.59
   1 -24   0 1140.39   49.60
   1  24   0 1136.29   50.69
   1  24   0 1117.69   50.09
   1  24   0 1127.79   50.29
   2 -24   0    4.50    1.60
   2 -24   0    4.10    1.30
   2 -24   0    5.40    1.50
   2 -24   0    5.10    1.30
  -2 -24   0    9.00    1.80
  -2 -24   0    8.30    1.60
   2 -24   0    5.40    1.30
   2 -24   0    4.40    1.50
   2 -24   0    7.80    1.60
   2 -24   0    5.50    1.40
   2  24   0    8.20    2.20
   3 -24   0  157.18    7.30
  -3 -24   0  143.89    7.40
   3 -24   0  152.58    7.30
   3 -24   0  142.79    7.20
   3 -24   0  147.89    7.30
   3 -24   0  140.29    7.30
   3 -24   0  152.08    7.30
  -3 -24   0  144.89    7.20
   3 -24   0  145.69    7.30
   3 -24   0  147.99    7.20
   3 -24   0  150.48    7.20
  -3 -24   0  138.89    7.50
   3  24   0  144.49    8.70
   3  24   0  139.99    9.50
   3  24   0  142.89    7.70
   3  24   0  134.39    9.10
   4 -24   0 3433.06  155.38
   4 -24   0 3436.26  155.68
   4 -24   0 3552.34  155.58
   4 -24   0 3458.45  155.48
  -4 -24   0 3449.75  155.48
   4 -24   0 3421.36  155.68
   4 -24   0 3408.26  155.38
   4 -24   0 3274.47  155.48
  -4 -24   0 3630.64  155.58
   4 -24   0 3450.35  155.48
   4  24   0 3750.52  157.28
   4  24   0 3770.02  155.58
   4  24   0 3662.83  157.78
   4  24   0 3727.73  156.98
   4  24   0 3810.42  156.28
   4  24   0 3708.93  155.98
   5 -24   0   55.89    3.30
   5 -24   0   50.39    3.50
   5 -24   0   52.69    3.30
   5 -24   0   57.89    3.10
  -5 -24   0   46.90    3.20
   5  24   0   46.10    5.40
   5  24   0   47.00    6.90
   5  24   0   43.10    4.80
   5  24   0   42.80    4.00
   5  24   0   47.00    3.60
   6 -24   0    2.10    1.20
   6 -24   0    2.50    1.20
   6 -24   0    2.80    1.10
  -6 -24   0    4.50    0.90
   6 -24   0    2.30    1.00
  -6 -24   0    4.10    1.10
   6  24   0    3.00    2.80
   6  24   0    4.10    1.40
   6  24   0    3.50    1.80
   6  24   0    3.90    2.20
   7 -24   0    0.70    0.90
  -7 -24   0    0.70    0.80
   7 -24   0    1.40    0.90
   7 -24   0   -0.60    0.90
   7  24   0    1.10    1.70
   7  24   0   -0.70    1.20
   7  24   0    0.90    1.80
   0 -25   0   -0.30    1.40
   0 -25   0    0.80    1.40
   0 -25   0   -0.30    1.10
   0 -25   0   -1.00    1.10
   0 -25   0   -0.90    1.20
   0 -25   0   -0.20    1.20
   0  25   0    1.20    2.60
   0  25   0    0.40    2.30
   1 -25   0  299.87   13.80
   1 -25   0  291.87   13.70
  -1 -25   0  303.87   13.90
  -1 -25   0  293.67   13.90
   1 -25   0  295.77   13.90
  -1 -25   0  289.47   13.60
   1 -25   0  300.97   13.70
   1 -25   0  298.47   13.80
  -1 -25   0  287.57   13.70
   1 -25   0  297.57   13.80
   1 -25   0  299.27   13.70
  -1 -25   0  293.87   13.70
   1  25   0  306.47   14.80
   1  25   0  294.07   15.20
   1  25   0  298.07   14.60
   2 -25   0  606.54   27.80
   2 -25   0  596.14   27.80
  -2 -25   0  651.03   28.10
   2 -25   0  591.94   27.80
   2 -25   0  584.14   27.90
   2 -25   0  610.44   27.90
   2 -25   0  581.74   27.80
   2 -25   0  615.04   28.00
  -2 -25   0  648.24   28.00
   2  25   0  671.23   28.20
   2  25   0  664.43   29.00
   2  25   0  654.53   29.70
   3 -25   0 1131.59   49.99
  -3 -25   0 1156.28   50.29
  -3 -25   0 1144.89   50.19
   3 -25   0 1203.78   50.39
   3 -25   0 1190.78   50.19
   3 -25   0 1140.79   49.99
   3 -25   0 1096.99   50.19
  -3 -25   0 1142.29   50.09
   3 -25   0 1120.99   50.19
   3 -25   0 1120.19   49.99
   3 -25   0 1070.59   49.99
   3 -25   0 1115.89   50.19
   3  25   0 1144.99   51.59
   3  25   0 1050.79   52.59
   3  25   0 1155.68   50.39
   3  25   0 1181.28   51.39
   4 -25   0 2100.09   92.29
   4 -25   0 2022.70   92.19
  -4 -25   0 2084.09   92.19
   4 -25   0 2075.29   92.29
  -4 -25   0 2082.59   92.29
   4 -25   0 2068.79   92.39
   4 -25   0 2136.59   92.59
   4 -25   0 2064.89   92.19
   4  25   0 2172.18   93.69
   4  25   0 2123.99   93.89
   4  25   0 2189.98   92.69
   4  25   0 2073.09   94.39
   4  25   0 2184.08   92.39
   5 -25   0 1064.09   47.20
   5 -25   0 1079.69   47.20
  -5 -25   0 1054.29   47.20
  -5 -25   0 1092.99   47.20
   5 -25   0 1064.39   47.10
   5 -25   0 1071.09   47.20
   5  25   0  990.80   48.90
   5  25   0 1097.19   47.30
   5  25   0 1095.79   48.70
   5  25   0 1109.09   47.70
   5  25   0 1067.99   47.80
   6 -25   0  107.99    5.60
   6 -25   0  111.49    5.60
  -6 -25   0  117.49    5.50
   6 -25   0  108.09    5.50
   6 -25   0  101.49    5.40
   6  25   0  116.99    5.80
   6  25   0  122.59    6.60
   6  25   0  116.79    6.30
   6  25   0  113.89    7.70
   7 -25   0   72.99    3.70
  -7 -25   0   64.99    3.70
   7 -25   0   69.09    3.70
   7  25   0   75.19    4.50
   7  25   0   74.59    4.50
   7  25   0   77.59    3.90
   0 -26   0   99.69    5.40
   0 -26   0   99.89    5.20
   0 -26   0   98.59    5.20
   0 -26   0   98.69    5.20
   0 -26   0   95.29    5.20
   0 -26   0   96.99    5.40
   0  26   0   99.19    6.80
   1 -26   0   18.20    2.10
  -1 -26   0   15.00    2.10
   1 -26   0   18.60    2.40
   1 -26   0   15.00    2.40
  -1 -26   0   11.70    2.00
   1 -26   0   20.50    2.10
  -1 -26   0   12.20    2.00
  -1 -26   0   11.20    1.90
   1 -26   0   16.20    2.00
  -1 -26   0   12.60    1.90
   1 -26   0   16.80    2.20
   1 -26   0   17.80    2.40
   1  26   0    9.90    2.90
   1  26   0   16.30    4.00
   2 -26   0 1368.76   57.49
  -2 -26   0 1278.67   57.49
   2 -26   0 1280.57   57.49
   2 -26   0 1332.87   57.59
  -2 -26   0 1279.87   57.59
  -2 -26   0 1354.36   57.69
   2 -26   0 1340.57   57.59
   2 -26   0 1327.27   57.49
   2 -26   0 1272.07   57.49
   2 -26   0 1294.07   57.59
   2  26   0 1311.37   57.79
   2  26   0 1289.77   58.49
   2  26   0 1287.77   58.59
   2  26   0 1255.57   58.99
   3 -26   0  542.55   23.20
  -3 -26   0  519.95   23.30
   3 -26   0  475.25   23.60
   3 -26   0  549.45   23.40
  -3 -26   0  535.05   23.20
   3 -26   0  528.15   23.20
   3 -26   0  504.65   23.20
   3 -26   0  519.95   23.30
   3 -26   0  443.06   24.00
  -3 -26   0  527.65   23.40
   3 -26   0  514.85   23.30
   3  26   0  538.45   23.60
   3  26   0  489.85   25.20
   3  26   0  534.25   24.60
   3  26   0  529.75   24.80
   4 -26   0    4.80    1.40
   4 -26   0    2.40    1.40
  -4 -26   0    5.00    1.30
   4 -26   0    3.30    1.10
   4 -26   0    1.70    1.20
  -4 -26   0    2.40    1.10
   4 -26   0    1.70    1.30
   4  26   0    1.70    3.40
   4  26   0    3.60    1.90
   4  26   0    2.60    1.70
  -5 -26   0  111.79    5.60
   5 -26   0  110.89    5.60
   5 -26   0  107.79    5.60
   5 -26   0  105.79    5.60
  -5 -26   0  112.69    5.50
   5 -26   0  110.09    5.40
   5  26   0  116.39    5.80
   5  26   0  118.39    6.90
   5  26   0  112.69    7.60
   5  26   0  112.69    6.30
   6 -26   0  137.19    6.30
   6 -26   0  136.09    6.20
  -6 -26   0  129.49    6.20
   6 -26   0  133.99    6.30
   6 -26   0  136.09    6.30
   6  26   0  130.49    6.90
   6  26   0  128.39    6.40
   6  26   0  122.99    7.70
  -7 -26   0    6.50    1.10
   7 -26   0    6.90    1.10
   7 -26   0    7.50    1.30
   7  26   0    7.40    1.20
   7  26   0    8.10    1.70
   0 -27   0    1.90    1.20
   0 -27   0    0.70    1.10
   0 -27   0    1.20    1.10
   0 -27   0    0.60    1.40
   0 -27   0    1.60    1.30
   1 -27   0  483.35   22.40
   1 -27   0  502.15   22.40
  -1 -27   0  507.65   22.30
   1 -27   0  516.25   22.30
  -1 -27   0  502.05   22.50
  -1 -27   0  508.35   22.30
   1 -27   0  491.55   22.30
  -1 -27   0  505.35   22.50
   1 -27   0  490.45   22.30
   1 -27   0  491.15   22.40
   1  27   0  476.35   23.80
   1  27   0  494.95   23.30
   1  27   0  487.75   23.40
   2 -27   0  759.22   33.70
  -2 -27   0  774.52   33.70
  -2 -27   0  771.92   33.80
   2 -27   0  692.53   34.30
   2 -27   0  771.42   33.50
   2 -27   0  759.92   34.10
   2 -27   0  743.43   34.40
   2 -27   0  718.83   33.50
   2 -27   0  765.12   33.60
  -2 -27   0  775.12   33.60
   2  27   0  775.52   34.90
   2  27   0  806.82   34.00
   2  27   0  721.13   35.20
   2  27   0  748.03   34.70
   3 -27   0   29.70    2.60
   3 -27   0   25.80    2.80
   3 -27   0   35.20    2.50
   3 -27   0   24.90    2.40
   3 -27   0   29.40    2.40
  -3 -27   0   26.70    2.60
  -3 -27   0   27.90    2.30
   3  27   0   26.10    5.50
   3  27   0   27.50    3.40
   3  27   0   33.20    4.00
   3  27   0   22.20    5.50
  -4 -27   0   84.59    4.20
   4 -27   0   73.39    4.50
  -4 -27   0   77.19    4.00
   4 -27   0   75.99    4.10
   4 -27   0   67.89    4.20
   4 -27   0   72.99    4.20
   4 -27   0   74.99    4.20
   4  27   0   76.99    4.50
   4  27   0   84.09    5.00
   4  27   0   71.09    7.60
   4  27   0   78.69    6.20
  -5 -27   0   31.50    2.20
  -5 -27   0   31.90    2.10
   5 -27   0   28.30    2.30
   5 -27   0   26.50    2.20
   5 -27   0   27.40    2.10
   5 -27   0   29.60    2.40
   5  27   0   29.60    3.40
   5  27   0   33.00    2.60
   5  27   0   27.50    4.60
   5  27   0   33.10    5.20
   6 -27   0  166.38    7.70
  -6 -27   0  166.18    7.60
   6 -27   0  163.18    7.90
   6  27   0  168.18    8.30
   6  27   0  173.98    7.90
   6  27   0  164.48    8.40
   0 -28   0  549.25   23.90
   0 -28   0  522.25   23.60
   0 -28   0  548.45   24.30
   0 -28   0  491.85   23.80
   1 -28   0   34.10    2.80
  -1 -28   0   38.40    3.00
   1 -28   0   36.10    2.90
  -1 -28   0   34.40    3.40
   1 -28   0   37.80    2.70
   1 -28   0   35.50    2.70
   1  28   0   33.10    6.20
   1  28   0   36.00    6.10
   1  28   0   39.00    5.10
   2 -28   0   90.39    4.80
   2 -28   0   82.29    4.70
   2 -28   0   88.99    4.70
  -2 -28   0   97.19    5.00
   2 -28   0   89.19    4.70
  -2 -28   0   91.29    5.00
  -2 -28   0   89.29    4.70
   2 -28   0   87.79    4.80
   2  28   0   85.99    7.50
   2  28   0   89.39    6.60
   2  28   0   91.39    5.70
   3 -28   0    2.70    1.10
   3 -28   0    2.00    1.20
   3 -28   0    2.40    1.30
  -3 -28   0    0.90    1.20
   3 -28   0    2.20    1.10
  -3 -28   0    2.20    1.10
   3  28   0    3.10    1.90
   3  28   0    0.60    2.50
   3  28   0   -0.90    3.40
   3  28   0    1.50    1.90
   4 -28   0   43.60    3.00
  -4 -28   0   49.99    3.00
   4 -28   0   44.40    3.10
  -4 -28   0   45.20    2.80
   4 -28   0   40.80    2.70
   4  28   0   50.69    3.40
   4  28   0   49.40    5.20
   4  28   0   50.79    3.90
   5 -28   0  106.59    4.90
   5 -28   0  103.39    5.00
  -5 -28   0  102.09    4.90
   5 -28   0   92.49    5.70
   5  28   0  100.79    5.70
   5  28   0  102.39    5.20
   6 -28   0   40.80    2.40
  -6 -28   0   41.50    2.20
   6 -28   0   40.40    2.40
   6  28   0   40.20    3.70
   6  28   0   41.10    2.70
   0 -29   0    1.10    1.10
   0 -29   0    2.20    1.10
   0 -29   0    0.90    1.30
   0 -29   0    2.40    1.10
   0 -29   0    0.20    1.20
  -1 -29   0   31.20    2.30
  -1 -29   0   29.50    2.70
   1 -29   0   31.00    2.30
   1 -29   0   29.70    2.50
   1 -29   0   31.60    2.40
   1 -29   0   30.10    2.70
  -1 -29   0   28.20    2.60
   1 -29   0   30.70    2.40
   1  29   0   23.90    5.60
  -2 -29   0  136.59    6.70
   2 -29   0  147.49    6.60
  -2 -29   0  130.09    6.50
   2 -29   0  139.99    6.50
   2 -29   0  142.29    6.70
   2 -29   0  131.39    6.60
   2  29   0  124.59    8.20
   2  29   0  127.99    7.40
  -3 -29   0  125.19    6.10
   3 -29   0  135.89    6.10
   3 -29   0  127.69    6.20
  -3 -29   0  128.49    6.30
   3 -29   0  136.19    6.20
   3  29   0  123.09    6.70
   3  29   0  116.79    7.90
   3  29   0  121.49    6.80
   4 -29   0   41.90    2.80
  -4 -29   0   46.20    2.60
  -4 -29   0   43.00    2.70
   4 -29   0   40.20    2.60
   4  29   0   44.20    3.20
   4  29   0   41.70    5.80
   4  29   0   49.50    3.60
  -5 -29   0    3.50    0.90
   5 -29   0    3.10    1.00
  -5 -29   0    3.60    0.90
   5  29   0    2.90    1.70
   5  29   0    4.70    1.30
   0 -30   0  395.76   18.30
   0 -30   0  409.46   18.20
   0 -30   0  412.96   18.30
   1 -30   0   17.10    1.80
  -1 -30   0   16.00    1.90
   1 -30   0   19.00    2.20
  -1 -30   0   13.50    2.20
  -1 -30   0   14.80    1.70
   1 -30   0   14.20    1.80
   1 -30   0   19.80    1.80
   2 -30   0  144.09    7.30
  -2 -30   0  166.68    7.50
   2 -30   0  153.38    7.40
  -2 -30   0  161.88    7.40
   2 -30   0  155.08    7.50
   2 -30   0  160.78    7.40
   2  30   0  156.38    8.30
   3 -30   0  170.38    8.80
  -3 -30   0  200.48    8.80
  -3 -30   0  201.78    8.90
   3 -30   0  186.88    8.80
   3  30   0  195.88    9.20
   3  30   0  192.18    9.40
  -4 -30   0   26.40    1.80
  -4 -30   0   22.00    2.10
   4  30   0   27.20    3.00
   4  30   0   23.40    2.50
   0 -31   0    1.90    0.90
   0 -31   0    0.80    0.90
   0 -31   0    0.20    1.10
   1 -31   0    6.00    1.10
  -1 -31   0    5.70    1.10
   1 -31   0    4.50    1.00
  -1 -31   0    6.40    1.10
   1 -31   0    5.30    1.30
   2 -31   0   34.70    2.30
  -2 -31   0   36.50    2.30
   2 -31   0   37.60    2.60
  -2 -31   0   38.80    2.50
   2 -31   0   34.00    2.30
  -3 -31   0   76.29    3.90
  -3 -31   0   77.49    3.90
   3  31   0   80.29    4.80
   0 -32   0   42.20    2.50
   0 -32   0   43.80    2.50
  -1 -32   0    0.00    0.80
   1 -32   0    0.50    0.80
  -1 -32   0    0.20    0.80
   1 -32   0    0.70    0.80
  -2 -32   0    0.90    0.80
  -2 -32   0    0.30    0.80
   0 -33   0   -0.60    0.70
   0 -33   0    0.70    0.70
 -11   0   1   12.30    1.70
  11   0  -1    7.20    1.40
 -10   0   1    0.40    1.00
  10   0  -1   -0.50    1.10
 -10   0   1   -0.30    1.30
 -10   0   1   -0.30    0.80
  -9   0   1    1.90    1.00
  -9   0   1    2.00    1.20
  -9   0   1    2.30    2.30
  -9   0   1    2.60    1.50
  -9   0   1    2.00    1.80
  -9   0   1    4.30    1.60
  -8   0   1    2.20    1.70
  -8   0   1    2.40    2.20
  -8   0   1    3.80    1.90
  -8   0   1    6.30    3.50
  -8   0   1    3.40    1.70
  -8   0   1    2.90    1.70
  -8   0   1    1.40    1.10
  -8   0   1    3.10    1.10
  -7   0   1    1.50    1.50
  -7   0   1    1.00    2.50
  -7   0   1    0.90    1.10
  -7   0   1    3.30    1.10
  -7   0   1    2.70    1.60
  -7   0   1    0.50    1.70
   7   0  -1    1.40    2.60
  -7   0   1    0.50    1.50
  -6   0   1    3.40    2.20
  -6   0   1    4.20    1.60
  -6   0   1    3.00    1.30
  -5   0   1    9.20    1.80
  -5   0   1   10.30    3.10
  -5   0   1    7.80    1.80
  -5   0   1   11.30    1.50
  -5   0   1    7.80    2.10
  -4   0   1    3.30    1.10
   4   0  -1    3.90    2.00
  -4   0   1    4.10    1.60
  -4   0   1    3.70    1.00
  -4   0   1    4.00    1.00
  -3   0   1    2.20    1.10
  -3   0   1    2.60    0.90
  -3   0   1    2.20    0.70
   3   0  -1    3.60    1.20
  -2   0   1    1.10    1.10
  -2   0   1    0.20    0.60
   2   0  -1    0.50    0.50
  -2   0   1    0.30    0.70
  -1   0   1    2.70    0.60
   1   0   1    3.70    0.70
   1   0   1    3.40    0.70
  -2   0  -1    5.90    1.10
  -2   0  -1    4.20    1.20
  -2   0  -1    5.70    0.70
   2   0   1    3.30    0.90
  -2   0  -1    3.50    0.80
  -3   0  -1    9.10    1.50
  -3   0  -1    6.80    1.40
  -3   0  -1    7.00    1.30
  -4   0  -1    0.20    0.90
  -4   0  -1    0.70    1.60
  -4   0  -1    0.80    0.90
  -5   0  -1   14.30    2.50
  -5   0  -1   10.80    2.10
  -5   0  -1    9.40    1.50
  -5   0  -1   11.40    2.10
  -5   0  -1   11.50    3.40
  -6   0  -1    5.20    1.50
  -6   0  -1    5.30    1.20
  -6   0  -1    5.80    1.80
  -6   0  -1    4.10    1.80
  -6   0  -1    5.30    2.60
  -6   0  -1    4.80    1.60
  -7   0  -1   21.80    2.30
  -7   0  -1   22.00    3.10
  -7   0  -1   21.50    2.20
  -7   0  -1   20.90    3.30
  -7   0  -1   18.80    3.00
  -7   0  -1   20.10    5.10
  -7   0  -1   21.90    3.80
  -7   0  -1   21.10    3.10
  -8   0  -1    1.60    1.80
  -8   0  -1    0.90    1.60
  -8   0  -1    0.40    1.60
  -8   0  -1   -0.40    3.50
  -8   0  -1   -0.10    2.30
  -8   0  -1   -0.10    2.00
  -8   0  -1    0.20    1.10
  -8   0  -1    1.30    1.20
  -9   0  -1    1.30    1.50
  -9   0  -1   -1.40    1.40
  -9   0  -1    1.70    2.90
  -9   0  -1    0.20    1.20
  -9   0  -1    1.00    1.90
  -9   0  -1    0.00    1.00
  10   0   1   -0.90    1.00
 -10   0  -1    0.00    1.30
 -10   0  -1    0.90    1.10
 -10   0  -1    0.60    0.80
 -10   0  -1    1.40    1.40
 -11   0  -1    3.50    1.20
  11   0   1    3.30    0.90
 -11  -1   1 1321.27   56.79
  11  -1  -1 1291.67   56.69
 -11   1   1 1307.97   56.79
  11   1  -1 1291.27   56.69
 -11   1   1 1259.97   56.49
 -10  -1   1    1.30    0.80
  10  -1  -1   -0.90    1.10
 -10  -1   1    1.50    1.30
 -10  -1   1    1.50    1.10
 -10   1   1   -1.20    1.30
  10   1  -1    3.40    1.30
 -10   1   1    0.70    1.10
 -10   1   1   -0.20    0.80
  -9  -1   1  578.14   27.30
  -9  -1   1  597.44   27.00
  -9  -1   1  598.84   26.40
  -9  -1   1  601.84   26.60
  -9  -1   1  585.74   26.90
  -9   1   1  623.74   26.70
  -9   1   1  552.44   28.40
  -9   1   1  632.44   27.10
  -9   1   1  616.64   27.40
  -9   1   1  607.94   26.90
  -9   1   1  579.64   27.60
  -8  -1   1   81.29    8.00
  -8  -1   1   82.69    5.00
  -8  -1   1   80.59    5.10
  -8  -1   1   80.69    5.60
  -8  -1   1   78.79    6.10
  -8  -1   1   85.89    4.70
  -8  -1   1   86.09    5.30
  -8  -1   1   85.09    4.50
  -8   1   1   83.89    4.40
  -8   1   1   86.79    4.60
  -8   1   1   78.29    8.00
  -8   1   1   83.49    5.60
  -8   1   1   82.69    5.40
   8   1  -1   83.69    6.10
  -8   1   1   85.99    6.10
  -8   1   1   84.89    5.00
  -8   1   1   83.29    5.20
  -7  -1   1   89.29    4.40
  -7  -1   1   85.39    5.00
  -7  -1   1   88.79    5.70
  -7  -1   1   83.19    4.20
  -7  -1   1   83.99    5.20
  -7  -1   1   81.49    4.90
  -7  -1   1   85.69    5.10
  -7  -1   1   84.89    7.10
  -7   1   1   70.89    4.90
   7   1  -1   75.69    5.80
  -7   1   1   76.69    4.40
  -7   1   1   78.59    5.00
  -7   1   1   79.49    5.10
  -7   1   1   77.39    4.20
  -7   1   1   78.19    5.60
  -7   1   1   75.59    6.90
  -7   1   1   70.29    4.80
  -6  -1   1  441.66   18.90
  -6  -1   1  431.46   18.90
  -6  -1   1  424.36   20.50
  -6  -1   1  415.36   18.30
  -6  -1   1  426.96   19.30
  -6   1   1  390.96   19.10
  -6   1   1  393.06   18.80
  -6   1   1  374.66   18.80
  -6   1   1  392.96   20.30
  -6   1   1  391.26   18.30
  -5   1   1  118.69    5.90
  -5   1   1  113.89    6.30
  -5   1   1  117.89    6.00
  -5   1   1  111.59    5.60
  -5   1   1  111.79    7.10
  -4  -1   1  138.29    7.80
  -4  -1   1  138.39    6.90
  -4  -1   1  133.49    6.90
  -4  -1   1  141.19    7.20
  -4   1   1  155.58    7.20
  -4   1   1  154.98    7.90
  -4   1   1  160.18    7.00
   4   1  -1  126.39    7.30
  -4   1   1  157.28    7.00
   4   1  -1  126.59    7.80
  -3  -1   1  268.67   12.40
  -3  -1   1  269.07   13.00
  -3  -1   1  270.87   12.50
   3   1  -1  247.18   12.60
  -3   1   1  331.97   13.10
   3   1  -1  249.18   12.80
  -2  -1   1 1775.12   77.79
  -3  -1  -1 2244.18   96.59
  -3   1  -1 2045.40   96.49
   3   1   1 2247.38   96.89
   3   1   1 2294.87   97.09
  -4  -1  -1  629.04   26.50
  -4  -1  -1  610.44   26.30
  -4  -1  -1  608.34   26.30
  -4  -1  -1  522.05   28.20
   4   1   1  536.75   26.80
   4   1   1  547.85   26.60
  -4   1  -1  609.54   27.30
  -4   1  -1  597.64   26.40
   4   1   1  572.54   26.30
  -4   1  -1  610.14   26.20
  -4   1  -1  602.24   26.20
  -5  -1  -1 2284.17  100.79
  -5  -1  -1 2333.87  100.89
  -5  -1  -1 2327.07  101.19
  -5  -1  -1 2291.57  102.29
  -5   1  -1 2296.27  100.89
  -5   1  -1 2346.97  101.19
  -5   1  -1 2345.57  100.79
  -5   1  -1 2136.49  100.39
  -5   1  -1 2298.37  102.29
  -6  -1  -1  116.99    6.70
  -6  -1  -1  110.89    6.60
  -6  -1  -1  113.49    8.30
  -6  -1  -1  122.89    6.70
  -6  -1  -1  105.19    6.50
  -6  -1  -1  109.79    5.90
  -6  -1  -1  119.59    7.10
  -6  -1  -1  113.89    6.10
  -6   1  -1  119.79    6.70
  -6   1  -1  133.49    8.60
  -6   1  -1  134.69    6.70
  -6   1  -1  132.09    6.80
  -6   1  -1  135.49    7.10
  -6   1  -1  123.49    6.00
  -6   1  -1  129.69    6.10
  -7  -1  -1 2263.17   98.79
  -7  -1  -1 2223.38   98.59
  -7  -1  -1 2204.38  101.09
  -7  -1  -1 2208.68   98.09
  -7  -1  -1 2231.28   97.89
  -7  -1  -1 2225.98   99.29
  -7  -1  -1 2261.57   98.49
  -7  -1  -1 2239.58   98.89
  -7   1  -1 2166.28   98.49
  -7   1  -1 2208.38  101.09
  -7   1  -1 2230.48   98.49
   7   1   1 2165.08   98.79
  -7   1  -1 2313.57   98.99
  -7   1  -1 2232.78   97.99
  -7   1  -1 2268.37   98.19
  -7   1  -1 2306.07   99.49
  -7   1  -1 2319.67   98.89
  -8  -1  -1   22.00    4.50
  -8  -1  -1   25.90    3.30
  -8  -1  -1   24.20    2.50
  -8  -1  -1   23.40    2.30
  -8  -1  -1   25.50    3.10
  -8  -1  -1   26.30    4.00
  -8  -1  -1   25.60    3.50
  -8   1  -1   27.90    3.30
  -8   1  -1   29.60    6.70
  -8   1  -1   29.60    4.40
  -8   1  -1   26.80    3.50
  -8   1  -1   30.80    3.90
  -8   1  -1   28.10    2.70
  -8   1  -1   30.80    2.40
  -8   1  -1   30.60    3.30
  -9  -1  -1   16.10    2.10
  -9  -1  -1   14.30    2.60
  -9  -1  -1   15.90    1.70
  -9  -1  -1   13.00    3.30
   9  -1   1   12.80    2.00
  -9  -1  -1   13.40    2.60
  -9   1  -1   13.70    2.70
  -9   1  -1   13.80    1.80
  -9   1  -1   15.50    2.60
  -9   1  -1   15.60    3.20
  -9   1  -1   17.40    4.50
  -9   1  -1   14.40    4.20
  -9   1  -1   15.00    2.10
 -10  -1  -1   32.00    2.70
 -10  -1  -1   30.50    2.70
  10  -1   1   27.00    2.20
 -10  -1  -1   30.70    1.80
  10   1   1   28.20    2.20
 -10   1  -1   29.40    2.70
 -10   1  -1   25.30    2.70
 -10   1  -1   27.50    1.90
 -10   1  -1   26.50    2.60
  11  -1   1  394.36   17.90
  11   1   1  398.26   17.90
 -11   1  -1  413.96   18.30
 -11  -2   1  335.67   16.40
  11  -2  -1  378.26   16.30
 -11   2   1  404.16   16.50
  11   2  -1  340.77   16.30
 -11   2   1  373.46   16.10
  10  -2  -1  141.29    6.90
 -10  -2   1  131.19    7.10
 -10  -2   1  132.89    6.50
 -10   2   1  147.79    6.90
 -10   2   1  139.79    7.70
  10   2  -1  143.39    6.90
 -10   2   1  151.88    7.20
 -10   2   1  152.48    6.70
   9  -2  -1  667.93   28.60
  -9  -2   1  651.83   28.30
  -9  -2   1  623.94   28.80
  -9  -2   1  628.14   28.50
  -9  -2   1  654.53   28.90
  -9  -2   1  615.84   29.70
  -9  -2   1  633.84   29.20
  -9   2   1  645.14   29.30
  -9   2   1  668.43   28.60
  -9   2   1  597.94   30.10
  -9   2   1  653.53   28.90
  -9   2   1  632.64   29.50
  -9   2   1  643.44   28.80
  -9   2   1  663.43   28.40
  -8  -2   1  582.54   24.50
  -8  -2   1  562.74   23.80
  -8  -2   1  549.05   25.30
  -8  -2   1  570.74   24.00
  -8  -2   1  557.34   24.70
  -8  -2   1  553.64   27.30
  -8  -2   1  563.14   25.00
  -8  -2   1  550.14   24.80
  -8  -2   1  542.95   24.30
  -8   2   1  518.75   23.80
  -8   2   1  515.15   24.80
  -8   2   1  489.35   27.00
  -8   2   1  517.15   25.30
  -8   2   1  510.85   24.40
  -8   2   1  524.45   24.00
   8   2  -1  545.35   24.90
  -8   2   1  506.65   24.70
  -8   2   1  485.65   24.30
  -7  -2   1    7.80    2.70
  -7  -2   1    4.20    1.60
   7  -2  -1    4.90    2.00
  -7  -2   1    3.00    1.50
  -7  -2   1    4.40    1.80
  -7  -2   1    3.50    1.10
  -7  -2   1    3.20    2.70
  -7  -2   1    4.70    1.80
   7   2  -1    7.60    2.50
  -7   2   1    3.30    1.20
  -7   2   1    4.20    1.60
  -7   2   1    3.20    1.60
  -7   2   1    4.10    1.20
  -7   2   1    4.80    1.80
  -7   2   1    2.60    1.50
  -7   2   1    3.30    2.70
  -6  -2   1   35.10    3.40
  -6  -2   1   28.90    4.40
  -6  -2   1   31.50    2.50
  -6  -2   1   32.50    3.00
  -6  -2   1   31.20    4.40
  -6   2   1   43.60    3.50
  -6   2   1   45.10    2.60
  -6   2   1   43.70    3.20
  -6   2   1   43.70    4.70
  -5  -2   1  407.26   19.00
  -5  -2   1  408.56   17.80
  -5  -2   1  375.76   17.30
  -5  -2   1  384.26   17.90
  -5  -2   1  396.46   18.00
  -5   2   1  388.86   18.00
   5   2  -1  376.56   18.70
  -5   2   1  385.46   17.40
   5   2  -1  358.06   18.20
  -5   2   1  381.76   17.70
  -5   2   1  403.66   17.80
   5   2  -1  376.86   18.20
  -5   2   1  392.66   18.90
  -4  -2   1   77.79    4.30
  -4  -2   1   83.19    5.20
  -4  -2   1   77.99    4.30
   4   2  -1   81.29    4.90
   4   2  -1   79.89    4.90
   4   2  -1   81.59    5.30
  -3  -2   1 1809.92   79.89
   3   2  -1 1842.82   80.49
  -2  -2   1 1274.57   57.69
  -2   2   1 1371.46   57.79
   2   2  -1 1309.17   57.89
  -1  -2   1   59.89    3.20
  -1  -2   1   70.09    3.10
  -1  -2   1   63.79    3.00
   1   2  -1   65.19    3.00
  -1  -2  -1  963.20   41.40
  -1  -2  -1  926.51   41.30
  -2  -2  -1 1533.45   65.69
  -2  -2  -1 1471.25   65.59
  -2   2  -1 1458.55   65.59
  -2   2  -1 1492.55   65.59
   2   2   1 1536.45   65.89
  -4  -2  -1  353.16   17.20
  -4  -2  -1  355.06   16.20
  -4  -2  -1  369.96   16.50
  -4  -2  -1  364.56   16.20
  -4   2  -1  367.76   17.20
  -4   2  -1  377.86   16.20
   4   2   1  344.07   16.90
  -4   2  -1  379.86   16.20
   4   2   1  350.36   16.30
   4   2   1  314.47   16.50
   4   2   1  322.87   16.50
  -5  -2  -1  716.13   31.50
  -5  -2  -1  745.63   32.00
  -5  -2  -1  713.43   32.30
  -5  -2  -1  745.83   33.50
  -5  -2  -1  736.33   32.00
  -5   2  -1  713.93   31.90
  -5   2  -1  686.73   33.20
  -5   2  -1  690.33   32.20
  -5   2  -1  693.73   31.90
  -5   2  -1  677.43   31.50
  -6  -2  -1  855.51   38.10
  -6  -2  -1  930.61   38.30
  -6  -2  -1  942.31   38.40
  -6  -2  -1  861.21   37.50
  -6  -2  -1  895.81   40.20
  -6  -2  -1  859.21   38.10
  -6  -2  -1  835.92   37.80
  -6  -2  -1  923.51   38.80
  -6   2  -1  829.02   37.70
  -6   2  -1  837.62   38.60
  -6   2  -1  841.32   40.00
   6   2   1  810.22   38.40
  -6   2  -1  828.02   38.30
  -6   2  -1  764.72   37.60
  -6   2  -1  773.12   38.10
  -6   2  -1  836.42   38.20
  -7  -2  -1 2022.50   85.69
  -7  -2  -1 1948.61   88.69
   7  -2   1 1869.01   85.59
  -7  -2  -1 2011.40   86.59
  -7  -2  -1 1970.30   86.49
  -7  -2  -1 1974.30   86.29
  -7  -2  -1 1964.80   85.99
  -7  -2  -1 1949.41   86.89
  -7  -2  -1 1994.70   86.09
  -7  -2  -1 1952.90   85.49
   7   2   1 1985.50   86.39
  -7   2  -1 1974.40   86.49
  -7   2  -1 1886.31   86.09
  -7   2  -1 1893.91   85.49
  -7   2  -1 1932.41   85.99
  -7   2  -1 1916.91   85.69
  -7   2  -1 1981.10   86.89
  -7   2  -1 1903.31   88.69
  -7   2  -1 1967.10   86.39
  -8  -2  -1  293.87   17.60
  -8  -2  -1  312.57   15.10
  -8  -2  -1  320.17   14.40
  -8  -2  -1  328.27   13.90
  -8  -2  -1  311.87   14.40
  -8  -2  -1  298.47   14.90
  -8  -2  -1  301.17   15.50
  -8  -2  -1  307.67   14.70
  -8  -2  -1  321.07   13.70
  -8   2  -1  287.37   14.30
  -8   2  -1  284.87   13.70
  -8   2  -1  283.97   15.30
  -8   2  -1  276.67   14.80
  -8   2  -1  291.77   14.70
  -8   2  -1  290.57   14.40
  -8   2  -1  295.47   13.90
   8   2   1  302.97   14.80
  -9  -2  -1   13.80    2.10
  -9  -2  -1   14.20    1.70
  -9  -2  -1   13.00    2.70
  -9  -2  -1   14.30    2.60
   9  -2   1   13.50    2.20
  -9   2  -1   16.10    2.80
  -9   2  -1   15.90    2.60
  -9   2  -1   15.00    3.10
  -9   2  -1   16.30    2.20
  -9   2  -1   14.10    1.80
  -9   2  -1   15.40    4.40
  -9   2  -1   17.50    3.90
 -10  -2  -1   55.89    3.80
 -10  -2  -1   60.49    3.00
  10  -2   1   61.69    3.40
 -10  -2  -1   60.09    3.70
 -10   2  -1   56.79    3.40
  10   2   1   54.29    3.40
 -10   2  -1   62.59    3.90
 -10   2  -1   65.49    3.80
 -10   2  -1   62.69    3.20
 -10   2  -1   62.79    7.20
  11  -2   1  150.88    7.20
 -11  -2  -1  149.09    7.90
  11   2   1  157.78    7.30
 -11  -3   1 1664.13   74.49
  11  -3  -1 1697.73   74.39
 -11   3   1 1737.33   74.19
  11   3  -1 1672.93   74.39
 -11   3   1 1739.63   74.49
 -10  -3   1  879.51   38.90
  10  -3  -1  912.21   39.30
 -10  -3   1  894.71   39.70
 -10  -3   1  902.11   39.50
 -10   3   1  879.01   39.20
 -10   3   1  900.81   39.10
 -10   3   1  905.21   39.50
 -10   3   1  847.62   39.80
  -9  -3   1  253.57   10.80
  -9  -3   1  250.67   11.20
  -9  -3   1  259.17   11.70
  -9  -3   1  254.97   11.30
  -9  -3   1  262.37   10.60
   9  -3  -1  224.18   10.90
  -9   3   1  217.78   10.60
  -9   3   1  223.98   10.90
  -9   3   1  208.08   11.80
  -9   3   1  221.28   11.20
   9   3  -1  251.57   11.90
  -9   3   1  198.28   12.90
  -9   3   1  218.48   11.10
  -9   3   1  217.98   11.50
  -8  -3   1 1743.03   75.89
  -8  -3   1 1738.83   76.39
  -8  -3   1 1690.63   77.29
   8  -3  -1 1781.52   76.19
  -8  -3   1 1743.23   75.99
  -8  -3   1 1794.12   78.09
  -8  -3   1 1710.53   79.19
  -8  -3   1 1780.92   76.69
  -8  -3   1 1774.92   76.79
  -8   3   1 1674.03   76.49
  -8   3   1 1740.73   77.39
   8   3  -1 1736.43   76.89
  -8   3   1 1763.12   76.99
  -8   3   1 1741.13   76.49
  -8   3   1 1714.33   75.99
  -8   3   1 1722.03   76.39
  -8   3   1 1708.33   76.79
  -8   3   1 1655.53   79.19
  -7  -3   1  234.58   11.80
   7  -3  -1  222.08   10.80
  -7  -3   1  229.18   11.00
  -7  -3   1  234.98   11.60
  -7  -3   1  235.18   11.00
  -7  -3   1  249.08   11.40
  -7  -3   1  246.58   10.30
  -7  -3   1  229.18   10.50
  -7  -3   1  244.78   11.20
  -7   3   1  200.28   10.90
  -7   3   1  211.28   11.00
  -7   3   1  216.68   11.10
  -7   3   1  209.48   11.60
  -7   3   1  214.28   10.40
   7   3  -1  237.68   11.70
  -7   3   1  216.78   11.20
  -7   3   1  219.18   10.50
  -7   3   1  209.48   13.00
  -6  -3   1   11.40    2.50
  -6  -3   1   11.10    3.50
  -6   3   1   13.20    1.70
  -6   3   1   15.20    3.60
  -6   3   1   12.10    2.20
  -6   3   1   15.10    2.50
  -5  -3   1  810.02   36.00
  -5  -3   1  801.42   34.80
  -5  -3   1  813.42   34.70
  -5  -3   1  787.92   34.30
  -5  -3   1  838.62   35.10
  -5   3   1  713.43   34.30
   5   3  -1  789.92   35.30
  -5   3   1  755.82   34.70
  -5   3   1  744.63   34.90
  -5   3   1  762.12   35.80
  -5   3   1  712.53   34.60
   5   3  -1  811.42   35.20
  -4  -3   1  963.60   45.50
  -4  -3   1  999.40   45.80
  -4  -3   1 1005.40   45.60
  -4   3   1 1090.99   46.50
  -4   3   1 1093.09   45.70
  -4   3   1 1080.99   45.60
   4   3  -1  992.10   45.90
  -4   3   1 1028.30   45.50
   4   3  -1 1035.30   46.00
   3   3  -1 2198.48   96.29
   3   3  -1 2183.38   96.09
   0  -3  -1   61.89    2.80
   0  -3  -1   58.19    2.80
   0   3   1   55.89    2.90
   0   3   1   60.09    2.70
  -2  -3  -1 1206.38   52.79
  -2  -3  -1 1261.27   52.69
  -2   3  -1 1105.19   52.59
  -2   3  -1 1115.69   52.59
  -2   3  -1 1114.19   52.39
   2   3   1 1293.87   52.99
   2   3   1 1307.57   52.79
  -4  -3  -1  979.20   44.00
  -4  -3  -1 1037.50   43.20
  -4  -3  -1 1014.70   43.70
  -4  -3  -1 1063.19   43.80
  -4  -3  -1  987.50   44.80
   4   3   1  950.80   44.00
  -4   3  -1  937.51   44.50
   4   3   1 1029.40   43.80
  -4   3  -1  929.51   43.60
  -4   3  -1  927.51   43.80
   4   3   1 1011.80   44.40
   4   3   1  993.80   44.10
  -4   3  -1  972.20   43.60
  -5  -3  -1 1606.14   72.29
  -5  -3  -1 1552.24   72.29
  -5  -3  -1 1647.34   72.59
  -5  -3  -1 1589.54   73.69
  -5  -3  -1 1653.73   71.89
  -5   3  -1 1648.54   72.29
   5   3   1 1674.33   72.39
  -5   3  -1 1695.73   71.89
  -5   3  -1 1665.93   72.59
  -5   3  -1 1701.43   72.29
  -5   3  -1 1600.74   73.59
  -6  -3  -1 2361.16   99.39
  -6  -3  -1 2301.57  100.79
  -6  -3  -1 2235.78   98.69
  -6  -3  -1 2348.86   98.79
  -6  -3  -1 2158.58   98.29
  -6  -3  -1 2248.77   98.59
  -6  -3  -1 2305.77   98.19
  -6  -3  -1 2303.17   98.89
  -6   3  -1 2206.38  100.59
  -6   3  -1 2194.58   98.29
   6   3   1 2123.19   98.89
  -6   3  -1 2249.57   99.19
  -6   3  -1 2131.09   98.59
   7  -3   1 3178.88  131.89
  -7  -3  -1 3016.50  132.89
  -7  -3  -1 3062.69  132.59
   7  -3   1 2989.90  131.59
  -7  -3  -1 2858.41  132.09
  -7  -3  -1 2973.10  131.69
  -7  -3  -1 3026.80  132.49
  -7  -3  -1 2946.51  132.29
  -7  -3  -1 2961.50  134.69
  -7  -3  -1 2980.50  131.49
  -7  -3  -1 2960.00  132.09
  -7   3  -1 3059.09  131.59
  -7   3  -1 2864.51  132.09
  -7   3  -1 3116.59  131.79
  -7   3  -1 3136.79  133.09
  -7   3  -1 2965.40  132.09
  -7   3  -1 3017.00  132.49
  -7   3  -1 3028.70  134.89
  -7   3  -1 3119.49  132.49
   7   3   1 2961.60  132.39
  -8  -3  -1  521.45   22.60
  -8  -3  -1  494.05   22.80
  -8  -3  -1  524.45   22.70
  -8  -3  -1  514.25   22.10
  -8  -3  -1  511.05   23.10
   8  -3   1  456.65   22.00
  -8  -3  -1  481.35   25.80
  -8  -3  -1  483.85   24.90
  -8  -3  -1  530.85   21.90
  -8   3  -1  481.75   23.60
  -8   3  -1  439.36   25.90
  -8   3  -1  492.95   22.70
  -8   3  -1  473.75   23.10
  -8   3  -1  469.85   22.50
  -8   3  -1  499.15   22.30
  -8   3  -1  495.05   23.00
  -8   3  -1  484.35   22.00
   8   3   1  499.75   23.00
   9  -3   1   76.09    4.30
  -9  -3  -1   70.69    7.50
  -9  -3  -1   79.79    4.20
  -9  -3  -1   77.19    3.80
  -9  -3  -1   75.39    5.00
  -9  -3  -1   84.69    4.80
  -9   3  -1   75.59    5.70
  -9   3  -1   71.39    4.00
  -9   3  -1   74.69    4.30
  -9   3  -1   69.59    6.20
  -9   3  -1   68.69    4.70
  -9   3  -1   73.39    5.20
  -9   3  -1   72.69    4.80
 -10  -3  -1  301.57   13.80
 -10  -3  -1  285.47   13.20
 -10  -3  -1  290.77   13.80
  10  -3   1  312.47   13.60
 -10   3  -1  314.07   13.40
  10   3   1  297.67   13.60
 -10   3  -1  300.87   13.70
 -10   3  -1  306.67   13.60
 -10   3  -1  268.57   14.30
 -10   3  -1  311.17   13.90
  11  -3   1   65.39    3.50
 -11  -3  -1   78.39    3.60
  11   3   1   74.49    3.80
 -11   3  -1   64.99    3.60
 -11   3  -1   63.49    3.20
  11  -4  -1   33.70    2.20
 -11  -4   1   34.70    2.30
  11   4  -1   30.70    2.20
 -11   4   1   40.80    2.00
 -11   4   1   42.10    2.50
 -10  -4   1  317.47   14.80
 -10  -4   1  296.07   15.00
  10  -4  -1  332.07   14.60
 -10   4   1  331.17   14.40
 -10   4   1  329.77   14.80
 -10   4   1  332.77   14.60
 -10   4   1  309.97   15.20
  -9  -4   1  553.74   24.00
   9  -4  -1  557.14   24.30
  -9  -4   1  550.74   24.90
  -9  -4   1  537.85   24.50
  -9  -4   1  541.45   24.60
  -9   4   1  555.24   24.10
  -9   4   1  540.85   25.00
  -9   4   1  540.25   25.20
  -9   4   1  547.55   24.60
  -9   4   1  540.35   24.30
   9   4  -1  520.05   25.00
  -9   4   1  529.95   24.50
  -8  -4   1  208.58   10.20
  -8  -4   1  208.78   10.70
  -8  -4   1  224.58    9.80
   8  -4  -1  222.38    9.90
  -8  -4   1  214.98    9.50
   8  -4  -1  215.98   10.10
  -8  -4   1  217.38   10.30
  -8  -4   1  203.88   13.10
  -8  -4   1  206.08   10.60
  -8   4   1  203.48   10.70
  -8   4   1  204.68   10.60
  -8   4   1  201.78    9.70
  -8   4   1  206.68   11.20
  -8   4   1  203.88   10.30
  -8   4   1  197.78   13.30
  -8   4   1  193.78   10.20
   8   4  -1  201.88   10.90
  -8   4   1  212.08    9.90
  -7  -4   1 1629.44   73.19
  -7  -4   1 1683.73   73.79
  -7  -4   1 1645.14   73.29
  -7  -4   1 1645.94   73.69
   7  -4  -1 1624.04   73.39
  -7  -4   1 1636.84   73.89
   7  -4  -1 1707.93   73.59
  -7  -4   1 1710.93   74.29
  -7  -4   1 1700.73   74.49
  -7  -4   1 1725.83   76.99
  -7  -4   1 1699.63   74.19
  -7   4   1 1674.43   75.99
   7   4  -1 1650.53   73.29
  -7   4   1 1692.53   74.09
  -7   4   1 1664.43   73.79
  -7   4   1 1688.03   74.09
  -7   4   1 1672.43   73.29
   7   4  -1 1668.13   74.19
  -7   4   1 1699.23   74.59
  -7   4   1 1615.04   73.69
  -7   4   1 1702.73   73.49
  -6  -4   1  635.74   27.60
  -6  -4   1  637.24   27.90
  -6  -4   1  554.84   27.30
  -6  -4   1  570.24   26.80
  -6  -4   1  568.84   27.30
  -6  -4   1  639.54   29.20
  -6  -4   1  627.94   27.40
  -6  -4   1  625.94   26.90
   6   4  -1  607.14   27.30
  -6   4   1  617.54   27.90
  -6   4   1  606.44   29.00
  -6   4   1  601.94   27.00
   6   4  -1  570.94   27.80
  -6   4   1  622.34   27.50
  -6   4   1  614.44   27.50
  -5  -4   1 1614.94   67.99
  -5  -4   1 1538.95   69.19
  -5  -4   1 1542.55   67.49
  -5  -4   1 1621.54   67.89
  -5  -4   1 1595.54   68.19
  -5   4   1 1459.15   68.09
   5   4  -1 1533.55   67.79
   5   4  -1 1639.54   68.99
  -5   4   1 1447.66   68.99
  -5   4   1 1421.86   67.79
   5   4  -1 1592.94   68.39
  -5   4   1 1395.16   67.49
   5   4  -1 1639.04   68.59
   1  -4  -1  622.14   28.00
   1  -4  -1  588.44   28.10
  -1  -4   1  671.33   28.10
   1   4  -1  672.73   28.10
  -1  -4  -1  609.14   27.00
   1  -4   1  622.64   27.30
   1  -4   1  610.04   27.00
  -1  -4  -1  612.74   27.10
   1   4   1  663.53   27.20
   1   4   1  605.14   27.10
  -1   4  -1  591.64   27.00
  -3  -4  -1  769.22   36.20
  -3  -4  -1  801.72   35.30
  -3  -4  -1  826.92   35.70
  -3  -4  -1  817.02   35.70
  -3  -4  -1  802.02   35.50
   3   4   1  827.42   35.80
   3   4   1  788.02   36.00
  -3   4  -1  824.22   35.50
  -3   4  -1  830.92   35.40
   3   4   1  758.12   35.70
   3   4   1  766.62   35.50
  -3   4  -1  815.42   35.30
   4   4   1 3183.98  137.19
   4   4   1 3174.88  137.09
   4   4   1 3014.00  137.99
  -5  -4  -1  343.77   16.10
  -5  -4  -1  353.36   16.10
  -5  -4  -1  329.67   15.60
  -5  -4  -1  347.77   17.60
  -5  -4  -1  336.87   16.40
   5   4   1  334.37   16.20
  -5   4  -1  391.96   16.20
  -5   4  -1  385.36   16.10
  -5   4  -1  343.67   15.60
   5   4   1  313.97   15.80
   5   4   1  319.77   16.50
  -5   4  -1  371.96   17.50
   5   4   1  320.87   16.70
  -5   4  -1  381.56   16.40
   5   4   1  321.27   17.00
  -6  -4  -1 1376.76   58.79
  -6  -4  -1 1386.16   58.09
  -6  -4  -1 1287.07   58.99
   6  -4   1 1221.68   58.19
  -6  -4  -1 1412.16   58.99
  -6  -4  -1 1440.26   59.39
  -6  -4  -1 1302.97   58.39
  -6  -4  -1 1388.06   60.89
  -6  -4  -1 1451.25   58.69
   6  -4   1 1264.57   58.69
  -6   4  -1 1236.38   58.19
  -6   4  -1 1193.58   58.59
  -6   4  -1 1300.17   58.29
   6   4   1 1330.37   58.99
  -6   4  -1 1311.57   59.19
  -6   4  -1 1309.27   60.59
   6   4   1 1309.97   58.19
  -6   4  -1 1343.47   58.79
  -6   4  -1 1306.27   58.79
  -7  -4  -1  587.94   28.70
  -7  -4  -1  607.14   28.40
  -7  -4  -1  595.54   27.80
  -7  -4  -1  572.04   29.00
  -7  -4  -1  591.34   28.20
  -7  -4  -1  567.34   30.70
  -7  -4  -1  579.54   27.60
  -7  -4  -1  582.54   28.60
  -7  -4  -1  588.04   28.40
   7  -4   1  634.04   28.00
   7  -4   1  655.03   27.90
  -7   4  -1  667.73   31.30
  -7   4  -1  636.64   28.30
  -7   4  -1  655.03   28.40
  -7   4  -1  697.83   28.80
   7   4   1  566.64   28.60
  -7   4  -1  675.93   29.30
  -7   4  -1  652.73   27.80
  -7   4  -1  693.73   28.80
  -7   4  -1  679.03   28.00
  -8  -4  -1   28.30    3.30
   8  -4   1   27.20    3.20
   8  -4   1   28.20    2.60
  -8  -4  -1   26.80    6.60
  -8  -4  -1   24.10    2.40
   8  -4   1   24.90    2.60
  -8  -4  -1   27.10    5.60
  -8  -4  -1   26.00    3.10
  -8  -4  -1   26.30    2.20
  -8  -4  -1   28.20    3.90
  -8   4  -1   32.70    2.70
  -8   4  -1   32.10    3.70
  -8   4  -1   30.10    3.30
   8   4   1   26.90    4.40
  -8   4  -1   28.30    2.50
  -8   4  -1   33.70    4.30
  -8   4  -1   30.50    8.50
  -8   4  -1   30.90    3.80
  -8   4  -1   31.60    3.50
  -9  -4  -1  693.23   30.50
  -9  -4  -1  690.83   29.80
  -9  -4  -1  675.83   31.80
   9  -4   1  679.73   30.10
  -9  -4  -1  680.33   30.40
  -9   4  -1  667.93   30.40
  -9   4  -1  693.23   30.00
  -9   4  -1  680.93   30.50
  -9   4  -1  637.64   31.10
  -9   4  -1  665.53   31.60
  -9   4  -1  697.73   30.20
  -9   4  -1  659.63   30.90
  10  -4   1   32.70    2.30
 -10   4  -1   29.70    2.40
 -10   4  -1   32.50    2.10
 -10   4  -1   30.20    2.80
 -10   4  -1   29.40    3.60
 -10   4  -1   30.90    2.80
  11  -4   1  364.46   16.10
 -11  -4  -1  361.16   16.20
 -11   4  -1  375.56   16.20
 -11   4  -1  354.36   15.90
  11   4   1  361.56   16.10
 -11  -5   1    5.70    1.50
 -11  -5   1    5.60    1.00
  11  -5  -1    4.60    0.90
 -11   5   1    5.30    1.00
 -11   5   1    6.20    1.50
  11   5  -1    3.20    1.00
 -11   5   1    4.90    1.10
  10  -5  -1    5.20    1.20
 -10  -5   1    4.50    1.40
 -10  -5   1    4.50    1.70
 -10   5   1    7.50    1.70
 -10   5   1    6.20    1.50
 -10   5   1    5.90    1.00
 -10   5   1    5.70    1.90
  -9  -5   1  783.92   36.30
  -9  -5   1  775.82   36.90
   9  -5  -1  837.92   36.70
  -9  -5   1  785.22   37.20
  -9  -5   1  810.32   36.90
  -9   5   1  862.71   37.00
  -9   5   1  853.61   36.70
  -9   5   1  855.31   37.40
   9   5  -1  785.02   37.30
  -9   5   1  849.91   37.60
  -9   5   1  815.42   36.80
  -9   5   1  855.91   36.50
  -9   5   1  888.61   39.80
  -8  -5   1  308.47   14.70
   8  -5  -1  304.47   14.30
  -8  -5   1  303.27   15.00
  -8  -5   1  306.47   14.60
  -8  -5   1  307.87   13.90
  -8  -5   1  299.07   14.10
   8  -5  -1  314.57   14.50
   8  -5  -1  309.67   14.30
  -8  -5   1  296.37   17.30
   8   5  -1  302.67   15.20
  -8   5   1  315.97   14.70
  -8   5   1  317.67   15.20
  -8   5   1  313.27   14.10
  -8   5   1  334.67   14.40
  -8   5   1  330.27   15.10
  -8   5   1  327.67   15.70
  -8   5   1  307.57   18.10
  -8   5   1  301.17   14.60
  -7  -5   1   41.60    4.10
  -7  -5   1   42.10    3.50
  -7  -5   1   46.00    2.80
   7  -5  -1   44.50    3.30
  -7  -5   1   44.10    5.60
  -7  -5   1   45.30    3.50
  -7  -5   1   43.60    3.60
   7  -5  -1   46.50    3.50
  -7  -5   1   44.30    2.60
  -7   5   1   49.99    6.00
  -7   5   1   42.20    3.10
  -7   5   1   40.70    4.20
  -7   5   1   43.80    3.90
  -7   5   1   35.60    3.90
   7   5  -1   38.60    4.30
  -7   5   1   41.70    4.90
  -7   5   1   43.90    3.80
  -7   5   1   43.70    3.00
   7   5  -1   42.90    3.30
  -6  -5   1  175.08    8.80
  -6  -5   1  176.88    8.10
  -6  -5   1  169.38    8.70
  -6  -5   1  194.08    8.90
  -6  -5   1  196.78   10.60
  -6  -5   1  190.78    9.30
  -6  -5   1  176.48    8.20
  -6  -5   1  184.68    8.70
  -6   5   1  160.28    8.70
   6   5  -1  179.28   10.60
  -6   5   1  159.38   10.20
  -6   5   1  158.58    8.30
   6   5  -1  180.48    9.90
   6   5  -1  186.38    8.80
  -6   5   1  171.48    8.80
  -6   5   1  165.48    9.90
   6   5  -1  171.08    8.40
   6   5  -1  166.08    9.30
  -5  -5   1 1733.43   78.29
  -5  -5   1 1786.22   78.99
  -5  -5   1 1837.52   78.69
  -5  -5   1 1832.82   80.09
  -5  -5   1 1870.71   78.79
   5   5  -1 1741.13   78.59
   5   5  -1 1797.52   79.39
  -5   5   1 1803.02   78.99
  -5   5   1 1757.72   78.39
  -5   5   1 1730.43   78.69
  -5   5   1 1796.42   79.89
  -5   5   1 1751.82   78.69
   5   5  -1 1835.32   79.29
  -4  -5   1 1954.60   84.49
  -4  -5   1 1883.61   84.19
  -4  -5   1 1976.80   84.29
   4   5  -1 2068.89   84.79
  -4   5   1 1773.02   84.89
   4   5  -1 2038.90   84.69
   4   5  -1 1919.11   84.29
   4   5  -1 2008.20   85.09
  -4   5   1 1809.72   84.09
  -4   5   1 1775.92   84.09
   0  -5  -1   27.10    1.60
   0   5   1   25.70    1.60
   0   5   1   31.10    1.40
  -1  -5  -1  749.62   32.70
  -1  -5  -1  743.63   32.80
   1   5   1  745.73   32.70
   1   5   1  746.03   32.80
  -2  -5  -1   22.10    1.90
  -2  -5  -1   23.40    2.30
  -2  -5  -1   23.60    1.60
   2   5   1   25.90    1.90
   2   5   1   24.30    2.10
   2   5   1   25.10    1.70
  -3  -5  -1   11.90    1.60
  -3  -5  -1   10.50    1.80
  -3   5  -1    8.40    1.30
   3   5   1    9.70    2.20
  -3   5  -1    7.00    1.30
   3   5   1    9.70    1.90
   3   5   1   12.70    1.60
  -3   5  -1    8.10    0.90
  -4  -5  -1  186.38    9.30
  -4  -5  -1  188.48    9.30
  -4  -5  -1  203.18   10.60
  -4  -5  -1  197.48    9.70
  -4  -5  -1  198.88    9.00
  -4   5  -1  200.98    9.20
  -4   5  -1  208.18    9.40
   4   5   1  184.88    9.70
  -4   5  -1  205.28    9.20
   4   5   1  179.88    9.80
  -4   5  -1  200.68   10.20
   4   5   1  192.18    9.40
  -5  -5  -1  907.11   39.50
  -5  -5  -1  876.61   40.20
  -5  -5  -1  925.01   40.00
  -5  -5  -1  904.91   41.50
  -5  -5  -1  940.41   40.40
   5   5   1  921.91   40.50
   5   5   1  890.11   39.70
  -5   5  -1  860.01   39.80
   5   5   1  928.61   41.10
  -5   5  -1  861.41   39.80
   5   5   1  934.21   40.20
  -5   5  -1  835.62   39.50
  -5   5  -1  868.61   40.10
  -5   5  -1  867.81   41.20
   5   5   1  914.91   40.60
  -6  -5  -1 1673.63   70.29
  -6  -5  -1 1627.44   72.19
  -6  -5  -1 1716.63   70.19
  -6  -5  -1 1609.14   70.29
  -6  -5  -1 1655.93   70.59
   6  -5   1 1482.45   69.49
   6  -5   1 1529.55   69.69
  -6  -5  -1 1791.42   70.09
  -6  -5  -1 1620.64   69.99
  -6  -5  -1 1628.24   69.39
  -6   5  -1 1397.46   69.49
   6   5   1 1639.54   69.79
   6   5   1 1620.34   70.29
   6   5   1 1640.14   69.49
  -6   5  -1 1402.86   69.89
  -6   5  -1 1535.25   70.09
  -6   5  -1 1500.55   69.59
  -6   5  -1 1500.55   71.79
  -6   5  -1 1529.85   70.09
  -7  -5  -1  287.67   12.70
   7  -5   1  271.17   12.90
  -7  -5  -1  295.67   13.60
  -7  -5  -1  294.57   12.80
  -7  -5  -1  291.07   13.90
  -7  -5  -1  295.97   16.30
   7  -5   1  264.87   13.10
  -7   5  -1  274.17   13.70
  -7   5  -1  256.57   16.00
  -7   5  -1  261.57   12.80
   7   5   1  295.47   14.00
  -7   5  -1  271.07   14.20
  -7   5  -1  287.57   14.10
  -7   5  -1  278.97   13.00
  -7   5  -1  263.27   13.40
  -8  -5  -1  327.07   15.60
  -8  -5  -1  329.27   14.80
   8  -5   1  331.87   15.30
  -8  -5  -1  300.27   18.80
  -8  -5  -1  322.27   15.50
   8  -5   1  336.37   15.20
  -8  -5  -1  307.97   15.40
  -8  -5  -1  331.17   16.00
   8  -5   1  329.07   15.10
  -8   5  -1  337.37   16.20
  -8   5  -1  339.67   16.70
  -8   5  -1  340.87   15.30
  -8   5  -1  337.17   15.70
  -8   5  -1  333.47   15.60
   8   5   1  328.37   16.10
  -8   5  -1  354.46   16.10
  -8   5  -1  332.27   15.00
   9  -5   1  429.76   20.20
  -9  -5  -1  435.66   20.40
  -9  -5  -1  430.06   20.40
   9  -5   1  449.06   20.10
  -9  -5  -1  430.16   19.80
  -9   5  -1  459.25   20.20
  -9   5  -1  462.75   20.90
  -9   5  -1  444.66   20.40
  -9   5  -1  450.95   21.70
  -9   5  -1  437.36   21.10
  -9   5  -1  458.65   20.50
  -9   5  -1  465.05   20.00
  10  -5   1  522.35   23.40
 -10  -5  -1  554.44   23.60
 -10  -5  -1  520.75   23.80
 -10   5  -1  538.15   23.60
 -10   5  -1  509.85   23.50
 -10   5  -1  546.35   23.20
 -10   5  -1  525.05   23.40
 -10   5  -1  489.45   24.00
 -11  -5  -1  113.49    5.90
  11  -5   1  130.49    5.90
 -11   5  -1  139.59    6.00
  11   5   1  117.39    5.90
 -11   5  -1  137.79    5.70
  11  -6  -1    2.40    0.80
 -11   6   1    2.40    0.70
  11   6  -1    3.90    0.90
 -11   6   1    3.10    1.10
 -11   6   1    3.10    1.00
 -10  -6   1   61.69    3.50
  10  -6  -1   56.49    3.30
 -10  -6   1   63.49    3.90
 -10   6   1   55.79    3.60
  10   6  -1   57.29    4.70
 -10   6   1   51.69    4.10
 -10   6   1   54.69    3.10
 -10   6   1   55.89    3.30
  -9  -6   1  544.25   25.80
   9  -6  -1  549.85   25.10
  -9  -6   1  527.15   24.80
   9  -6  -1  582.34   25.20
  -9  -6   1  552.54   25.50
   9   6  -1  540.45   26.00
  -9   6   1  579.24   25.10
  -9   6   1  569.94   26.50
  -9   6   1  587.44   25.30
  -9   6   1  578.84   26.20
  -9   6   1  582.44   25.50
  -9   6   1  577.34   25.90
   8  -6  -1  131.49    7.00
   8  -6  -1  127.19    7.00
   8  -6  -1  134.89    7.30
  -8   6   1  146.19    6.90
  -8   6   1  131.69    7.50
  -8   6   1  153.68    8.00
  -8   6   1  154.68    8.60
  -8   6   1  153.48    7.20
  -8   6   1  149.79    8.10
  -8   6   1  136.39   12.10
  -8   6   1  146.49    7.60
  -7  -6   1  795.22   35.60
   7  -6  -1  836.72   35.80
  -7  -6   1  770.42   38.20
  -7  -6   1  812.62   36.40
  -7  -6   1  766.52   36.00
   7  -6  -1  860.91   35.90
   7  -6  -1  818.92   35.70
  -7  -6   1  840.62   36.10
  -7  -6   1  776.52   35.40
  -7   6   1  795.42   36.10
   7   6  -1  766.42   35.70
  -7   6   1  828.12   36.90
   7   6  -1  785.92   36.40
  -7   6   1  815.12   35.60
  -7   6   1  827.92   36.40
  -7   6   1  823.22   38.40
  -7   6   1  822.22   35.80
   7   6  -1  752.42   36.50
  -7   6   1  821.82   36.40
   6  -6  -1 1068.39   47.80
  -6  -6   1 1067.59   48.00
  -6  -6   1 1101.99   49.80
  -6  -6   1 1051.29   47.90
  -6  -6   1 1054.59   47.40
  -6  -6   1 1039.20   47.90
   6  -6  -1 1099.19   47.70
  -6  -6   1 1034.40   48.30
  -6  -6   1 1095.99   47.50
  -6   6   1 1083.19   47.70
  -6   6   1 1076.69   48.10
   6   6  -1 1115.69   48.80
   6   6  -1 1131.29   49.60
  -6   6   1 1133.79   49.80
   6   6  -1 1121.09   49.00
   6   6  -1 1020.20   48.40
   6   6  -1 1098.79   48.00
  -6   6   1 1141.89   48.60
   6   6  -1 1016.80   47.60
  -5  -6   1  677.73   31.30
  -5  -6   1  627.44   30.00
  -5  -6   1  636.64   29.90
  -5  -6   1  613.34   29.60
  -5  -6   1  669.03   30.30
  -5   6   1  752.32   31.40
   5   6  -1  647.24   31.10
   5   6  -1  624.14   29.90
  -5   6   1  715.53   30.30
  -5   6   1  679.93   29.70
   5   6  -1  668.03   30.60
   5   6  -1  652.63   30.70
  -5   6   1  705.73   30.00
  -5   6   1  718.43   30.10
  -4  -6   1 1882.41   80.59
  -4  -6   1 1739.03   80.29
  -4  -6   1 1753.92   80.29
  -4  -6   1 1872.41   81.39
   4   6  -1 1882.41   81.19
  -4   6   1 1844.42   80.49
   4   6  -1 1876.81   80.79
  -4   6   1 1842.82   80.29
   4   6  -1 1830.92   80.89
   4   6  -1 1841.32   80.39
  -4   6   1 1789.32   80.29
  -4   6   1 1826.32   81.19
  -1  -6  -1  410.76   19.00
  -1  -6  -1  446.86   18.80
   1  -6   1  470.05   18.80
  -1  -6  -1  392.56   18.60
  -1  -6  -1  424.36   18.60
   1   6   1  403.76   18.70
   1   6   1  415.26   18.70
   1   6   1  417.26   18.70
   2  -6   1  315.27   13.80
  -2  -6  -1  313.77   14.00
   2  -6   1  340.97   14.50
  -2  -6  -1  297.07   14.50
   2   6   1  280.47   14.00
  -2   6  -1  308.77   13.80
   2   6   1  320.47   14.30
  -2   6  -1  315.37   14.00
   2   6   1  305.87   13.90
  -2   6  -1  307.87   13.70
  -3  -6  -1  610.34   28.70
  -3  -6  -1  620.24   28.10
  -3  -6  -1  620.74   27.90
  -3  -6  -1  616.14   27.80
  -3   6  -1  678.43   27.80
   3   6   1  612.34   27.90
   3   6   1  597.44   28.60
  -3   6  -1  674.73   27.70
   3   6   1  612.74   28.10
  -4  -6  -1 6162.58  263.57
   4   6   1 5916.01  263.37
  -5  -6  -1 1295.27   57.79
  -5  -6  -1 1337.97   58.29
  -5  -6  -1 1355.56   59.99
  -5  -6  -1 1349.47   58.39
  -5  -6  -1 1353.86   58.69
  -5   6  -1 1288.57   58.19
   5   6   1 1298.87   58.09
   5   6   1 1333.07   58.59
   5   6   1 1371.16   58.89
  -5   6  -1 1267.37   59.49
   5   6   1 1377.26   59.49
  -5   6  -1 1260.87   58.49
   5   6   1 1367.36   59.09
  -5   6  -1 1230.98   57.89
  -5   6  -1 1279.67   58.19
  -6  -6  -1 1520.25   65.19
  -6  -6  -1 1472.65   66.59
  -6  -6  -1 1588.64   64.59
  -6  -6  -1 1457.85   64.79
  -6  -6  -1 1446.76   63.79
  -6  -6  -1 1434.66   64.39
  -6  -6  -1 1483.85   64.59
   6  -6   1 1459.45   63.99
   6  -6   1 1457.35   64.19
  -6  -6  -1 1330.77   65.49
  -6   6  -1 1474.95   66.49
  -6   6  -1 1476.75   64.09
  -6   6  -1 1495.15   64.69
   6   6   1 1495.15   64.29
   6   6   1 1463.95   65.29
  -6   6  -1 1350.66   63.99
  -6   6  -1 1500.15   64.59
   6   6   1 1481.25   63.99
   6   6   1 1422.76   64.79
  -6   6  -1 1337.87   64.39
  -7  -6  -1  703.93   31.10
  -7  -6  -1  653.03   31.00
   7  -6   1  721.83   30.50
  -7  -6  -1  659.73   33.30
   7  -6   1  699.93   30.50
  -7  -6  -1  653.63   31.10
  -7  -6  -1  661.23   30.20
   7  -6   1  671.73   30.30
  -7   6  -1  683.83   30.20
   7   6   1  641.74   30.20
  -7   6  -1  672.63   33.70
  -7   6  -1  681.83   30.80
  -7   6  -1  692.63   31.10
  -7   6  -1  719.43   31.70
  -7   6  -1  691.03   30.40
  -8  -6  -1  379.66   16.40
  -8  -6  -1  379.96   15.10
   8  -6   1  329.77   15.60
  -8  -6  -1  378.76   16.00
  -8  -6  -1  374.96   16.00
   8  -6   1  325.97   15.40
   8  -6   1  316.77   15.30
  -8   6  -1  314.27   15.90
  -8   6  -1  306.77   16.30
   8   6   1  388.66   16.60
  -8   6  -1  316.57   15.50
  -8   6  -1  300.17   16.70
  -8   6  -1  313.77   15.30
  -8   6  -1  313.37   15.80
  -8   6  -1  316.97   16.20
   9  -6   1    3.50    1.50
   9  -6   1    4.10    1.80
  -9  -6  -1    5.90    1.70
   9  -6   1    4.50    1.20
  -9  -6  -1    4.40    1.60
  -9   6  -1    2.70    1.40
  -9   6  -1    3.00    2.50
  -9   6  -1    3.00    1.80
  -9   6  -1    2.30    1.60
  -9   6  -1    2.00    1.10
  -9   6  -1    2.10    2.20
 -10  -6  -1  101.39    5.70
  10  -6   1  121.39    5.50
 -10  -6  -1  101.59    6.00
 -10   6  -1  106.19    5.70
 -10   6  -1  107.79    6.30
 -10   6  -1  117.79    5.30
 -10   6  -1  124.69    5.90
 -10   6  -1  113.69    5.50
 -11  -7   1  267.37   12.30
  11  -7  -1  279.27   12.30
 -11  -7   1  258.07   12.50
 -11   7   1  255.27   12.30
 -11   7   1  293.77   12.20
  11   7  -1  275.07   12.50
 -11   7   1  295.07   12.40
 -10  -7   1  395.36   18.90
  10  -7  -1  414.96   18.50
 -10  -7   1  401.36   18.60
  10   7  -1  387.56   19.00
 -10   7   1  433.56   18.70
 -10   7   1  407.96   19.10
 -10   7   1  430.56   18.60
 -10   7   1  438.46   18.40
   9  -7  -1  185.18    9.00
  -9  -7   1  174.68    9.20
  -9  -7   1  173.78    9.50
   9  -7  -1  193.98    9.00
  -9   7   1  198.48    8.80
  -9   7   1  189.98   10.00
   9   7  -1  170.08   10.00
  -9   7   1  201.78    9.10
  -9   7   1  195.38    9.30
  -9   7   1  198.48   10.50
  -9   7   1  200.18    9.80
  -8  -7   1 7614.14  341.07
   8  -7  -1 7928.81  338.37
   8  -7  -1 7669.23  338.07
  -8  -7   1 7819.82  338.77
   8  -7  -1 7821.22  338.17
  -8  -7   1 7809.62  337.77
   8   7  -1 7695.73  338.97
  -8   7   1 7738.83  338.47
  -8   7   1 7616.14  338.07
   8   7  -1 7858.31  337.97
  -7  -7   1  407.16   19.10
   7  -7  -1  430.06   19.50
  -7  -7   1  412.36   20.10
  -7  -7   1  394.36   19.70
  -7  -7   1  433.06   19.80
  -7  -7   1  409.56   21.90
   7  -7  -1  454.15   19.70
   7  -7  -1  460.45   19.50
  -7   7   1  457.65   20.00
   7   7  -1  397.06   19.80
  -7   7   1  470.85   20.20
  -7   7   1  451.75   19.50
   7   7  -1  407.66   19.50
  -7   7   1  470.75   22.60
  -7   7   1  451.55   20.20
  -7   7   1  443.96   20.60
  -7   7   1  429.06   19.40
   7   7  -1  387.36   20.30
  -6  -7   1  498.85   22.80
  -6  -7   1  522.65   23.20
  -6  -7   1  487.45   22.60
   6  -7  -1  511.35   22.90
  -6  -7   1  495.55   23.50
   6  -7  -1  500.75   22.90
  -6  -7   1  495.35   23.20
  -6  -7   1  548.05   25.10
   6  -7  -1  515.05   23.10
  -6   7   1  540.15   23.40
   6   7  -1  497.45   22.90
   6   7  -1  499.55   23.70
   6   7  -1  507.05   24.30
   6   7  -1  511.95   24.10
  -6   7   1  482.85   23.10
  -6   7   1  533.15   23.40
  -6   7   1  535.75   23.80
  -6   7   1  512.15   24.90
   6   7  -1  523.25   24.90
  -5  -7   1 1114.69   51.29
   5   7  -1 1137.69   50.69
  -5   7   1 1138.89   50.29
  -5   7   1 1150.18   49.99
  -5   7   1 1088.09   49.70
   5   7  -1 1165.18   51.29
   5   7  -1 1112.99   49.99
  -5   7   1 1154.98   51.29
  -5   7   1 1115.39   49.99
   4   7  -1 2328.47  100.09
   4   7  -1 2336.97   99.69
   4   7  -1 2410.06  100.49
  -4   7   1 2184.48  100.29
   4   7  -1 2317.27  100.09
   4   7  -1 2173.18   99.49
  -4   7   1 2158.88   99.49
   3   7  -1 3064.59  136.89
   3   7  -1 3190.08  137.19
  -3  -7  -1  539.95   24.70
  -3  -7  -1  510.15   25.40
  -3  -7  -1  488.25   24.80
   3  -7   1  609.04   25.90
  -3   7  -1  585.34   24.70
   3   7   1  551.14   25.40
   3   7   1  554.94   25.10
   3   7   1  565.54   25.20
   3   7   1  563.84   24.90
  -3   7  -1  593.54   24.60
  -4  -7  -1 2154.58   93.89
  -4  -7  -1 2154.48   92.89
  -4  -7  -1 2127.89   92.39
  -4  -7  -1 2089.39   92.59
  -4   7  -1 1964.70   92.39
   4   7   1 2076.89   92.39
   4   7   1 2165.58   93.09
   4   7   1 2214.98   93.49
  -4   7  -1 2027.00   93.39
  -4   7  -1 2035.40   92.59
   4   7   1 2181.78   92.79
   4   7   1 2130.99   93.09
  -5  -7  -1  128.89    6.90
  -5  -7  -1  140.99    8.90
   5   7   1  143.69    7.30
   5   7   1  137.69    8.30
  -5   7  -1  149.79    7.00
  -5   7  -1  173.18    7.50
   5   7   1  136.39    8.70
  -5   7  -1  171.88    9.10
   5   7   1  135.29    8.10
   5   7   1  141.79    7.80
  -6  -7  -1  138.19    6.70
  -6  -7  -1  139.69    6.80
   6  -7   1  138.59    7.00
   6  -7   1  139.99    7.20
  -6  -7  -1  143.09    9.50
  -6  -7  -1  136.89    7.90
  -6  -7  -1  145.19    7.50
   6  -7   1  142.69    7.00
  -6  -7  -1  134.09    7.50
  -6   7  -1  150.38    7.60
  -6   7  -1  145.49    9.80
  -6   7  -1  156.18    7.60
   6   7   1  135.49    8.00
   6   7   1  141.49    7.00
  -6   7  -1  125.29    7.80
   6   7   1  163.18    9.90
  -6   7  -1  146.49    8.00
   6   7   1  143.99    7.40
   6   7   1  140.89    8.60
  -6   7  -1  141.19    7.00
   7  -7   1    6.00    1.70
  -7  -7  -1    9.50    3.60
   7  -7   1    6.10    1.40
  -7   7  -1    5.50    2.20
  -7   7  -1    5.10    1.90
  -7   7  -1    6.00    1.90
  -7   7  -1    5.40    1.40
   7   7   1   10.20    2.60
   8  -7   1 4089.69  175.88
  -8  -7  -1 4068.69  176.48
  -8  -7  -1 4032.30  176.08
  -8  -7  -1 3814.52  175.98
  -8  -7  -1 4049.49  175.28
   8  -7   1 3964.70  175.68
   8  -7   1 4096.39  175.68
  -8   7  -1 4008.20  176.58
  -8   7  -1 3979.90  176.08
  -8   7  -1 4133.89  176.58
  -8   7  -1 3974.60  175.58
   8   7   1 4044.50  176.58
  -8   7  -1 3949.80  176.98
  -8   7  -1 4093.99  175.78
  -8   7  -1 4044.70  176.08
   9  -7   1   27.90    2.50
  -9  -7  -1   17.40    2.70
   9  -7   1   24.30    2.20
   9  -7   1   23.40    2.70
  -9   7  -1   22.70    3.70
  -9   7  -1   25.40    3.40
  -9   7  -1   23.40    3.00
  -9   7  -1   28.70    2.60
  -9   7  -1   21.50    4.20
  -9   7  -1   24.20    2.20
  10  -7   1   47.80    2.80
 -10  -7  -1   45.40    3.00
 -10  -7  -1   47.80    3.50
 -10   7  -1   49.99    2.70
 -10   7  -1   47.80    3.20
 -10   7  -1   45.50    3.80
 -10   7  -1   47.30    3.00
 -11  -8   1  482.55   22.90
 -11  -8   1  508.55   23.20
  11  -8  -1  569.64   23.20
  11   8  -1  517.75   23.10
 -11   8   1  543.25   23.10
 -11   8   1  516.65   23.50
 -10  -8   1  375.16   17.20
 -10  -8   1  366.36   17.50
  10  -8  -1  390.56   17.20
 -10   8   1  397.96   17.20
  10   8  -1  365.26   17.70
 -10   8   1  397.56   17.30
 -10   8   1  398.56   17.00
 -10   8   1  372.66   17.80
   9  -8  -1 2546.55  109.79
   9  -8  -1 2517.65  109.79
  -9  -8   1 2487.45  109.99
   9  -8  -1 2612.84  109.89
  -9  -8   1 2491.15  110.29
   9   8  -1 2567.04  110.59
  -9   8   1 2495.65  110.59
  -9   8   1 2484.95  110.99
  -9   8   1 2444.06  110.39
  -9   8   1 2514.35  109.99
  -9   8   1 2469.45  109.79
  -9   8   1 2483.95  109.69
   8  -8  -1 1456.35   60.99
  -8  -8   1 1313.47   61.09
  -8  -8   1 1290.07   60.99
  -8  -8   1 1194.08   63.29
   8  -8  -1 1470.95   60.89
   8  -8  -1 1438.46   60.79
  -8  -8   1 1306.77   61.39
  -8   8   1 1459.05   62.19
   8   8  -1 1305.87   60.69
  -8   8   1 1423.66   61.59
  -8   8   1 1433.26   61.69
   8   8  -1 1334.87   61.69
  -8   8   1 1393.76   60.69
  -8   8   1 1452.75   61.19
  -8   8   1 1469.55   60.99
   7  -8  -1 1540.15   66.79
  -7  -8   1 1518.65   66.49
  -7  -8   1 1549.45   69.39
  -7  -8   1 1543.85   67.49
  -7  -8   1 1512.25   67.09
   7  -8  -1 1574.74   66.99
   7  -8  -1 1571.44   66.99
  -7   8   1 1492.85   67.49
   7   8  -1 1485.55   68.09
   7   8  -1 1568.34   67.29
  -7   8   1 1464.85   66.69
   7   8  -1 1493.35   68.59
  -7   8   1 1483.75   66.79
  -7   8   1 1508.25   67.89
  -7   8   1 1518.95   67.19
  -7   8   1 1493.95   67.39
   7   8  -1 1540.05   66.89
  -6  -8   1   19.10    3.80
  -6  -8   1   20.50    1.70
  -6  -8   1   17.30    2.60
   6  -8  -1   14.60    2.10
   6  -8  -1   13.20    2.30
   6  -8  -1   15.00    2.50
  -6  -8   1   19.50    2.60
  -6  -8   1   18.50    2.90
  -6   8   1   13.50    2.50
  -6   8   1   18.10    2.30
   6   8  -1   22.20    2.40
   6   8  -1   23.70    4.40
  -6   8   1   15.50    4.40
   6   8  -1   21.70    3.80
   6   8  -1   22.00    2.60
  -6   8   1   13.30    2.80
   6   8  -1   18.90    4.60
  -5  -8   1  629.44   27.80
  -5   8   1  542.65   26.30
  -5   8   1  549.15   26.50
  -5   8   1  527.75   26.20
  -5   8   1  548.05   28.10
   5   8  -1  638.64   27.30
   5   8  -1  637.94   26.40
  -5   8   1  505.75   26.00
   5   8  -1  646.34   27.20
   5   8  -1  637.14   27.70
  -4  -8   1 1952.30   81.39
   4  -8  -1 1768.02   80.99
  -4  -8   1 1946.21   82.49
  -4   8   1 1784.42   81.39
  -4   8   1 1720.63   82.09
   4   8  -1 1922.21   81.49
   4   8  -1 2007.80   82.39
  -4   8   1 1746.83   81.49
  -4   8   1 1723.63   81.29
   4   8  -1 1988.80   82.09
   4   8  -1 1842.02   81.29
  -2  -8   1 2015.40   89.09
   2   8  -1 2066.89   89.39
   0  -8  -1  836.52   35.70
   0   8   1  780.72   35.30
   0   8   1  806.62   35.30
   1  -8   1  810.42   36.00
  -1  -8  -1  833.32   36.10
  -1  -8  -1  802.92   36.20
   1   8   1  833.22   35.90
   1   8   1  803.02   35.90
   1   8   1  819.62   35.90
  -3  -8  -1   15.30    1.70
  -3  -8  -1   17.40    2.80
   3   8   1   17.50    2.60
  -3   8  -1   13.10    1.30
   3   8   1   13.90    2.20
  -3   8  -1   14.50    1.40
  -4  -8  -1   38.30    4.10
  -4  -8  -1   40.60    2.70
   4   8   1   34.60    3.10
   4   8   1   36.30    3.90
  -4   8  -1   48.20    2.70
   4   8   1   37.40    3.40
   4   8   1   38.10    3.50
   4   8   1   38.80    3.10
  -5  -8  -1  497.85   23.70
   5   8   1  478.25   21.90
  -5   8  -1  487.45   22.00
  -5   8  -1  437.06   21.70
   5   8   1  477.05   23.30
  -5   8  -1  485.55   22.00
   5   8   1  488.65   22.80
  -5   8  -1  498.05   23.70
  -5   8  -1  485.85   22.30
   5   8   1  500.95   23.00
   5   8   1  501.15   22.40
  -6  -8  -1  128.59    6.10
   6  -8   1  127.89    6.50
  -6  -8  -1  131.09    7.40
   6  -8   1  126.99    6.80
  -6  -8  -1  130.59    7.00
  -6  -8  -1  131.69    9.00
   6  -8   1  129.89    6.60
  -6  -8  -1  131.59    6.90
   6   8   1  142.59    7.10
  -6   8  -1  128.79    6.50
  -6   8  -1  128.49    7.00
   6   8   1  136.19    7.70
   6   8   1  127.59    8.10
   6   8   1  135.79    7.60
  -6   8  -1  131.19    7.50
  -6   8  -1  117.99    8.00
   6   8   1  134.09    6.60
   6   8   1  137.49    8.70
  -6   8  -1  130.09    7.10
   6   8   1  131.19    9.20
  -6   8  -1  125.89    9.50
   7  -8   1  415.46   18.90
  -7  -8  -1  444.16   19.90
   7  -8   1  421.56   18.90
  -7  -8  -1  417.46   22.10
  -7  -8  -1  429.86   19.40
   7  -8   1  425.06   19.20
  -7  -8  -1  408.46   18.60
  -7  -8  -1  453.35   19.40
  -7   8  -1  407.76   19.70
  -7   8  -1  396.66   19.00
  -7   8  -1  412.06   19.00
   7   8   1  416.16   18.90
  -7   8  -1  417.76   20.20
  -7   8  -1  415.56   19.70
   7   8   1  424.16   20.00
   7   8   1  416.96   19.50
  -7   8  -1  392.36   19.70
   8  -8   1  653.03   28.70
  -8  -8  -1  572.94   29.40
  -8  -8  -1  610.74   29.10
  -8  -8  -1  572.84   29.00
   8  -8   1  663.43   28.80
   8  -8   1  672.43   29.00
  -8   8  -1  694.53   29.30
   8   8   1  578.94   29.60
  -8   8  -1  689.43   29.70
  -8   8  -1  679.93   30.20
  -8   8  -1  653.23   29.10
  -8   8  -1  674.73   28.70
  -8   8  -1  668.13   29.70
   9  -8   1 1007.30   44.70
  -9  -8  -1  999.90   46.10
  -9  -8  -1 1044.30   45.10
   9  -8   1  999.60   44.70
   9  -8   1 1022.10   44.60
  -9  -8  -1 1042.00   45.30
  -9   8  -1 1024.10   45.00
  -9   8  -1 1017.00   45.50
  -9   8  -1  966.60   45.60
  -9   8  -1 1033.40   44.80
  -9   8  -1  967.30   44.80
  -9   8  -1  963.30   46.00
   9   8   1 1084.59   45.50
 -10  -8  -1    3.70    1.10
  10  -8   1    3.50    0.90
 -10  -8  -1    3.60    1.50
 -10   8  -1    3.50    0.90
 -10   8  -1    3.00    1.80
 -10   8  -1    3.00    1.50
 -10   8  -1    2.50    1.30
  11  -9  -1   21.40    1.60
 -11  -9   1   24.60    1.80
  11   9  -1   26.70    1.70
 -11   9   1   20.70    1.80
 -11   9   1   21.50    1.40
  10  -9  -1   89.59    4.60
 -10  -9   1   89.79    5.10
 -10  -9   1   90.29    4.70
 -10   9   1   98.09    4.90
 -10   9   1   96.79    4.80
 -10   9   1   98.19    4.50
 -10   9   1   95.29    5.50
  10   9  -1   88.29    5.60
  -9  -9   1   35.30    3.50
   9  -9  -1   41.60    3.20
   9  -9  -1   42.80    2.80
  -9  -9   1   38.70    3.00
  -9   9   1   41.70    2.90
  -9   9   1   42.50    3.40
  -9   9   1   40.90    4.00
  -9   9   1   38.60    3.60
  -9   9   1   39.50    2.70
   9   9  -1   39.30    4.40
  -9   9   1   40.80    4.40
   8  -9  -1  203.08   10.10
  -8  -9   1  222.28   10.20
  -8  -9   1  223.18   10.70
   8  -9  -1  201.98    9.90
   8  -9  -1  210.58    9.90
   8   9  -1  218.78   11.20
  -8   9   1  208.58   11.30
  -8   9   1  201.08   10.30
  -8   9   1  208.18   10.80
  -8   9   1  199.78    9.80
  -8   9   1  210.48   10.00
  -8   9   1  210.48   10.70
   8   9  -1  214.28   10.00
  -7  -9   1    5.30    3.00
   7  -9  -1   11.50    1.90
  -7  -9   1    4.30    2.00
   7  -9  -1    6.80    1.90
  -7   9   1    8.20    1.90
   7   9  -1   12.80    2.40
  -7   9   1    7.50    2.20
  -7   9   1   10.70    2.30
   7   9  -1    3.50    2.30
  -7   9   1    7.30    1.90
   7   9  -1    5.30    2.00
  -6  -9   1   57.99    3.80
   6  -9  -1   46.10    3.60
  -6  -9   1   59.69    4.20
   6  -9  -1   46.70    3.40
  -6  -9   1   58.29    3.80
   6  -9  -1   49.00    3.30
  -6  -9   1   64.69    5.50
   6   9  -1   61.29    4.70
   6   9  -1   64.79    5.20
  -6   9   1   49.00    3.70
   6   9  -1   57.39    3.90
  -6   9   1   48.80    4.10
  -6   9   1   46.90    3.30
  -6   9   1   56.09    8.50
   6   9  -1   62.19    6.20
   6   9  -1   59.79    5.50
  -6   9   1   46.30    3.80
  -5   9   1 3840.12  186.98
   5   9  -1 4340.67  188.38
   5   9  -1 4354.06  187.38
   5   9  -1 4502.75  188.28
   5   9  -1 4400.76  188.78
  -3  -9   1 1414.86   62.19
  -3  -9   1 1369.36   62.69
   3  -9  -1 1452.35   61.99
  -3   9   1 1426.46   61.89
  -3   9   1 1444.86   62.49
   3   9  -1 1447.26   62.79
  -3   9   1 1413.36   61.99
   3   9  -1 1379.46   62.39
   3   9  -1 1376.76   62.09
  -1  -9   1  423.36   19.90
   1  -9  -1  463.55   20.10
  -1  -9   1  423.36   19.90
   1  -9  -1  490.15   19.90
   1   9  -1  419.06   19.70
  -1   9   1  440.76   19.60
  -1   9   1  477.25   19.70
   1   9  -1  424.06   19.60
   1   9  -1  439.06   19.60
  -1  -9  -1 1548.35   67.99
  -1  -9  -1 1456.05   67.89
   1  -9   1 1579.94   67.89
   1   9   1 1613.94   67.79
  -3  -9  -1  360.86   16.60
  -3  -9  -1  395.56   17.60
  -3  -9  -1  389.16   16.70
   3  -9   1  351.86   17.50
  -3   9  -1  331.97   16.20
   3   9   1  381.16   16.70
   3   9   1  387.96   16.90
   3   9   1  377.06   17.00
  -3   9  -1  319.47   16.90
  -4  -9  -1   51.39    3.30
  -4  -9  -1   49.10    4.50
   4   9   1   47.00    3.60
   4   9   1   50.19    3.20
   4   9   1   48.30    4.00
  -4   9  -1   56.09    3.30
   4   9   1   51.09    4.00
   4   9   1   51.19    4.40
  -4   9  -1   53.99    4.40
  -4   9  -1   52.39    3.10
  -4   9  -1   55.59    3.00
   5  -9   1    5.50    1.60
  -5  -9  -1    4.00    1.50
   5  -9   1    4.40    1.10
  -5  -9  -1    2.20    1.80
  -5  -9  -1    3.30    2.20
  -5  -9  -1    5.60    1.80
   5  -9   1    2.20    1.30
  -5   9  -1    5.90    3.00
   5   9   1    4.70    1.80
   5   9   1    2.40    2.00
  -5   9  -1    1.80    1.20
  -5   9  -1    3.30    1.20
   5   9   1    4.10    2.00
   5   9   1    5.70    1.50
   5   9   1    2.60    1.90
  -5   9  -1    3.50    1.40
   5   9   1    3.90    2.50
   5   9   1    1.60    1.30
  -5   9  -1    3.50    1.30
   6  -9   1 1916.51   80.99
  -6  -9  -1 1660.43   87.09
   6  -9   1 1846.82   81.19
  -6  -9  -1 2042.50   81.49
  -6  -9  -1 1814.22   81.39
  -6  -9  -1 1938.51   81.79
   6  -9   1 1854.11   80.99
   6  -9   1 1831.22   81.19
   6   9   1 1850.11   81.89
   6   9   1 1938.11   82.49
   6   9   1 1918.31   83.19
  -6   9  -1 1788.32   81.59
  -6   9  -1 1734.83   81.89
   6   9   1 1886.31   81.39
  -6   9  -1 1746.23   81.49
   6   9   1 1851.91   81.09
   6   9   1 1807.42   82.09
  -6   9  -1 1758.52   81.09
   6   9   1 1927.61   83.39
  -7  -9  -1    3.70    1.70
   7  -9   1    5.70    1.50
  -7  -9  -1    3.30    1.80
  -7  -9  -1    4.20    3.30
  -7  -9  -1    3.00    2.00
   7  -9   1    5.60    1.70
   7  -9   1    5.20    1.30
  -7   9  -1    5.80    1.40
   7   9   1    2.50    2.10
  -7   9  -1    9.50    2.80
  -7   9  -1    4.70    2.20
  -7   9  -1    8.70    2.30
  -7   9  -1    5.10    1.60
   7   9   1    3.30    1.50
  -7   9  -1    6.30    2.00
   7   9   1    0.70    2.20
  -8  -9  -1 1379.96   61.79
   8  -9   1 1416.46   61.09
   8  -9   1 1386.56   60.99
  -8  -9  -1 1410.56   61.39
  -8  -9  -1 1365.56   61.39
   8  -9   1 1390.56   61.19
  -8   9  -1 1379.66   60.99
   8   9   1 1447.56   62.09
  -8   9  -1 1374.36   62.59
  -8   9  -1 1393.56   61.89
  -8   9  -1 1403.76   61.19
  -8   9  -1 1351.46   61.39
  -8   9  -1 1392.16   61.39
  -8   9  -1 1346.97   62.39
  -9  -9  -1  830.52   36.70
   9  -9   1  850.01   36.30
  -9  -9  -1  925.11   37.70
   9  -9   1  806.82   36.10
   9  -9   1  795.72   36.20
  -9  -9  -1  849.91   36.30
  -9   9  -1  763.82   37.40
  -9   9  -1  798.92   36.30
   9   9   1  845.12   36.90
  -9   9  -1  743.63   37.00
  -9   9  -1  784.92   36.40
  -9   9  -1  808.02   36.00
  -9   9  -1  837.02   36.30
  -9   9  -1  797.92   36.90
 -10  -9  -1   33.50    2.20
  10  -9   1   33.00    2.60
 -10  -9  -1   37.40    2.90
  10  -9   1   33.70    2.20
 -10  -9  -1   33.80    2.40
 -10   9  -1   35.60    2.40
 -10   9  -1   36.20    2.20
 -10   9  -1   34.00    2.60
  10   9   1   35.70    3.70
 -10   9  -1   35.00    3.40
 -10 -10   1   80.19    3.90
  10 -10  -1   76.19    3.90
 -10 -10   1   76.99    4.30
  10 -10  -1   84.09    4.90
 -10  10   1   69.39    4.60
 -10  10   1   70.79    4.10
 -10  10   1   71.09    4.00
 -10  10   1   71.39    3.70
  10  10  -1   75.39    4.90
  -9 -10   1  694.93   34.90
  -9 -10   1  746.63   34.70
   9 -10  -1  803.72   34.30
   9 -10  -1  793.82   34.20
  -9 -10   1  761.42   34.10
  -9  10   1  798.52   35.50
  -9  10   1  794.62   34.90
   9  10  -1  733.63   35.00
  -9  10   1  810.52   34.40
  -9  10   1  798.12   34.30
  -9  10   1  781.12   35.00
  -9  10   1  759.12   34.50
  -8 -10   1   16.10    2.50
   8 -10  -1   16.50    2.30
  -8 -10   1   14.50    2.80
   8 -10  -1   15.50    2.50
   8 -10  -1   13.00    1.90
   8 -10  -1   13.70    2.20
  -8  10   1   12.00    2.10
  -8  10   1    9.90    2.00
  -8  10   1   11.30    2.90
   8  10  -1   14.50    2.90
  -8  10   1   10.30    2.20
  -8  10   1   10.10    3.00
  -8  10   1   11.00    2.70
   8  10  -1   18.40    2.60
   7 -10  -1  962.40   41.80
  -7 -10   1  929.71   42.00
  -7 -10   1  915.51   43.20
  -7 -10   1  993.70   42.20
   7 -10  -1  984.80   42.00
   7 -10  -1 1005.40   41.90
  -7 -10   1  939.41   42.50
  -7 -10   1  926.71   44.20
   7  10  -1  888.91   43.80
   7  10  -1  927.31   42.80
   7  10  -1  945.81   41.90
  -7  10   1  980.40   43.10
  -7  10   1  798.22   42.50
   7  10  -1  954.70   42.30
  -7  10   1  942.11   41.80
  -7  10   1  991.30   43.00
   7  10  -1  902.91   44.50
  -7  10   1  984.40   42.50
  -7  10   1  996.20   42.50
  -6 -10   1 2881.51  127.19
   6 -10  -1 2990.30  126.59
   6 -10  -1 2917.71  126.79
  -6 -10   1 2801.02  126.79
  -6 -10   1 2820.92  127.69
  -6 -10   1 2763.62  126.79
   6 -10  -1 2965.60  126.59
  -6 -10   1 2971.70  128.69
   6  10  -1 2915.91  126.59
   6  10  -1 2943.11  126.99
   6  10  -1 2935.31  127.99
  -6  10   1 2847.62  126.99
  -6  10   1 2813.42  127.09
  -6  10   1 2785.02  126.59
  -6  10   1 2856.01  127.39
   6  10  -1 3071.89  128.29
   6  10  -1 2937.31  127.39
   5 -10  -1 6546.54  294.07
   5 -10  -1 6491.45  293.87
  -5 -10   1 6808.72  294.27
  -5 -10   1 6387.16  294.37
  -5  10   1 6275.97  293.87
   5  10  -1 6956.50  295.07
   5  10  -1 7735.73  296.67
   4 -10  -1 2289.17  104.19
  -4  10   1 2319.87  104.49
   4  10  -1 2424.16  104.39
   4  10  -1 2506.45  105.59
  -4  10   1 2288.27  104.29
  -4  10   1 2340.87  105.19
   4  10  -1 2523.75  104.59
   3 -10  -1   13.40    1.60
  -3 -10   1   12.80    1.90
  -3  10   1   16.10    2.10
  -3  10   1   14.90    1.30
   3  10  -1   11.70    2.60
  -3  10   1   13.90    1.90
  -2 -10   1  884.21   42.10
  -2 -10   1  949.80   42.10
   2 -10  -1  951.10   42.00
   2  10  -1  964.60   42.10
   2  10  -1  963.30   41.90
   2  10  -1 1034.40   42.40
  -2  10   1  852.71   41.90
   2  10  -1 1021.50   42.20
   1  10  -1 1773.62   76.89
   1  10  -1 1741.83   76.79
   0 -10   1  526.75   23.40
   0 -10   1  535.15   23.30
   0 -10  -1  522.25   23.20
   0 -10  -1  529.95   23.40
   0  10  -1  530.65   22.90
   0  10   1  512.45   22.90
   0  10   1  500.15   22.90
   0  10   1  519.75   23.10
   1 -10   1  612.34   28.40
  -1 -10  -1  629.44   27.90
  -1 -10  -1  619.64   28.00
  -1 -10  -1  585.94   27.90
  -1 -10  -1  656.83   28.20
   1 -10   1  645.14   28.10
  -1  10  -1  637.74   27.70
   1  10   1  639.04   27.90
   1  10   1  664.13   27.90
   1  10   1  625.74   27.90
  -2 -10  -1  424.06   19.10
  -2 -10  -1  386.86   18.40
  -2 -10  -1  407.56   18.70
   2 -10   1  393.86   18.50
   2  10   1  430.26   18.90
   2  10   1  426.06   18.60
   2  10   1  421.06   18.70
   2  10   1  418.46   18.60
  -3 -10  -1  615.34   26.30
   3 -10   1  506.25   27.00
  -3 -10  -1  621.24   27.20
  -3 -10  -1  590.64   26.20
   3  10   1  631.64   26.80
   3  10   1  638.44   26.70
   3  10   1  611.24   26.30
  -3  10  -1  490.95   25.80
   3  10   1  559.74   26.10
   3  10   1  603.34   26.90
  -4 -10  -1  807.92   37.30
  -4 -10  -1  826.62   36.10
  -4  10  -1  790.72   35.90
   4  10   1  787.82   35.90
   4  10   1  823.22   36.60
  -4  10  -1  806.82   36.00
   4  10   1  835.32   37.10
   4  10   1  805.92   36.30
  -4  10  -1  817.02   35.80
   4  10   1  800.02   36.70
  -5 -10  -1   27.20    2.80
  -5 -10  -1   20.90    2.90
  -5 -10  -1   24.30    3.00
  -5 -10  -1   23.10    2.50
   5 -10   1   20.10    2.40
   5  10   1   26.70    3.60
   5  10   1   21.50    2.40
   5  10   1   25.50    3.30
   5  10   1   26.90    4.30
   5  10   1   24.60    2.60
   5  10   1   25.90    3.60
   6 -10   1  190.18    9.80
   6 -10   1  193.28    9.60
  -6 -10  -1  216.88   10.40
  -6 -10  -1  205.18   10.00
  -6 -10  -1  211.28   12.20
   6 -10   1  185.28    9.80
  -6 -10  -1  212.28   10.10
   6 -10   1  190.68    9.50
  -6  10  -1  189.28   10.00
   6  10   1  209.78   10.70
   6  10   1  208.88    9.60
   6  10   1  219.18   11.80
   6  10   1  214.98   10.10
  -6  10  -1  189.08   10.00
  -6  10  -1  186.48    9.60
  -6  10  -1  189.68   10.40
   6  10   1  219.58   12.40
   6  10   1  217.28   11.40
   6  10   1  192.68   10.80
  -7 -10  -1 2064.29   96.59
  -7 -10  -1 2187.38   94.09
   7 -10   1 2154.48   93.79
   7 -10   1 2181.78   93.69
  -7 -10  -1 2078.89   94.49
  -7 -10  -1 2087.69   93.99
   7 -10   1 2197.68   93.99
   7  10   1 2158.98   94.69
   7  10   1 2099.69   93.69
   7  10   1 2131.69   94.09
  -7  10  -1 2131.69   93.69
  -7  10  -1 2135.29   94.89
  -7  10  -1 2170.38   94.49
  -7  10  -1 2155.18   94.19
  -7  10  -1 2157.18   94.49
  -7  10  -1 2137.29   93.89
   8 -10   1   10.30    1.90
   8 -10   1   11.80    2.10
   8 -10   1    9.50    1.80
  -8 -10  -1   11.40    2.90
  -8 -10  -1   11.90    2.60
  -8  10  -1    8.80    2.10
   8  10   1    7.50    2.50
  -8  10  -1    9.20    1.70
  -8  10  -1    9.10    2.20
  -8  10  -1   10.80    2.30
  -8  10  -1   12.00    3.70
   8  10   1   14.70    2.40
  -8  10  -1   10.70    1.60
  -8  10  -1    7.50    2.20
  -9 -10  -1  161.68    7.40
   9 -10   1  155.18    7.20
  -9 -10  -1  156.28    7.90
   9 -10   1  151.98    7.40
   9 -10   1  159.08    7.20
  -9  10  -1  133.89    8.30
  -9  10  -1  133.59    8.90
   9  10   1  159.98    8.40
  -9  10  -1  137.29    8.70
  -9  10  -1  145.19    7.60
  -9  10  -1  147.79    7.10
  -9  10  -1  155.98    7.40
 -10 -10  -1   12.80    2.10
  10 -10   1   10.70    1.90
 -10 -10  -1   11.20    2.00
 -10 -10  -1    9.60    1.40
  10 -10   1   10.60    1.40
 -10  10  -1    9.10    1.70
 -10  10  -1   10.50    1.40
  10  10   1   12.80    2.20
 -10 -11   1   11.30    1.90
  10 -11  -1    9.80    1.50
 -10  11   1   13.00    2.20
 -10  11   1   13.30    1.90
 -10  11   1   13.20    2.60
  10  11  -1   13.70    3.00
 -10  11   1   12.80    1.40
  -9 -11   1  439.16   20.50
   9 -11  -1  484.35   20.80
   9 -11  -1  435.96   20.80
  -9 -11   1  449.86   21.40
  -9 -11   1  435.56   20.60
   9 -11  -1  466.55   20.60
  -9  11   1  470.15   20.70
  -9  11   1  462.15   21.20
  -9  11   1  488.45   20.80
   9  11  -1  463.75   22.90
  -9  11   1  456.65   21.80
  -9  11   1  457.05   21.40
  -9  11   1  466.65   20.50
   8 -11  -1  424.76   19.00
   8 -11  -1  468.65   19.70
  -8 -11   1  410.86   19.60
   8 -11  -1  397.16   18.90
  -8 -11   1  424.86   19.10
   8 -11  -1  416.26   19.00
  -8  11   1  434.66   19.10
  -8  11   1  424.96   18.90
  -8  11   1  419.16   19.70
   8  11  -1  417.26   20.00
   8  11  -1  420.66   19.00
  -8  11   1  420.66   20.20
   8  11  -1  400.66   19.50
  -8  11   1  406.26   19.80
  -8  11   1  416.06   19.20
   7 -11  -1 1090.39   48.30
   7 -11  -1 1121.89   48.50
   7 -11  -1 1123.99   48.30
  -7 -11   1 1029.50   49.60
  -7 -11   1 1085.79   48.50
  -7 -11   1 1039.80   50.49
   7 -11  -1 1128.19   48.30
  -7 -11   1 1060.09   48.90
  -7  11   1 1131.19   49.00
  -7  11   1 1158.08   49.00
   7  11  -1 1117.09   48.80
   7  11  -1 1093.29   49.30
   7  11  -1 1071.19   48.40
  -7  11   1 1140.99   49.40
   7  11  -1 1057.79   50.39
   7  11  -1 1061.69   50.99
  -7  11   1 1124.19   48.40
   7  11  -1 1079.29   49.99
   6 -11  -1  113.29    5.40
  -6 -11   1   89.49    5.50
   6 -11  -1  110.69    5.30
  -6 -11   1   95.99    5.60
   6 -11  -1  114.19    5.70
  -6 -11   1   89.89    7.60
  -6 -11   1   94.59    6.20
  -6 -11   1   93.79    5.90
   6  11  -1   95.69    7.30
  -6  11   1  113.79    5.80
  -6  11   1  116.89    6.30
  -6  11   1  114.49    5.80
   6  11  -1   92.49    6.90
  -6  11   1  113.69    5.40
   6  11  -1   91.39    5.40
   6  11  -1   92.59    6.50
   6  11  -1   96.89    5.80
  -5 -11   1 1509.15   66.79
  -5 -11   1 1565.84   67.39
   5 -11  -1 1442.06   66.49
  -5 -11   1 1628.44   68.19
   5 -11  -1 1445.46   66.49
  -5 -11   1 1576.24   67.09
   5 -11  -1 1449.65   66.69
   5 -11  -1 1430.26   66.69
  -5  11   1 1388.46   66.69
   5  11  -1 1576.84   66.59
   5  11  -1 1628.24   67.89
   5  11  -1 1628.64   68.39
  -5  11   1 1424.46   66.69
  -5  11   1 1404.56   66.99
   5  11  -1 1508.95   67.29
   5  11  -1 1492.25   67.19
   5  11  -1 1625.14   67.79
   5  11  -1 1556.24   68.09
  -4 -11   1   37.70    2.80
  -4 -11   1   39.60    2.80
   4 -11  -1   29.60    2.40
  -4 -11   1   38.50    3.50
   4  11  -1   37.70    3.50
   4  11  -1   41.30    4.10
  -4  11   1   29.40    2.70
   4  11  -1   38.00    3.60
   4  11  -1   40.50    2.90
   4  11  -1   37.90    2.80
   3 -11  -1 2460.25  112.79
   3  11  -1 2661.73  113.29
   3  11  -1 2626.24  112.89
  -3  11   1 2384.16  113.09
   3  11  -1 2662.03  113.59
   3  11  -1 2633.14  113.19
  -3  11   1 2627.34  112.79
  -2 -11   1  182.28    8.00
   2 -11  -1  159.28    7.80
  -2 -11   1  173.18    7.90
  -2 -11   1  169.48    7.70
   2  11  -1  163.28    8.10
   2  11  -1  154.78    7.80
  -2  11   1  144.49    7.60
   2  11  -1  161.28    7.90
   2  11  -1  169.38    7.60
   1 -11  -1 1119.79   48.90
  -1 -11   1  998.30   48.90
   1 -11  -1 1107.69   48.80
   1  11  -1 1117.49   48.40
  -1  11   1 1122.69   48.50
   1  11  -1 1117.69   48.50
  -1  11   1 1149.08   48.50
   0 -11  -1 1729.03   75.89
   1 -11   1  654.93   29.10
  -1 -11  -1  629.54   28.50
   1 -11   1  640.74   28.70
  -1 -11  -1  644.54   28.40
   1  11   1  650.13   28.50
   1  11   1  644.14   28.40
  -1  11  -1  624.54   28.30
   1  11   1  664.43   28.40
  -2 -11  -1  134.99    6.90
   2 -11   1  127.89    6.40
  -2 -11  -1  136.09    6.20
   2 -11   1  132.49    7.10
  -2 -11  -1  120.89    6.50
   2  11   1  134.09    6.40
   2  11   1  130.19    6.40
   2  11   1  131.89    6.70
   2  11   1  133.69    6.50
   3  11   1 5746.72  250.57
  -4 -11  -1   24.00    2.40
  -4 -11  -1   25.20    3.50
  -4 -11  -1   25.70    2.50
   4  11   1   25.00    2.70
  -4  11  -1   22.80    2.30
   4  11   1   27.70    3.60
  -4  11  -1   24.80    2.00
   4  11   1   25.50    3.10
  -4  11  -1   26.20    2.30
   4  11   1   25.90    3.20
   4  11   1   22.80    2.40
  -5 -11  -1  759.82   31.80
   5 -11   1  730.93   31.20
   5 -11   1  678.43   31.40
   5 -11   1  675.73   31.40
  -5 -11  -1  663.53   31.60
   5 -11   1  692.23   31.30
  -5 -11  -1  725.33   31.60
  -5 -11  -1  702.03   31.90
  -5 -11  -1  733.63   33.30
  -5 -11  -1  716.23   31.90
   5 -11   1  722.83   31.50
   5  11   1  718.23   32.20
   5  11   1  691.33   31.30
  -5  11  -1  682.73   31.80
   5  11   1  729.13   32.50
   5  11   1  719.43   33.20
  -5  11  -1  697.33   31.60
   5  11   1  665.13   32.00
  -5  11  -1  635.74   32.10
   5  11   1  743.93   33.00
   5  11   1  708.83   31.60
  -6 -11  -1    3.60    1.60
   6 -11   1    4.80    1.10
   6 -11   1    4.90    1.60
  -6 -11  -1    2.40    1.60
  -6 -11  -1    1.40    2.60
  -6 -11  -1    2.80    1.80
   6 -11   1    3.00    1.60
   6  11   1    1.50    2.80
   6  11   1    2.80    3.30
   6  11   1    1.90    1.70
   6  11   1    3.50    2.80
   6  11   1    2.30    2.60
  -6  11  -1    1.50    1.80
  -6  11  -1    0.90    1.30
   6  11   1    1.40    2.20
  -6  11  -1    0.90    1.50
   6  11   1    3.70    1.80
   7 -11   1  228.68   10.30
   7 -11   1  223.08   10.00
  -7 -11  -1  198.28   10.80
  -7 -11  -1  198.98   10.30
  -7 -11  -1  202.68   13.00
   7 -11   1  228.78   10.00
  -7 -11  -1  217.68   10.40
   7  11   1  207.38   11.20
   7  11   1  190.98   12.10
  -7  11  -1  203.78   10.10
  -7  11  -1  224.68   10.90
  -7  11  -1  216.98   11.30
   7  11   1  202.38   10.10
   7  11   1  197.78   10.50
  -7  11  -1  218.68   10.10
  -7  11  -1  222.58   10.90
  -8 -11  -1   38.90    3.40
   8 -11   1   49.80    3.20
   8 -11   1   50.19    3.50
  -8 -11  -1   43.20    3.60
   8 -11   1   48.60    3.10
  -8 -11  -1   40.20    3.90
  -8  11  -1   52.89    3.50
  -8  11  -1   52.19    4.30
  -8  11  -1   53.89    4.20
  -8  11  -1   48.30    3.20
  -8  11  -1   48.20    4.00
   9 -11   1   33.30    2.40
   9 -11   1   35.20    2.60
   9 -11   1   32.20    2.80
  -9  11  -1   30.80    3.50
  -9  11  -1   30.10    2.40
  -9  11  -1   33.40    4.40
  -9  11  -1   30.90    4.00
  -9  11  -1   34.80    2.70
  -9  11  -1   35.30    3.10
  10 -11   1    3.40    1.10
 -10 -11  -1    3.30    1.40
  10 -11   1    1.90    0.80
 -10 -11  -1    1.70    0.90
 -10  11  -1    1.20    1.00
 -10  11  -1    1.70    0.80
 -10  11  -1    2.50    1.20
  10  11   1    2.90    1.80
  10 -12  -1    9.60    1.40
  10 -12  -1    7.10    2.20
 -10 -12   1    7.50    1.70
 -10  12   1    7.50    1.60
 -10  12   1    8.50    1.30
  10  12  -1    5.30    1.90
 -10  12   1    8.90    2.40
 -10  12   1    9.30    1.80
  -9 -12   1  207.38    9.40
  -9 -12   1  209.78   10.00
  -9 -12   1  210.48    9.30
   9 -12  -1  201.38    9.40
   9 -12  -1  201.28    9.50
   9 -12  -1  207.18    9.60
  -9  12   1  184.18   10.20
  -9  12   1  209.28   17.50
  -9  12   1  198.38    9.30
  -9  12   1  184.58   10.50
  -9  12   1  200.28    9.50
   9  12  -1  214.78   10.60
  -8 -12   1  159.68    8.40
   8 -12  -1  173.18    8.30
  -8 -12   1  163.88    8.90
   8 -12  -1  179.18    8.40
   8 -12  -1  185.48    8.40
   8 -12  -1  185.58    8.60
  -8 -12   1  164.38    8.20
   8  12  -1  152.78    9.10
  -8  12   1  179.28    8.70
  -8  12   1  181.78    8.30
  -8  12   1  181.98    9.70
  -8  12   1  185.28    8.50
  -8  12   1  182.68    9.20
   8  12  -1  160.18    9.50
  -8  12   1  188.28    9.20
   8  12  -1  166.08    8.50
   7 -12  -1  638.74   28.10
   7 -12  -1  671.23   28.10
   7 -12  -1  663.33   28.40
  -7 -12   1  605.74   28.70
  -7 -12   1  593.14   28.20
  -7 -12   1  572.44   30.10
   7 -12  -1  649.54   28.10
  -7  12   1  674.53   29.30
  -7  12   1  652.33   28.20
   7  12  -1  607.34   31.00
   7  12  -1  601.84   29.10
  -7  12   1  685.03   28.90
   7  12  -1  605.24   28.20
   7  12  -1  606.84   29.80
  -7  12   1  665.33   28.80
   7  12  -1  625.24   28.70
   7  12  -1  601.14   30.30
   6 -12  -1  512.25   22.70
  -6 -12   1  458.45   22.50
   6 -12  -1  499.45   22.40
  -6 -12   1  467.75   23.30
  -6 -12   1  493.15   24.20
  -6 -12   1  479.55   23.00
   6 -12  -1  517.95   22.40
   6 -12  -1  496.95   22.40
   6 -12  -1  509.15   22.50
   6  12  -1  500.05   22.90
   6  12  -1  481.65   22.50
  -6  12   1  505.85   22.40
  -6  12   1  534.75   23.30
  -6  12   1  526.25   22.90
   6  12  -1  501.55   24.00
   6  12  -1  474.95   23.30
   6  12  -1  499.05   24.20
  -6  12   1  537.05   22.90
   5 -12  -1 3201.48  137.49
  -5 -12   1 3262.57  137.89
  -5 -12   1 3103.29  138.09
   5 -12  -1 3030.80  137.29
   5 -12  -1 3218.08  137.29
   5 -12  -1 3054.19  137.29
   5 -12  -1 3031.10  137.19
  -5 -12   1 3181.58  138.79
   5 -12  -1 3133.89  137.49
   5  12  -1 3331.87  137.99
   5  12  -1 3045.30  139.89
   5  12  -1 3169.08  138.09
   5  12  -1 3314.97  138.59
  -5  12   1 3017.80  137.49
   5  12  -1 3184.28  137.29
   5  12  -1 3285.47  139.19
  -5  12   1 2761.52  138.49
   5  12  -1 3241.48  137.59
  -5  12   1 3116.19  137.79
  -4 -12   1  329.67   14.70
  -4 -12   1  348.87   15.40
   4 -12  -1  296.27   14.70
  -4 -12   1  323.47   14.80
   4  12  -1  329.57   14.70
   4  12  -1  335.47   15.80
  -4  12   1  279.37   14.30
  -4  12   1  279.57   14.50
  -4  12   1  273.67   14.30
   4  12  -1  334.27   15.30
   4  12  -1  324.97   14.60
   4  12  -1  333.47   15.40
  -3 -12   1   46.60    3.20
  -3 -12   1   51.49    3.10
  -3 -12   1   48.80    3.20
   3 -12  -1   38.20    2.90
   3  12  -1   49.50    3.00
   3  12  -1   51.79    3.90
   3  12  -1   41.90    3.10
   3  12  -1   49.10    3.50
  -3  12   1   37.80    2.70
   3  12  -1   46.20    3.60
  -2 -12   1  123.59    6.10
  -2 -12   1  126.59    5.50
  -2 -12   1  124.39    6.00
   2  12  -1  110.59    5.90
   2  12  -1  116.49    6.00
   2  12  -1  117.69    6.30
   2  12  -1  118.79    5.70
  -2  12   1  107.99    5.60
   1 -12  -1  451.05   20.30
  -1 -12   1  432.46   20.10
   1 -12  -1  465.05   20.10
  -1 -12   1  425.06   20.10
  -1  12   1  460.65   19.70
  -1  12   1  431.96   19.80
   1  12  -1  446.56   19.80
   1  12  -1  447.96   19.70
   1  12  -1  432.66   19.70
   0 -12  -1  151.48    7.30
   0 -12   1  138.39    7.40
   0 -12  -1  141.79    7.40
   0 -12   1  149.29    7.40
   0  12   1  152.78    6.80
   0  12   1  164.38    7.10
   0  12   1  157.48    6.90
  -1 -12  -1  208.08   10.10
  -1 -12  -1  208.98    9.80
   1  12   1  198.28    9.70
   1  12   1  220.98    9.80
   1  12   1  222.38    9.80
   1  12   1  213.48    9.70
  -1  12  -1  216.98    9.60
   2 -12   1  221.08   11.40
  -2 -12  -1  232.58   10.50
  -2 -12  -1  219.58   10.80
   2 -12   1  212.88   10.60
  -2 -12  -1  237.58   10.90
   2  12   1  237.98   10.90
   2  12   1  224.58   10.60
   2  12   1  232.18   10.60
   2  12   1  232.38   10.70
  -3 -12  -1 2594.74  112.09
   3 -12   1 2465.55  112.99
   3  12   1 2861.51  114.19
  -3  12  -1 2442.36  111.49
   3  12   1 2553.14  111.99
   3  12   1 2595.24  112.09
   3  12   1 2441.26  111.59
  -3  12  -1 2408.86  111.39
   3  12   1 2617.44  112.59
  -4 -12  -1  266.77   12.00
  -4 -12  -1  249.97   12.20
  -4 -12  -1  254.57   13.20
   4  12   1  253.87   12.70
   4  12   1  240.58   11.90
  -4  12  -1  273.17   12.00
   4  12   1  244.28   13.10
  -4  12  -1  269.77   11.70
   4  12   1  256.47   13.10
   4  12   1  239.78   12.70
  -4  12  -1  254.87   12.20
   5 -12   1  277.07   12.50
  -5 -12  -1  262.07   12.90
   5 -12   1  252.47   12.70
  -5 -12  -1  285.47   13.20
   5 -12   1  271.47   12.80
  -5 -12  -1  281.17   13.20
  -5 -12  -1  280.57   14.50
   5 -12   1  268.07   12.60
  -5 -12  -1  246.28   12.90
   5  12   1  284.77   15.30
  -5  12  -1  277.17   13.10
   5  12   1  277.87   14.10
   5  12   1  264.37   13.50
   5  12   1  282.17   12.90
   5  12   1  266.27   12.60
   5  12   1  286.77   13.90
  -5  12  -1  267.37   12.80
  -5  12  -1  267.97   12.80
   5  12   1  279.27   13.60
  -6 -12  -1    6.60    3.10
   6 -12   1    7.40    1.70
   6  12   1    4.10    3.10
   6  12   1    2.40    2.80
  -6  12  -1    8.20    2.20
   6  12   1    3.40    1.80
   6  12   1    4.70    3.60
  -6  12  -1    5.80    1.50
  -6  12  -1   10.60    2.50
  -6  12  -1    6.60    1.80
  -7 -12  -1    5.80    1.80
  -7 -12  -1    5.60    3.60
   7 -12   1    5.70    1.30
  -7 -12  -1   11.70    2.60
   7 -12   1    9.10    1.80
   7 -12   1    7.30    1.40
   7  12   1    4.30    3.50
  -7  12  -1    7.10    1.60
  -7  12  -1    7.20    2.10
   7  12   1    5.90    2.20
  -7  12  -1    7.10    2.40
   7  12   1    6.00    1.70
  -7  12  -1    6.90    2.10
  -8 -12  -1 1132.79   52.59
  -8 -12  -1 1138.79   51.99
   8 -12   1 1206.38   52.19
   8 -12   1 1208.18   51.99
   8 -12   1 1200.38   51.89
  -8  12  -1 1189.88   52.29
   8  12   1 1124.79   52.89
  -8  12  -1 1183.28   52.79
  -8  12  -1 1188.38   53.19
  -8  12  -1 1210.68   52.09
  -8  12  -1 1219.38   52.69
  -8  12  -1 1189.68   51.89
   8  12   1 1143.89   51.89
   9 -12   1  328.97   14.90
   9 -12   1  319.97   14.80
  -9 -12  -1  336.37   14.80
  -9 -12  -1  357.16   15.40
  -9 -12  -1  350.16   14.90
   9 -12   1  320.47   15.00
  -9  12  -1  316.17   14.80
  -9  12  -1  328.87   15.10
  -9  12  -1  328.17   15.00
  -9  12  -1  281.77   16.00
  -9  12  -1  309.07   15.50
   9  12   1  367.66   15.80
 -10 -12  -1   66.39    3.60
 -10 -12  -1   71.59    4.00
  10 -12   1   76.19    3.70
  10 -12   1   72.79    3.80
 -10  12  -1   76.79    3.90
 -10  12  -1   78.19    3.60
  10  12   1   74.29    4.50
 -10 -13   1   30.10    2.30
  10 -13  -1   28.50    1.90
  10 -13  -1   27.50    2.30
 -10  13   1   27.80    2.10
 -10  13   1   27.50    1.80
  10  13  -1   32.50    3.20
   9 -13  -1  281.77   12.70
  -9 -13   1  245.18   12.80
   9 -13  -1  281.87   12.50
   9 -13  -1  276.67   12.50
  -9 -13   1  260.67   12.40
  -9  13   1  285.27   13.10
  -9  13   1  266.87   13.60
  -9  13   1  286.07   12.60
  -9  13   1  289.17   12.40
  -9  13   1  297.07   12.70
  -9  13   1  256.27   13.20
   9  13  -1  254.17   13.40
  -8 -13   1  237.58   11.20
   8 -13  -1  232.58   10.80
   8 -13  -1  229.88   10.60
   8 -13  -1  224.28   10.60
   8 -13  -1  213.38   10.50
  -8 -13   1  218.18   10.60
  -8 -13   1  222.28   10.50
  -8  13   1  226.68   11.40
   8  13  -1  238.38   10.80
  -8  13   1  229.08   11.30
  -8  13   1  224.98   10.70
   8  13  -1  233.18   11.80
  -8  13   1  217.28   10.50
   8  13  -1  231.48   11.30
   7 -13  -1  543.45   24.40
  -7 -13   1  560.04   25.00
   7 -13  -1  551.24   24.40
   7 -13  -1  538.15   24.60
   7 -13  -1  522.35   24.30
  -7 -13   1  541.05   24.50
  -7 -13   1  522.95   26.50
   7  13  -1  560.64   26.30
  -7  13   1  531.55   25.00
   7  13  -1  553.54   26.80
  -7  13   1  541.45   25.40
  -7  13   1  515.25   24.90
   7  13  -1  562.14   25.00
   7  13  -1  556.54   27.50
   7  13  -1  575.84   25.60
   7  13  -1  566.24   24.60
  -7  13   1  524.95   24.40
   6 -13  -1   20.80    2.60
  -6 -13   1   22.30    5.00
  -6 -13   1   27.60    4.10
  -6 -13   1   24.30    3.50
   6 -13  -1   24.60    2.60
   6 -13  -1   19.50    2.40
   6 -13  -1   21.50    3.40
   6  13  -1   22.20    3.90
  -6  13   1   20.20    2.70
  -6  13   1   21.00    2.40
   6  13  -1   27.70    3.30
   6  13  -1   25.70    4.50
  -6  13   1   21.80    3.20
   6  13  -1   25.40    2.70
   6  13  -1   22.70    4.90
   6  13  -1   25.40    5.30
  -6  13   1   19.60    2.80
   5 -13  -1   10.70    1.60
   5 -13  -1    9.60    1.70
  -5 -13   1   13.80    2.50
   5 -13  -1    8.90    1.80
   5 -13  -1    9.60    1.50
   5 -13  -1   12.90    2.30
   5 -13  -1   11.20    1.60
   5  13  -1   15.40    3.70
  -5  13   1    8.70    2.30
   5  13  -1   15.50    3.00
  -5  13   1    9.00    2.00
   5  13  -1   14.60    2.50
  -5  13   1    9.30    2.00
  -4 -13   1  715.83   31.20
  -4 -13   1  684.93   30.90
  -4 -13   1  687.53   30.80
   4 -13  -1  672.33   31.40
   4 -13  -1  744.63   30.90
  -4 -13   1  729.63   30.90
   4  13  -1  699.73   31.40
   4  13  -1  683.93   30.70
  -4  13   1  612.94   30.70
   4  13  -1  700.53   32.50
  -4  13   1  654.03   30.30
   4  13  -1  659.23   30.50
  -4  13   1  638.04   30.50
   4  13  -1  696.93   31.30
  -3 -13   1  184.58    9.10
   3 -13  -1  184.48    8.90
  -3 -13   1  182.18    9.00
   3  13  -1  174.78    8.70
  -3  13   1  195.68    8.40
   3  13  -1  187.88    9.60
   3  13  -1  174.38    9.30
   3  13  -1  187.78    9.20
   3  13  -1  159.48    8.70
  -3  13   1  201.28    8.60
  -2 -13   1  253.37   12.20
  -2 -13   1  281.47   12.40
   2 -13  -1  269.67   12.20
  -2  13   1  266.57   11.80
   2  13  -1  253.47   12.40
   2  13  -1  245.78   12.10
   2  13  -1  256.07   12.20
   2  13  -1  258.87   11.90
  -1 -13   1 1544.25   64.19
   1 -13  -1 1395.36   64.29
   1 -13  -1 1460.65   64.09
  -1  13   1 1406.66   63.69
   1  13  -1 1486.45   63.79
   1  13  -1 1477.65   63.89
   1  13  -1 1393.26   63.69
   1  13  -1 1472.95   63.69
   0 -13  -1  186.58    8.80
   0 -13  -1  190.78    9.00
   0 -13   1  183.08    8.90
   0  13   1  181.08    8.30
   0  13   1  175.58    8.40
   0  13   1  180.18    8.50
   0  13  -1  193.68    8.40
  -1 -13  -1  303.97   13.90
  -1 -13  -1  296.57   14.10
   1 -13   1  324.37   14.10
   1 -13   1  317.27   14.50
   1  13   1  296.47   13.80
   1  13   1  285.17   13.70
  -1  13  -1  311.27   13.60
   1  13   1  297.37   13.80
   1  13   1  304.57   13.70
  -2 -13  -1  735.23   33.80
   2 -13   1  828.42   34.10
  -2 -13  -1  709.53   34.10
  -2 -13  -1  765.32   34.00
   2 -13   1  758.52   34.80
   2  13   1  783.72   34.30
   2  13   1  765.12   34.10
   2  13   1  766.62   34.00
  -3 -13  -1  497.75   23.80
  -3 -13  -1  514.85   23.40
   3 -13   1  548.05   24.90
  -3 -13  -1  534.45   24.20
   3  13   1  537.05   24.00
   3  13   1  518.65   24.30
   3  13   1  517.75   23.70
   3  13   1  511.05   23.40
   3  13   1  530.85   23.90
   4 -13   1  703.33   30.00
   4 -13   1  688.03   30.20
   4 -13   1  698.23   30.00
   4 -13   1  641.04   30.10
  -4 -13  -1  643.64   30.20
  -4 -13  -1  666.53   31.40
   4 -13   1  676.53   30.20
   4 -13   1  706.33   30.20
  -4 -13  -1  649.93   30.50
  -4 -13  -1  702.83   30.60
  -4  13  -1  686.13   30.10
   4  13   1  640.64   30.30
   4  13   1  657.73   30.60
   4  13   1  658.53   31.10
  -4  13  -1  726.03   30.20
  -4  13  -1  717.03   30.00
   4  13   1  668.93   31.50
   4  13   1  631.04   31.40
  -5 -13  -1  154.98    9.20
  -5 -13  -1  157.78    8.30
   5 -13   1  147.89    7.40
  -5 -13  -1  146.69    7.70
   5 -13   1  150.98    7.30
  -5 -13  -1  154.78    8.20
   5 -13   1  137.49    7.40
   5 -13   1  148.49    7.50
   5  13   1  147.59    8.40
  -5  13  -1  139.59    7.60
   5  13   1  157.88    8.00
  -5  13  -1  162.88    8.00
  -5  13  -1  141.39    7.50
   5  13   1  153.28    9.10
   5  13   1  151.78    9.70
   5  13   1  145.49    8.50
   5  13   1  151.08    7.40
   5  13   1  155.38    8.80
  -6 -13  -1   86.09    5.40
  -6 -13  -1   79.19    7.00
   6 -13   1   85.19    4.60
   6 -13   1   80.39    4.90
  -6 -13  -1   79.79    4.90
   6 -13   1   87.69    4.90
   6 -13   1   83.89    4.50
   6  13   1   71.39    5.90
  -6  13  -1   85.99    5.20
  -6  13  -1   91.09    5.70
   6  13   1   81.69    7.90
   6  13   1   77.09    5.30
   6  13   1   80.09    7.20
  -6  13  -1   83.69    4.70
   6  13   1   85.49    4.80
  -7 -13  -1 3169.78  137.89
  -7 -13  -1 3173.08  137.79
   7 -13   1 3225.08  137.69
  -7 -13  -1 3057.89  138.29
   7 -13   1 3081.19  137.59
   7 -13   1 3135.19  137.89
  -7  13  -1 3156.18  138.39
  -7  13  -1 3167.18  138.29
   7  13   1 3174.18  139.39
   7  13   1 3155.68  137.69
   7  13   1 3191.58  138.09
   7  13   1 3139.69  138.59
  -7  13  -1 3151.98  137.69
  -7  13  -1 3099.29  138.69
   8 -13   1  136.19    6.70
   8 -13   1  134.09    6.90
  -8 -13  -1  139.59    7.40
   8 -13   1  130.69    6.60
   8  13   1  138.69    6.80
  -8  13  -1  132.89    6.80
  -8  13  -1  132.69    8.10
  -8  13  -1  132.09    7.50
  -8  13  -1  131.59    7.60
   8  13   1  141.79    8.00
  -9 -13  -1  703.13   32.20
   9 -13   1  734.43   31.80
   9 -13   1  727.13   31.80
   9 -13   1  716.73   31.90
  -9 -13  -1  686.33   31.70
   9  13   1  701.03   32.50
  -9  13  -1  750.42   31.70
  -9  13  -1  709.43   32.40
  -9  13  -1  739.53   31.90
  10 -13   1   50.19    2.80
 -10 -13  -1   44.10    3.70
 -10 -13  -1   42.00    2.60
  10 -13   1   53.59    2.60
  10  13   1   43.70    3.50
 -10  13  -1   54.49    2.70
 -10  13  -1   51.79    2.80
 -10 -14   1   52.89    3.20
  10 -14  -1   58.29    3.00
  10 -14  -1   59.19    3.20
 -10  14   1   61.19    3.10
  10  14  -1   46.80    3.90
 -10  14   1   62.49    2.90
  -9 -14   1  124.69    6.70
   9 -14  -1  128.69    6.30
  -9 -14   1  127.89    6.20
   9 -14  -1  134.79    6.40
   9 -14  -1  137.09    6.50
  -9  14   1  137.39    6.40
  -9  14   1  134.09    6.20
   9  14  -1  127.49    7.40
  -9  14   1  132.89    7.00
  -9  14   1  119.99    7.40
   8 -14  -1  196.58    9.70
  -8 -14   1  208.18    9.60
   8 -14  -1  205.58    9.90
   8 -14  -1  198.88    9.60
  -8 -14   1  214.98   10.20
   8  14  -1  214.78   10.50
  -8  14   1  206.78   10.40
  -8  14   1  202.78    9.80
   8  14  -1  215.08    9.90
  -8  14   1  195.78    9.60
  -8  14   1  202.68   10.80
   8  14  -1  209.38   10.90
  -8  14   1  205.38   10.30
   7 -14  -1  905.11   41.10
   7 -14  -1  932.91   41.20
   7 -14  -1  924.91   41.10
  -7 -14   1  802.52   43.10
  -7 -14   1  907.21   41.00
   7 -14  -1  948.81   41.40
  -7 -14   1  921.41   41.70
  -7  14   1  965.60   41.80
   7  14  -1  952.60   42.20
   7  14  -1  912.91   43.40
  -7  14   1  974.90   41.80
   7  14  -1  962.70   41.80
   7  14  -1  959.80   41.80
  -7  14   1  920.11   41.20
   7  14  -1  942.51   43.00
  -7  14   1  971.50   42.20
   7  14  -1  916.31   44.10
   6 -14  -1    5.20    1.80
  -6 -14   1    6.00    1.40
  -6 -14   1    4.70    2.60
  -6 -14   1    3.80    1.80
   6 -14  -1    2.90    1.30
   6 -14  -1    5.80    1.20
   6 -14  -1    6.40    1.40
   6 -14  -1    5.80    1.70
  -6  14   1    6.20    2.10
   6  14  -1    2.60    2.00
  -6  14   1    4.30    1.80
  -6  14   1    5.10    1.60
   6  14  -1    4.60    3.40
   6  14  -1    2.10    2.50
  -6  14   1    3.90    1.70
   6  14  -1    3.70    3.10
   6  14  -1    3.80    1.70
  -5 -14   1  819.62   37.80
   5 -14  -1  804.62   37.00
  -5 -14   1  868.71   38.20
   5 -14  -1  783.92   37.00
   5 -14  -1  866.01   37.20
  -5 -14   1  858.91   37.00
  -5 -14   1  872.91   37.50
   5 -14  -1  807.32   37.00
   5 -14  -1  790.22   37.00
   5 -14  -1  795.72   37.20
   5  14  -1  879.31   38.00
   5  14  -1  848.52   37.10
   5  14  -1  881.81   38.40
   5  14  -1  884.91   38.60
   5  14  -1  864.71   37.40
  -5  14   1  794.92   37.30
   5  14  -1  822.12   37.80
   5  14  -1  888.11   39.20
  -5  14   1  782.62   38.00
  -5  14   1  817.42   37.20
   4 -14  -1 1183.28   54.69
  -4 -14   1 1175.68   55.09
   4 -14  -1 1271.27   54.99
   4 -14  -1 1239.88   54.69
  -4 -14   1 1213.08   55.39
   4 -14  -1 1250.37   54.79
  -4 -14   1 1225.58   54.69
  -4 -14   1 1238.18   54.99
   4 -14  -1 1209.38   54.79
  -4 -14   1 1228.78   55.29
   4 -14  -1 1263.37   54.99
  -4 -14   1 1231.18   55.39
  -4  14   1 1344.47   55.09
  -4  14   1 1308.97   54.89
   4  14  -1 1268.47   55.79
   4  14  -1 1232.88   56.29
  -4  14   1 1288.87   54.89
   4  14  -1 1222.78   55.19
   4  14  -1 1235.08   54.99
   4  14  -1 1278.37   59.29
  -3 -14   1  203.18    9.30
  -3 -14   1  182.98    9.10
  -3 -14   1  177.88    8.60
   3 -14  -1  199.98    9.10
  -3  14   1  204.98    8.50
   3  14  -1  163.48    8.80
   3  14  -1  172.78    8.90
   3  14  -1  177.88    9.30
   3  14  -1  181.38    9.80
  -3  14   1  198.38    8.70
   3  14  -1  176.68    9.40
   2 -14  -1  582.14   25.60
  -2 -14   1  566.64   25.60
  -2 -14   1  569.74   25.70
   2  14  -1  538.55   25.20
   2  14  -1  583.74   25.80
   2  14  -1  569.94   25.50
   2  14  -1  573.94   25.60
  -2  14   1  546.75   25.20
   1 -14  -1  228.08   11.40
  -1 -14   1  252.17   11.50
   1 -14  -1  227.78   11.60
  -1 -14   1  253.17   11.50
   1  14  -1  248.28   11.00
   1  14  -1  248.88   10.90
   1  14  -1  243.38   11.10
  -1  14   1  230.18   10.90
   1  14  -1  230.28   10.90
   0 -14  -1 1015.90   44.20
   0 -14   1  975.50   44.40
   0 -14   1  951.50   44.10
   0 -14  -1  999.20   44.20
   0  14   1 1013.40   43.80
   0  14   1 1010.00   43.60
   0  14  -1  972.90   43.60
   0  14   1 1014.40   43.60
  -1 -14  -1   30.00    2.20
  -1 -14  -1   33.70    2.70
   1  14   1   24.60    2.00
   1  14   1   27.10    2.00
   1  14   1   26.20    2.10
   1  14   1   30.20    2.20
  -2 -14  -1   22.40    1.80
  -2 -14  -1   25.50    2.50
   2  14   1   19.90    2.20
   2  14   1   22.10    2.20
   2  14   1   22.30    2.40
   2  14   1   19.70    2.40
   2  14   1   22.90    2.20
  -3 -14  -1    1.20    1.20
   3  14   1    1.30    1.40
   3  14   1    1.90    1.30
   3  14   1    2.10    1.20
   3  14   1    3.50    1.80
   3  14   1    1.80    1.50
   4 -14   1  406.36   18.20
   4 -14   1  352.66   18.10
   4 -14   1  395.06   18.30
  -4 -14  -1  401.46   18.40
  -4 -14  -1  432.66   18.70
  -4 -14  -1  370.06   18.30
   4 -14   1  387.06   18.30
  -4 -14  -1  407.96   18.80
   4 -14   1  418.86   18.10
  -4 -14  -1  419.86   18.70
   4 -14   1  407.16   18.30
   4 -14   1  397.16   18.20
  -4 -14  -1  419.06   19.40
   4  14   1  432.86   19.20
   4  14   1  368.96   18.10
   4  14   1  407.06   18.90
  -4  14  -1  400.06   18.60
   4  14   1  386.96   19.00
   4  14   1  413.06   19.40
   4  14   1  418.36   19.90
  -4  14  -1  396.16   18.30
   4  14   1  421.26   18.40
  -4  14  -1  381.86   18.10
  -5 -14  -1  493.55   24.70
  -5 -14  -1  511.05   23.30
  -5 -14  -1  520.95   23.80
   5 -14   1  529.45   23.10
  -5 -14  -1  525.35   23.60
   5 -14   1  518.85   23.20
   5 -14   1  533.45   23.30
   5 -14   1  530.75   23.00
   5  14   1  494.65   23.10
  -5  14  -1  513.05   23.30
   5  14   1  513.15   25.20
   5  14   1  486.95   23.90
   5  14   1  507.05   23.40
  -5  14  -1  521.85   23.30
   5  14   1  483.35   24.10
   5  14   1  518.05   24.40
   5  14   1  507.45   24.60
  -5  14  -1  529.45   23.60
   6 -14   1  264.57   12.00
  -6 -14  -1  244.98   12.00
  -6 -14  -1  252.27   12.40
   6 -14   1  249.78   11.60
  -6 -14  -1  236.38   13.90
   6 -14   1  256.67   11.90
   6 -14   1  256.27   11.70
   6  14   1  251.57   14.70
   6  14   1  243.38   13.50
  -6  14  -1  270.37   12.70
   6  14   1  252.57   12.30
  -6  14  -1  262.37   12.20
   6  14   1  238.58   14.00
  -6  14  -1  246.98   11.80
   6  14   1  241.68   12.80
  -6  14  -1  263.47   12.30
   6  14   1  238.48   11.80
   7 -14   1  181.38    8.30
   7 -14   1  187.48    8.40
   7 -14   1  186.38    8.70
  -7 -14  -1  156.88    9.00
  -7  14  -1  194.78    9.70
  -7  14  -1  185.28    9.20
   7  14   1  144.09   10.50
  -7  14  -1  190.58    9.20
   7  14   1  150.78    8.40
   7  14   1  144.69    9.50
  -7  14  -1  178.68    8.70
   8 -14   1    2.50    1.40
   8 -14   1    1.60    1.00
   8 -14   1    1.30    1.20
  -8 -14  -1    3.30    1.60
  -8  14  -1    1.60    1.80
  -8  14  -1    4.70    1.40
  -8  14  -1    2.50    1.40
  -8  14  -1    2.20    2.20
   8  14   1    4.90    2.50
  -8  14  -1    2.30    1.70
   9 -14   1  291.07   13.30
   9 -14   1  306.57   13.40
   9 -14   1  300.37   13.50
  -9 -14  -1  283.07   13.20
  -9 -14  -1  280.47   13.70
  -9  14  -1  293.27   14.00
   9  14   1  282.37   14.10
  -9  14  -1  309.47   13.50
  -9  14  -1  308.57   13.30
 -10 -14  -1  294.97   13.20
  10 -14   1  290.37   13.00
  10 -14   1  281.57   13.00
 -10  14  -1  304.67   12.90
  10  14   1  288.27   13.30
 -10  14  -1  288.77   13.00
  10 -15  -1  229.08   10.40
 -10 -15   1  243.48   10.60
  10 -15  -1  220.68   10.50
  10  15  -1  243.88   11.60
 -10  15   1  221.08   10.50
 -10  15   1  236.58   10.40
  -9 -15   1   12.50    2.00
   9 -15  -1    9.60    1.40
   9 -15  -1   11.40    2.00
  -9 -15   1   12.50    1.70
  -9  15   1    8.20    1.60
  -9  15   1    8.40    1.80
   9  15  -1   16.20    3.40
  -9  15   1    8.70    2.50
   8 -15  -1  116.99    6.20
   8 -15  -1  106.39    5.80
   8 -15  -1  114.19    6.00
  -8 -15   1  128.59    6.50
   8  15  -1  133.09    7.00
  -8  15   1  110.19    7.10
   8  15  -1  130.89    7.40
  -8  15   1  112.79    6.60
  -8  15   1  111.89    6.00
  -8  15   1  111.39    6.60
  -8  15   1  118.69    5.90
   8  15  -1  132.79    6.30
  -7 -15   1  103.79    6.20
  -7 -15   1  113.69    5.50
   7 -15  -1  136.69    5.80
   7  15  -1  102.49    9.60
   7  15  -1  100.29    7.90
   7  15  -1   97.09    8.80
  -6 -15   1    9.20    2.00
  -6 -15   1    9.80    1.80
   6 -15  -1    7.30    1.50
   6 -15  -1    8.30    1.70
   6 -15  -1   10.30    1.90
   6 -15  -1    6.80    1.40
   6 -15  -1    7.00    1.40
  -6  15   1    5.80    1.80
   6  15  -1    8.50    2.30
   6  15  -1    5.30    3.30
  -6  15   1    7.20    1.70
   6  15  -1    6.50    3.00
   6  15  -1    4.70    1.70
   6  15  -1    6.00    2.60
  -6  15   1    6.30    2.10
  -6  15   1    4.90    1.70
   5 -15  -1 3448.25  145.19
  -5 -15   1 3342.17  146.29
   5 -15  -1 3402.46  145.59
  -5 -15   1 3336.97  145.69
   5 -15  -1 3439.56  145.49
   5 -15  -1 3385.26  145.29
   5 -15  -1 3363.96  145.49
  -5 -15   1 3288.07  145.39
  -5 -15   1 3165.88  146.09
  -5 -15   1 3346.77  145.19
   5 -15  -1 3364.76  145.29
   5  15  -1 3254.67  146.79
  -5  15   1 3274.37  145.49
   5  15  -1 3254.27  146.59
   5  15  -1 3291.67  145.69
  -5  15   1 3271.47  145.59
   5  15  -1 3306.37  145.39
   5  15  -1 3390.36  147.49
   5  15  -1 3335.57  146.19
  -5  15   1 3231.38  145.79
   4 -15  -1 1580.94   67.69
  -4 -15   1 1551.64   68.39
   4 -15  -1 1498.65   67.79
  -4 -15   1 1515.55   68.39
   4 -15  -1 1536.95   67.89
  -4 -15   1 1598.74   67.69
  -4 -15   1 1524.35   69.19
   4 -15  -1 1517.25   67.69
  -4 -15   1 1561.84   67.89
   4 -15  -1 1620.74   67.69
   4 -15  -1 1528.65   67.69
   4 -15  -1 1558.84   67.89
  -4 -15   1 1492.65   67.99
   4 -15  -1 1573.34   67.89
   4  15  -1 1563.84   68.49
  -4  15   1 1603.14   67.99
   4  15  -1 1504.35   67.99
   4  15  -1 1558.64   69.49
   4  15  -1 1412.26   67.79
   4  15  -1 1574.94   68.79
  -4  15   1 1542.25   67.79
   4  15  -1 1562.04   68.89
   4  15  -1 1446.46   68.49
  -4  15   1 1594.84   67.79
  -3 -15   1 1470.85   65.09
  -3 -15   1 1414.86   64.99
   3 -15  -1 1412.56   64.79
   3 -15  -1 1665.83   64.79
   3 -15  -1 1468.65   65.09
  -3  15   1 1420.06   64.39
   3  15  -1 1425.36   64.69
  -3  15   1 1400.86   64.29
  -3  15   1 1402.46   64.49
   3  15  -1 1485.95   65.09
   3  15  -1 1523.75   65.29
   3  15  -1 1525.35   64.59
   3  15  -1 1470.25   65.59
   2 -15  -1   12.20    2.10
  -2 -15   1   11.60    2.20
  -2 -15   1    9.30    1.70
   2  15  -1   11.60    2.40
   2  15  -1    7.70    2.00
   2  15  -1   10.90    1.70
  -2  15   1   10.60    1.50
   2  15  -1   13.00    2.00
  -1 -15   1 1009.60   45.80
  -1 -15   1  990.20   45.70
   1 -15  -1 1041.70   45.90
   1 -15  -1 1105.19   45.70
   1  15  -1  983.50   45.10
  -1  15   1 1028.20   45.20
   1  15  -1 1021.80   45.30
   1  15  -1 1000.90   45.10
   1  15  -1 1054.59   45.40
   0 -15  -1 1940.51   86.39
   0 -15   1 1997.70   86.39
   0 -15   1 2006.90   86.69
   0 -15  -1 2070.79   86.49
   0  15   1 1921.61   85.79
   0  15  -1 1925.11   85.69
   0  15   1 1866.21   85.89
   1 -15   1 1044.40   48.50
   1 -15   1 1042.20   47.90
  -1 -15  -1 1121.99   48.10
  -1 -15  -1 1070.59   47.80
   1  15   1 1112.59   47.60
   1  15   1 1080.29   47.50
   1  15   1 1091.69   47.70
  -1  15  -1 1040.50   47.40
   1  15   1 1112.29   47.80
   2 -15   1 1515.85   67.89
   2 -15   1 1561.24   66.89
  -2 -15  -1 1438.46   66.99
   2  15   1 1511.05   66.79
   2  15   1 1563.44   67.19
   2  15   1 1428.46   66.39
  -2  15  -1 1563.64   66.39
   2  15   1 1523.05   66.79
   2  15   1 1534.75   66.99
  -3 -15  -1 1172.08   50.69
  -3 -15  -1 1126.49   50.29
   3 -15   1 1162.78   51.89
   3 -15   1 1103.69   50.09
  -3 -15  -1 1149.29   50.59
   3 -15   1 1135.19   50.29
  -3 -15  -1 1108.89   50.69
   3 -15   1 1085.29   50.29
   3 -15   1 1087.89   50.19
   3 -15   1 1060.19   50.29
   3 -15   1 1122.09   50.29
   3  15   1 1242.88   51.09
   3  15   1 1112.49   50.99
   3  15   1 1196.78   50.29
   3  15   1 1143.69   51.29
   3  15   1 1214.88   50.89
  -4 -15  -1    4.30    1.60
   4 -15   1    2.40    1.10
   4 -15   1    2.80    1.30
   4 -15   1    1.30    1.20
  -4 -15  -1    2.30    1.60
  -4 -15  -1    2.80    1.90
  -4 -15  -1    5.70    1.60
  -4 -15  -1    3.90    1.50
   4 -15   1    2.60    1.40
   4 -15   1    2.20    0.90
   4 -15   1    5.30    1.40
   4  15   1    7.30    2.50
   4  15   1    4.60    2.20
  -4  15  -1    2.80    1.30
  -4  15  -1    1.70    1.00
   4  15   1    3.00    1.40
   4  15   1    3.60    2.50
   4  15   1    2.90    1.60
   4  15   1    3.00    1.90
   4  15   1    4.30    2.00
   5 -15   1  971.70   42.10
   5 -15   1  963.90   42.00
   5 -15   1  944.81   42.20
   5 -15   1  962.70   42.20
  -5 -15  -1  939.71   42.50
   5 -15   1  968.30   41.90
   5 -15   1 1014.50   42.30
  -5 -15  -1  962.90   42.80
   5  15   1  845.42   43.00
   5  15   1  931.41   44.20
  -5  15  -1  965.50   42.20
   5  15   1  916.71   42.00
  -5  15  -1  962.60   42.50
  -5  15  -1  941.71   42.20
   5  15   1  961.70   43.70
   5  15   1  938.21   42.30
   5  15   1  904.31   42.80
   5  15   1  976.20   43.40
   6 -15   1  207.08    9.70
   6 -15   1  194.98    9.60
   6 -15   1  194.18    9.50
   6 -15   1  199.58    9.40
  -6 -15  -1  178.88   11.70
   6  15   1  188.78   10.60
  -6  15  -1  209.48   10.40
   6  15   1  212.08   12.80
   6  15   1  198.18   10.10
  -6  15  -1  204.48   10.00
  -6  15  -1  195.18    9.50
   6  15   1  194.58   11.80
  -6  15  -1  207.58   10.10
   6  15   1  193.48    9.60
   6  15   1  201.18   11.50
   7 -15   1  512.45   22.30
   7 -15   1  496.45   22.00
   7 -15   1  514.85   22.00
  -7 -15  -1  482.35   22.60
  -7  15  -1  495.65   23.10
   7  15   1  479.25   22.50
  -7  15  -1  497.35   22.70
   7  15   1  476.25   25.80
   7  15   1  487.45   23.10
  -7  15  -1  481.05   22.70
   7  15   1  466.45   23.90
   7  15   1  477.95   22.10
  -7  15  -1  494.15   22.10
   8 -15   1    1.80    1.50
  -8 -15  -1    2.00    1.00
   8 -15   1    1.10    1.30
   8 -15   1    1.70    1.40
  -8 -15  -1    0.50    2.00
  -8  15  -1    2.00    2.10
  -8  15  -1    0.50    2.10
  -8  15  -1    3.30    2.00
  -8  15  -1    1.30    1.30
  -8  15  -1    2.50    1.40
   8  15   1    1.90    1.40
   9 -15   1  496.15   21.80
   9 -15   1  490.35   21.70
  -9 -15  -1  509.15   22.10
  -9 -15  -1  497.35   21.70
   9 -15   1  485.85   21.80
  -9  15  -1  452.85   22.20
  -9  15  -1  485.05   21.80
   9  15   1  495.55   22.50
  -9  15  -1  493.35   21.70
  10 -16  -1  544.35   23.30
 -10 -16   1  520.05   23.40
  10 -16  -1  525.85   23.30
  10  16  -1  509.05   23.70
 -10  16   1  528.55   23.60
 -10  16   1  551.64   23.20
   9 -16  -1  328.57   14.70
  -9 -16   1  319.07   14.50
   9 -16  -1  315.67   14.60
  -9 -16   1  334.97   14.90
  -9  16   1  311.87   15.10
   9  16  -1  349.27   15.50
  -9  16   1  322.47   14.50
   8 -16  -1  342.97   15.50
   8 -16  -1  328.17   15.80
  -8 -16   1  376.26   16.00
  -8 -16   1  352.56   15.30
  -8  16   1  318.37   16.30
  -8  16   1  318.27   15.90
  -8  16   1  325.77   15.90
   8  16  -1  363.46   16.10
   8  16  -1  363.16   16.70
  -8  16   1  333.47   15.30
  -8  16   1  327.37   15.50
   7 -16  -1 1519.35   69.19
  -7 -16   1 1599.74   68.99
   7 -16  -1 1606.14   69.09
   7 -16  -1 1583.14   68.89
  -7 -16   1 1578.24   69.49
   7 -16  -1 1532.35   68.99
   7  16  -1 1589.34   71.99
   7  16  -1 1564.14   69.19
   7  16  -1 1609.24   70.09
  -7  16   1 1580.24   69.89
  -7  16   1 1518.05   69.49
  -7  16   1 1566.34   68.99
   7  16  -1 1596.74   70.79
   7  16  -1 1516.45   71.39
   7  16  -1 1618.94   69.59
   6 -16  -1    7.20    1.70
   6 -16  -1    8.00    1.50
  -6 -16   1    9.40    1.80
   6 -16  -1    6.20    1.30
   6 -16  -1    9.20    1.50
   6 -16  -1    8.40    1.50
  -6 -16   1    8.60    1.90
   6  16  -1    9.00    3.50
  -6  16   1    8.90    2.20
   6  16  -1   10.10    3.80
  -6  16   1    9.20    1.90
   6  16  -1   10.20    3.20
   6  16  -1    8.40    1.80
  -6  16   1    7.50    1.80
   6  16  -1    6.00    2.50
   5 -16  -1  998.00   42.40
  -5 -16   1  919.11   42.30
   5 -16  -1  959.60   42.40
   5 -16  -1  979.10   42.20
  -5 -16   1  907.81   42.60
   5 -16  -1 1005.80   42.20
   5 -16  -1  994.60   42.30
   5 -16  -1  960.40   42.20
  -5 -16   1  991.30   42.20
   5  16  -1  902.81   43.10
  -5  16   1 1014.80   42.50
   5  16  -1  909.41   44.30
  -5  16   1  967.40   42.70
   5  16  -1  906.31   42.60
   5  16  -1  910.81   42.30
  -5  16   1 1004.30   42.50
   5  16  -1  938.21   43.60
   5  16  -1  917.21   43.80
   4 -16  -1  288.77   13.50
   4 -16  -1  286.17   13.60
   4 -16  -1  303.37   13.60
   4 -16  -1  290.77   13.40
   4 -16  -1  286.47   13.30
  -4 -16   1  285.17   14.00
  -4 -16   1  300.87   13.30
   4 -16  -1  300.47   13.40
   4 -16  -1  298.17   13.40
   4 -16  -1  274.97   13.50
  -4 -16   1  296.87   14.10
  -4 -16   1  286.37   13.50
  -4 -16   1  296.67   13.70
   4  16  -1  294.97   13.70
   4  16  -1  311.27   15.30
  -4  16   1  287.27   13.60
   4  16  -1  273.27   13.60
   4  16  -1  304.47   14.60
   4  16  -1  275.07   14.50
   4  16  -1  298.57   14.70
  -4  16   1  285.37   13.70
  -3 -16   1   27.50    2.90
   3 -16  -1   25.40    2.40
  -3 -16   1   28.00    2.60
   3 -16  -1   21.00    2.10
   3 -16  -1   24.60    2.80
   3 -16  -1   19.80    2.30
  -3 -16   1   27.30    2.20
   3 -16  -1   24.20    3.00
  -3 -16   1   26.90    3.00
  -3 -16   1   21.10    2.60
   3 -16  -1   26.80    2.30
   3 -16  -1   26.80    2.40
  -3 -16   1   20.70    2.60
   3  16  -1   29.90    3.70
   3  16  -1   30.70    2.90
  -3  16   1   23.30    1.90
  -3  16   1   21.20    2.20
   3  16  -1   26.10    3.10
   3  16  -1   27.10    3.60
   3  16  -1   24.80    2.60
   2 -16  -1   15.40    2.40
  -2 -16   1   17.20    2.10
  -2 -16   1   18.80    2.60
   2  16  -1   20.40    2.30
   2  16  -1   17.90    2.80
  -2  16   1   21.20    1.80
   2  16  -1   19.90    2.50
   2  16  -1   19.40    2.40
   1 -16  -1 1819.22   81.09
   1 -16  -1 1935.51   81.49
  -1 -16   1 1799.12   81.09
  -1 -16   1 1812.62   81.29
  -1  16   1 1902.11   80.59
   1  16  -1 1901.01   80.59
   1  16  -1 1822.22   80.79
   1  16  -1 1856.81   80.69
   1  16  -1 1762.12   80.59
  -1  16   1 1773.32   80.19
   0 -16   1   51.99    3.90
   0 -16  -1   62.99    3.90
   0 -16  -1   56.99    3.70
   0 -16   1   55.99    3.80
   0  16   1   55.09    3.30
   0  16  -1   52.89    3.10
   0  16   1   58.69    3.10
   0  16   1   56.79    2.90
   0  16   1   54.39    3.10
  -1 -16  -1  532.05   24.90
   1 -16   1  549.85   24.80
   1 -16   1  540.55   25.40
   1  16   1  546.15   24.50
  -1  16  -1  560.74   24.20
   1  16   1  527.45   24.30
   1  16   1  560.44   24.60
   1  16   1  548.25   24.40
  -2 -16  -1  152.48    7.90
   2 -16   1  179.48    8.20
  -2 -16  -1  167.78    8.40
  -2 -16  -1  148.19    7.60
   2 -16   1  167.08    9.10
   2 -16   1  167.48    7.90
   2 -16   1  154.08    7.90
   2  16   1  156.78    8.40
   2  16   1  143.09    7.60
   2  16   1  158.08    8.00
   2  16   1  151.08    8.10
  -2  16  -1  180.58    7.60
   2  16   1  157.48    8.00
   3 -16   1    8.50    2.60
  -3 -16  -1    4.50    1.30
  -3 -16  -1    7.20    1.20
   3 -16   1    6.90    1.40
   3 -16   1    4.90    1.20
  -3 -16  -1    7.90    1.70
   3 -16   1    7.60    1.70
   3 -16   1    4.10    1.00
   3 -16   1    5.50    1.10
  -3 -16  -1    6.10    1.70
  -3 -16  -1    5.80    1.50
   3 -16   1    8.20    1.50
   3  16   1    4.80    1.90
   3  16   1    7.00    1.80
  -3  16  -1    7.80    1.80
   3  16   1    6.30    1.60
   3  16   1    5.70    2.10
   3  16   1    5.10    1.80
  -4 -16  -1   10.90    2.90
  -4 -16  -1   14.70    2.50
  -4 -16  -1   18.80    2.70
  -4 -16  -1   11.00    2.40
   4 -16   1   16.90    2.20
   4  16   1   12.80    2.90
   4  16   1   11.40    3.10
   4  16   1   10.40    2.60
   4  16   1   11.50    2.40
   4  16   1   12.40    1.90
   4  16   1   13.60    3.40
   4  16   1   10.60    3.10
   5 -16   1  613.24   25.20
   5 -16   1  590.64   25.40
  -5 -16  -1  539.75   25.30
   5 -16   1  570.14   25.10
  -5 -16  -1  513.45   26.00
   5 -16   1  611.34   25.50
   5 -16   1  542.35   25.00
  -5 -16  -1  542.85   25.70
   5 -16   1  564.54   25.30
   5  16   1  535.35   25.50
   5  16   1  555.64   27.30
   5  16   1  546.45   26.90
   5  16   1  547.65   27.50
  -5  16  -1  599.94   25.80
   5  16   1  528.75   25.20
   5  16   1  532.45   26.40
  -5  16  -1  595.04   25.40
  -5  16  -1  587.34   25.50
  -6 -16  -1   27.40    3.30
   6 -16   1   36.30    2.70
   6 -16   1   33.90    2.50
   6 -16   1   35.40    3.00
   6 -16   1   32.50    2.90
  -6  16  -1   35.40    3.50
  -6  16  -1   35.80    3.30
   6  16   1   28.40    3.60
   6  16   1   26.70    6.20
   6  16   1   29.00    4.90
   6  16   1   28.50    5.60
   6  16   1   27.80    3.00
  -7 -16  -1  281.47   13.60
   7 -16   1  293.87   13.10
   7 -16   1  301.37   13.40
  -7 -16  -1  289.17   13.00
   7 -16   1  297.77   13.10
  -7  16  -1  286.97   13.20
   7  16   1  262.07   16.60
   7  16   1  286.27   13.20
  -7  16  -1  287.87   13.80
   7  16   1  287.47   14.20
  -7  16  -1  282.47   13.70
   7  16   1  276.47   15.20
   7  16   1  284.57   13.70
  -7  16  -1  277.57   14.20
   7  16   1  261.77   17.20
   8 -16   1  167.08    7.80
   8 -16   1  168.68    8.10
  -8 -16  -1  162.68    8.30
  -8 -16  -1  161.88    7.80
   8 -16   1  171.38    7.90
  -8  16  -1  169.28    8.60
   8  16   1  159.38    9.00
  -8  16  -1  173.58    8.00
  -8  16  -1  157.58    8.70
  -8  16  -1  160.18    9.10
   8  16   1  160.18    8.00
  -8  16  -1  173.28    7.90
  -9 -16  -1   37.90    2.30
   9 -16   1   38.20    2.60
   9 -16   1   38.70    2.50
   9 -16   1   39.60    2.30
  -9 -16  -1   41.20    2.80
  -9  16  -1   36.00    2.60
   9  16   1   42.00    3.60
  -9  16  -1   34.70    3.60
  -9  16  -1   39.30    2.40
  -9 -17   1   81.79    4.20
   9 -17  -1   86.89    4.40
   9 -17  -1   87.09    4.30
  -9 -17   1   85.89    4.50
  -9  17   1   80.79    4.90
  -9  17   1   82.99    4.30
  -9  17   1   84.19    4.20
   9  17  -1   91.29    5.30
   8 -17  -1  126.89    6.40
   8 -17  -1  127.19    6.20
  -8 -17   1  121.99    6.00
  -8 -17   1  126.89    6.50
   8 -17  -1  121.99    6.10
  -8  17   1  124.49    6.20
   8  17  -1  129.89    7.00
  -8  17   1  113.59    6.70
   8  17  -1  130.69    6.40
  -8  17   1  122.79    6.70
  -8  17   1  126.89    6.10
  -8  17   1  120.59    7.00
   8  17  -1  127.29    7.40
   7 -17  -1   29.10    2.30
   7 -17  -1   24.80    2.40
  -7 -17   1   28.50    2.20
   7 -17  -1   27.20    3.50
  -7 -17   1   23.90    2.80
   7 -17  -1   24.20    2.40
  -7  17   1   25.50    2.60
   7  17  -1   25.70    4.00
  -7  17   1   23.70    3.10
  -7  17   1   25.50    3.00
   7  17  -1   26.30    6.50
   7  17  -1   26.70    2.90
   7  17  -1   23.30    3.50
   7  17  -1   22.80    5.00
   7  17  -1   22.10    6.80
  -6 -17   1 1402.56   61.99
  -6 -17   1 1400.76   61.49
   6 -17  -1 1437.46   61.79
   6 -17  -1 1375.16   61.49
   6 -17  -1 1350.26   61.59
   6 -17  -1 1393.46   61.49
   6 -17  -1 1379.86   61.59
  -6  17   1 1408.56   61.99
   6  17  -1 1400.16   62.29
   6  17  -1 1429.16   63.29
  -6  17   1 1394.96   62.19
   6  17  -1 1429.66   62.59
   6  17  -1 1439.66   63.59
  -6  17   1 1395.56   61.89
   6  17  -1 1357.86   61.69
   5 -17  -1  322.47   15.20
   5 -17  -1  322.77   15.40
   5 -17  -1  321.87   15.20
  -5 -17   1  322.77   15.20
  -5 -17   1  337.77   15.40
   5 -17  -1  336.37   15.20
   5 -17  -1  315.47   15.70
  -5 -17   1  332.07   15.60
   5 -17  -1  327.17   15.40
   5  17  -1  338.57   15.70
   5  17  -1  333.07   18.70
   5  17  -1  330.17   15.90
   5  17  -1  333.37   17.60
   5  17  -1  345.77   16.90
   5  17  -1  343.67   17.20
  -5  17   1  337.47   15.50
  -5  17   1  340.47   15.40
  -5  17   1  358.06   15.80
   4 -17  -1   21.90    2.40
   4 -17  -1   13.80    2.20
   4 -17  -1   17.70    2.30
   4 -17  -1   19.80    2.20
  -4 -17   1   21.80    2.50
  -4 -17   1   18.70    2.10
   4 -17  -1   19.30    2.30
  -4 -17   1   22.40    2.50
  -4 -17   1   23.00    3.20
   4 -17  -1   20.30    2.60
  -4 -17   1   24.40    2.70
   4 -17  -1   18.30    2.20
   4 -17  -1   19.30    2.10
   4  17  -1   20.30    3.80
  -4  17   1   16.80    2.10
  -4  17   1   20.90    2.70
   4  17  -1   19.30    3.10
   4  17  -1   21.10    2.60
   4  17  -1   20.60    3.50
   4  17  -1   18.70    3.40
  -3 -17   1  103.99    5.40
   3 -17  -1  102.19    5.40
   3 -17  -1  104.89    5.50
  -3 -17   1  105.79    6.20
   3 -17  -1  101.89    5.40
  -3 -17   1  105.79    5.70
   3 -17  -1   98.49    5.50
   3 -17  -1  109.69    5.70
  -3 -17   1  106.29    5.70
   3 -17  -1   99.49    6.10
  -3 -17   1  109.09    5.70
   3 -17  -1  101.99    5.80
  -3 -17   1  110.79    5.40
  -3 -17   1  114.09    6.10
   3 -17  -1  109.69    5.60
  -3  17   1  104.29    5.20
   3  17  -1  113.79    6.40
  -3  17   1  105.79    5.60
   3  17  -1  107.09    5.70
   3  17  -1  117.79    6.60
   3  17  -1  111.29    7.00
  -2 -17   1  512.65   23.70
   2 -17  -1  498.75   23.70
  -2 -17   1  539.25   24.50
  -2 -17   1  540.05   23.70
   2 -17  -1  500.35   23.70
   2 -17  -1  532.55   24.00
  -2 -17   1  526.65   23.90
   2 -17  -1  557.64   24.40
  -2 -17   1  566.04   24.50
  -2 -17   1  549.85   24.00
   2 -17  -1  468.85   23.80
   2 -17  -1  528.35   23.70
   2  17  -1  552.74   24.20
  -2  17   1  530.05   23.40
   2  17  -1  548.05   24.60
   2  17  -1  558.54   24.40
   1 -17  -1 1585.74   65.29
  -1 -17   1 1466.25   65.29
   1 -17  -1 1419.76   65.49
  -1 -17   1 1443.96   64.59
   1 -17  -1 1476.95   64.69
  -1 -17   1 1450.45   65.39
  -1 -17   1 1440.46   64.79
   1  17  -1 1438.66   64.79
  -1  17   1 1462.35   64.39
  -1  17   1 1528.15   64.29
   1  17  -1 1491.15   64.69
   1  17  -1 1461.15   64.99
  -1  17   1 1506.05   64.69
   1  17  -1 1422.66   64.99
   0 -17   1  450.35   22.00
   0 -17   1  446.96   22.30
   0 -17  -1  508.85   22.10
   0  17   1  514.15   21.60
   0  17  -1  431.06   21.20
   0  17   1  528.15   21.30
   0  17  -1  448.76   21.30
   0  17   1  473.65   21.20
   0  17   1  501.25   21.40
   1 -17   1  422.36   19.90
   1 -17   1  444.56   19.40
   1 -17   1  442.96   19.20
   1 -17   1  382.16   18.70
  -1 -17  -1  371.96   18.80
   1 -17   1  389.86   18.60
  -1 -17  -1  396.76   19.40
  -1 -17  -1  404.46   19.30
   1 -17   1  419.56   18.80
  -1 -17  -1  392.66   18.90
  -1 -17  -1  402.36   18.70
   1  17   1  443.36   19.00
   1  17   1  439.26   19.10
  -1  17  -1  435.46   18.70
   1  17   1  439.26   18.90
   1  17   1  424.86   18.80
   2 -17   1  149.88    7.80
   2 -17   1  144.79    7.30
   2 -17   1  140.99    7.30
   2 -17   1  140.39    7.10
  -2 -17  -1  155.08    7.50
  -2 -17  -1  153.08    7.20
   2 -17   1  151.48    8.80
  -2 -17  -1  142.79    7.40
   2 -17   1  139.49    7.30
   2 -17   1  146.79    7.20
  -2 -17  -1  163.98    8.10
   2  17   1  160.08    8.20
   2  17   1  151.58    7.70
   2  17   1  145.29    7.20
   2  17   1  146.69    8.10
   2  17   1  157.28    7.70
   3 -17   1  154.18    7.50
   3 -17   1  147.79    7.40
   3 -17   1  159.38    7.30
  -3 -17  -1  147.29    7.60
  -3 -17  -1  148.89    7.20
  -3 -17  -1  163.08    8.30
   3 -17   1  138.99    7.30
   3 -17   1  156.08    7.30
  -3 -17  -1  150.18    7.50
  -3 -17  -1  141.59    7.60
   3 -17   1  145.19    7.20
   3 -17   1  140.99    7.50
   3  17   1  145.99    8.10
   3  17   1  160.08    8.20
   3  17   1  136.19    8.80
   3  17   1  146.99    7.50
   3  17   1  162.58    8.50
   3  17   1  153.98    8.90
   4 -17   1 1391.56   59.29
   4 -17   1 1358.56   59.59
  -4 -17  -1 1296.17   59.49
   4 -17   1 1383.36   59.29
  -4 -17  -1 1341.47   59.29
  -4 -17  -1 1335.37   59.79
  -4 -17  -1 1396.46   59.69
   4 -17   1 1377.16   59.59
   4 -17   1 1397.56   59.49
   4 -17   1 1403.06   59.59
   4 -17   1 1404.66   59.39
  -4 -17  -1 1191.48   61.29
  -4  17  -1 1396.66   59.59
  -4  17  -1 1349.36   59.29
   4  17   1 1357.56   60.79
   4  17   1 1298.77   59.39
   4  17   1 1348.57   59.59
   4  17   1 1399.96   60.59
   4  17   1 1328.57   60.19
   4  17   1 1225.38   60.19
   4  17   1 1344.87   61.29
   5 -17   1 3035.00  134.79
   5 -17   1 3183.88  134.59
   5 -17   1 3172.88  134.59
   5 -17   1 3061.09  134.49
  -5 -17  -1 2997.70  134.49
  -5 -17  -1 3082.09  135.09
  -5 -17  -1 3078.89  134.69
  -5 -17  -1 3038.60  135.59
   5 -17   1 3082.59  134.89
   5 -17   1 3143.89  134.89
   5  17   1 2988.00  135.49
  -5  17  -1 3110.69  134.79
   5  17   1 3050.59  134.69
  -5  17  -1 3201.38  135.19
   5  17   1 3035.30  136.39
   5  17   1 3092.99  136.99
   5  17   1 3069.29  136.09
   5  17   1 2985.10  134.99
   6 -17   1  647.44   28.80
  -6 -17  -1  641.44   29.20
   6 -17   1  662.33   28.60
   6 -17   1  656.93   28.90
   6 -17   1  657.33   28.70
  -6 -17  -1  644.44   28.60
   6  17   1  652.13   29.20
   6  17   1  634.84   31.60
  -6  17  -1  646.64   29.10
  -6  17  -1  653.83   29.50
   6  17   1  609.74   30.80
  -6  17  -1  641.04   29.10
   6  17   1  636.44   28.80
   6  17   1  631.04   30.50
   6  17   1  618.34   29.60
   7 -17   1  162.98    8.20
  -7 -17  -1  167.18    7.90
   7 -17   1  165.58    7.90
   7 -17   1  173.58    8.00
  -7 -17  -1  168.58    8.50
  -7  17  -1  159.58    9.00
  -7  17  -1  162.98    8.60
  -7  17  -1  165.38    8.10
   7  17   1  176.38    9.30
   7  17   1  170.88    8.70
   7  17   1  153.28   12.80
   7  17   1  171.78   10.30
   7  17   1  175.98    8.20
   7  17   1  153.08   12.40
  -7  17  -1  159.68    8.60
   8 -17   1  138.99    6.70
   8 -17   1  147.09    6.70
  -8 -17  -1  138.59    7.10
  -8 -17  -1  139.29    6.60
   8 -17   1  138.59    6.90
  -8  17  -1  129.79    7.90
  -8  17  -1  130.29    7.30
   8  17   1  139.39    6.80
  -8  17  -1  144.19    6.80
  -8  17  -1  140.79    6.70
   8  17   1  138.09    7.80
  -9 -17  -1    0.70    0.90
   9 -17   1    1.50    1.00
   9 -17   1    0.20    0.70
   9 -17   1    1.30    1.00
  -9 -17  -1   -0.40    1.00
   9  17   1   -0.10    1.60
  -9  17  -1    1.20    1.00
  -9  17  -1    1.50    0.90
  -9 -18   1    8.30    1.40
   9 -18  -1    6.30    1.20
   9 -18  -1    7.10    1.30
  -9  18   1    5.00    1.10
   9  18  -1    6.70    2.00
  -9  18   1    6.10    1.00
  -8 -18   1    4.20    1.40
   8 -18  -1    2.80    1.00
  -8 -18   1    3.90    1.00
   8 -18  -1    2.60    1.20
   8 -18  -1    4.50    1.30
   8  18  -1    5.40    1.50
   8  18  -1    6.40    2.10
  -8  18   1    2.10    1.20
   8  18  -1    4.30    2.30
  -8  18   1    3.50    1.60
  -8  18   1    3.00    1.90
   7 -18  -1   88.99    4.60
  -7 -18   1   78.69    4.40
   7 -18  -1   87.49    4.50
   7 -18  -1   92.09    4.80
   7 -18  -1   88.39    5.10
  -7 -18   1   80.49    4.80
  -7  18   1   94.69    5.20
   7  18  -1   72.59    5.70
  -7  18   1   94.59    5.10
   7  18  -1   73.09    8.20
   7  18  -1   78.59    5.40
   7  18  -1   76.99    6.90
  -7  18   1   89.09    5.50
   7  18  -1   77.59    4.80
   7  18  -1   68.79    8.70
  -6 -18   1   63.49    4.40
   6 -18  -1   73.19    4.00
   6 -18  -1   70.89    4.00
  -6 -18   1   64.59    3.80
   6 -18  -1   72.49    4.00
   6 -18  -1   69.89    4.30
   6  18  -1   60.59    4.40
  -6  18   1   79.99    4.70
  -6  18   1   79.09    4.90
   6  18  -1   62.99    4.90
   6  18  -1   65.09    6.10
   6  18  -1   61.49    6.80
   6  18  -1   63.29    5.50
  -6  18   1   76.49    4.50
  -5 -18   1   16.40    2.00
  -5 -18   1   17.20    2.40
  -5 -18   1   12.10    2.40
   5  18  -1   12.30    2.20
   5  18  -1    9.70    2.90
   5  18  -1   15.20    2.10
   5  18  -1   10.70    3.20
   4 -18  -1    9.40    2.00
  -4 -18   1    7.90    1.60
   4 -18  -1   11.40    1.90
   4 -18  -1   12.20    1.80
  -4 -18   1    7.20    1.60
   4 -18  -1   11.70    1.60
   4 -18  -1    8.40    1.60
   4 -18  -1   10.30    1.90
  -4 -18   1    9.40    1.80
   4 -18  -1   13.10    2.10
   4  18  -1    5.30    2.90
   4  18  -1    7.60    2.00
   4  18  -1    5.80    2.90
   4  18  -1    9.10    1.80
   4  18  -1    6.20    2.40
   4  18  -1    7.70    2.60
  -4  18   1   12.40    2.40
  -3 -18   1  250.47   12.20
   3 -18  -1  262.87   12.20
   3 -18  -1  257.67   12.50
  -3 -18   1  272.37   12.50
   3 -18  -1  264.57   12.20
   3 -18  -1  264.87   12.40
  -3 -18   1  279.57   12.50
   3 -18  -1  263.77   13.00
   3 -18  -1  252.77   12.30
   3 -18  -1  270.57   12.30
  -3 -18   1  256.77   12.40
  -3 -18   1  283.47   12.30
   3 -18  -1  280.27   12.50
  -3 -18   1  256.87   13.00
  -3 -18   1  254.07   13.10
  -3  18   1  261.47   12.50
   3  18  -1  270.57   13.80
  -3  18   1  272.27   12.00
   3  18  -1  273.27   13.40
   3  18  -1  265.07   12.50
   3  18  -1  272.67   13.20
  -2 -18   1    2.40    1.40
   2 -18  -1    1.60    0.90
  -2 -18   1    1.40    1.40
  -2 -18   1    1.10    1.10
   2 -18  -1    2.20    1.20
   2 -18  -1    0.40    1.30
   2 -18  -1    4.30    1.40
   2 -18  -1    0.40    1.00
  -2 -18   1    2.20    1.10
   2 -18  -1    2.70    1.30
  -2 -18   1    3.30    1.20
   2 -18  -1    3.30    1.10
   2 -18  -1    0.80    1.50
   2  18  -1    1.20    1.80
  -2  18   1    1.40    0.60
   2  18  -1    2.00    1.50
   2  18  -1    2.00    1.60
  -1 -18   1 1490.05   64.59
   1 -18  -1 1501.65   64.69
  -1 -18   1 1428.76   65.19
   1 -18  -1 1514.35   64.59
   1 -18  -1 1491.25   65.19
   1 -18  -1 1456.05   64.39
  -1 -18   1 1465.65   64.59
  -1 -18   1 1446.06   65.39
  -1 -18   1 1397.86   64.39
   1 -18  -1 1485.75   64.49
  -1 -18   1 1473.65   64.49
  -1 -18   1 1425.76   64.39
   1 -18  -1 1474.75   64.49
   1 -18  -1 1661.43   65.19
   1 -18  -1 1476.75   64.49
  -1 -18   1 1409.46   64.49
  -1  18   1 1481.85   64.19
   1  18  -1 1445.06   64.79
  -1  18   1 1472.05   64.29
   1  18  -1 1428.06   64.59
   1  18  -1 1403.66   64.89
   0 -18   1 5653.53  257.57
   0 -18  -1 5822.62  257.57
   0 -18  -1 5642.24  257.77
   0 -18  -1 5666.33  257.57
   0 -18   1 5817.92  257.67
   0 -18  -1 5979.20  257.67
   0 -18   1 6042.80  257.67
   0 -18   1 5960.10  257.77
   0 -18   1 5907.21  257.57
   0 -18   1 6260.87  258.37
   0 -18   1 6037.40  257.77
   0 -18  -1 5862.01  258.47
   0 -18  -1 6148.98  257.77
   1 -18   1  198.88   10.80
   1 -18   1  200.08    9.50
   1 -18   1  196.68    9.60
  -1 -18  -1  207.48   10.40
   1 -18   1  182.78    9.50
   1 -18   1  207.68   10.20
  -1 -18  -1  191.38    9.50
  -1 -18  -1  203.88    9.60
   1 -18   1  196.28    9.50
  -1 -18  -1  199.18    9.70
  -1 -18  -1  207.78    9.50
   1 -18   1  192.68    9.40
   1 -18   1  192.68    9.50
   1 -18   1  204.28    9.70
   1  18   1  213.18    9.80
   1  18   1  213.98    9.70
   1  18   1  218.38   10.00
   1  18   1  212.28   10.00
   2 -18   1   61.69    4.10
   2 -18   1   63.99    3.60
  -2 -18  -1   62.79    4.00
   2 -18   1   63.99    3.70
   2 -18   1   71.49    4.50
   2 -18   1   63.59    3.70
  -2 -18  -1   64.89    3.90
  -2 -18  -1   60.69    4.20
   2 -18   1   65.59    5.30
  -2 -18  -1   66.19    4.70
  -2 -18  -1   55.99    3.80
   2 -18   1   60.99    3.90
   2 -18   1   59.59    3.90
   2 -18   1   60.79    3.80
  -2 -18  -1   73.29    3.70
   2 -18   1   70.79    3.80
   2 -18   1   64.19    4.20
   2  18   1   67.39    4.50
   2  18   1   63.69    4.20
   2  18   1   64.99    4.40
   2  18   1   58.69    3.80
   2  18   1   63.99    5.20
   3 -18   1   54.69    3.20
   3 -18   1   52.89    3.50
  -3 -18  -1   48.70    3.50
  -3 -18  -1   48.10    3.70
   3 -18   1   61.19    3.50
   3 -18   1   56.29    3.70
  -3 -18  -1   46.00    3.70
  -3 -18  -1   54.09    4.40
   3 -18   1   54.09    3.30
   3 -18   1   54.69    3.40
  -3 -18  -1   54.29    3.20
   3 -18   1   56.69    3.20
   3 -18   1   53.99    3.50
   3  18   1   47.30    3.50
   3  18   1   50.19    4.70
   3  18   1   48.50    4.20
   3  18   1   53.19    4.60
   3  18   1   47.00    4.90
   4 -18   1 2163.98   89.29
   4 -18   1 1990.20   89.19
  -4 -18  -1 2066.79   89.99
   4 -18   1 2070.59   88.89
  -4 -18  -1 2056.79   88.99
   4 -18   1 2025.50   89.29
  -4 -18  -1 1980.60   89.89
  -4 -18  -1 2077.89   89.19
   4  18   1 1935.11   89.79
  -4  18  -1 2123.99   89.19
   4  18   1 1990.90   89.29
   4  18   1 2081.49   90.49
   4  18   1 1871.21   90.09
   4  18   1 2052.19   91.09
   4  18   1 2001.70   88.99
  -4  18  -1 2089.99   88.99
   4  18   1 1931.61   90.79
   5 -18   1 2860.81  126.69
   5 -18   1 2979.00  126.99
   5 -18   1 2930.01  126.59
   5 -18   1 2901.91  126.69
   5 -18   1 2863.41  126.89
  -5 -18  -1 2806.82  126.69
  -5 -18  -1 2849.91  127.19
  -5 -18  -1 2850.11  126.79
   5 -18   1 2892.11  126.99
  -5  18  -1 2856.71  126.89
   5  18   1 2873.51  128.49
   5  18   1 2909.11  128.29
   5  18   1 2866.61  126.79
   5  18   1 2964.30  129.19
   5  18   1 2921.01  127.59
  -5  18  -1 3054.39  127.09
  -5  18  -1 2880.31  127.19
   5  18   1 2885.41  127.19
   6 -18   1  217.08   10.80
   6 -18   1  213.98   10.50
  -6 -18  -1  230.38   11.10
   6 -18   1  220.28   10.60
  -6 -18  -1  231.58   10.50
   6 -18   1  208.78   10.70
   6  18   1  235.08   14.00
  -6  18  -1  204.58   11.10
   6  18   1  255.77   14.80
  -6  18  -1  203.48   11.30
   6  18   1  237.08   10.80
   6  18   1  241.18   12.80
   6  18   1  241.48   11.40
   7 -18   1  400.16   17.90
   7 -18   1  396.46   17.80
   7 -18   1  402.06   18.10
  -7 -18  -1  408.16   18.30
  -7 -18  -1  411.36   17.80
   7  18   1  363.96   21.80
   7  18   1  412.76   18.90
   7  18   1  381.36   19.80
  -7  18  -1  396.36   18.80
  -7  18  -1  389.86   18.40
  -7  18  -1  402.86   17.90
  -7  18  -1  390.66   18.40
   7  18   1  369.56   21.30
   7  18   1  392.76   18.40
   7  18   1  410.86   18.00
  -8 -18  -1   67.89    3.60
   8 -18   1   71.39    3.80
   8 -18   1   72.09    4.00
  -8 -18  -1   67.69    4.10
   8 -18   1   67.39    3.70
  -8  18  -1   66.49    4.50
   8  18   1   69.59    3.90
   8  18   1   68.59    4.90
   8  18   1   75.69    6.40
  -8  18  -1   61.99    4.90
   9 -18   1   74.09    3.70
   9 -18   1   79.39    3.80
   9 -18   1   75.69    3.80
  -9 -18  -1   73.79    3.80
  -9 -18  -1   72.29    3.60
   9  18   1   72.89    4.50
  -9  18  -1   73.49    3.70
  -9  18  -1   73.69    3.90
   9 -19  -1   46.60    2.70
   9 -19  -1   49.00    2.50
  -9 -19   1   42.10    2.50
  -9  19   1   43.80    2.50
   9  19  -1   42.90    3.50
  -9  19   1   44.00    2.60
   8 -19  -1   48.80    3.10
   8 -19  -1   48.90    3.20
  -8 -19   1   52.79    2.90
  -8 -19   1   54.29    3.20
   8 -19  -1   49.40    3.00
  -8  19   1   43.00    3.60
   8  19  -1   56.09    4.50
   8  19  -1   52.29    3.40
   8  19  -1   51.69    4.10
   7 -19  -1  152.18    7.30
  -7 -19   1  141.79    7.20
   7 -19  -1  141.29    7.00
   7 -19  -1  143.39    7.00
   7 -19  -1  150.98    7.20
   7 -19  -1  145.49    7.10
  -7 -19   1  149.39    7.40
  -7  19   1  147.39    7.50
   7  19  -1  145.49    9.40
   7  19  -1  145.99    8.30
  -7  19   1  149.99    7.20
   7  19  -1  148.89    7.40
   7  19  -1  146.99    7.90
  -7  19   1  148.89    7.90
   7  19  -1  134.69   11.00
   7  19  -1  134.19   10.50
  -7  19   1  153.28    7.60
   6 -19  -1   12.40    2.20
  -6 -19   1   14.50    1.90
  -6 -19   1   14.00    2.40
   6 -19  -1   13.70    2.40
   6 -19  -1   18.20    2.10
   6 -19  -1   14.60    2.20
   6 -19  -1   11.90    2.00
   6  19  -1   15.80    4.40
   6  19  -1   14.70    3.30
  -6  19   1   16.00    2.70
   6  19  -1   15.40    3.80
   6  19  -1   15.40    2.70
  -6  19   1   15.10    2.90
   5 -19  -1  227.68   10.30
  -5 -19   1  205.88   10.40
   5 -19  -1  230.18   10.40
   5 -19  -1  224.98   10.60
   5 -19  -1  221.48   10.30
   5 -19  -1  218.08   10.30
  -5 -19   1  215.28   10.60
  -5 -19   1  219.98   10.30
   5 -19  -1  223.48   10.60
   5  19  -1  205.68   12.80
   5  19  -1  211.58   11.60
  -5  19   1  223.68   10.70
  -5  19   1  216.78   10.80
   5  19  -1  217.88   10.60
   5  19  -1  216.98   12.10
   5  19  -1  213.58   10.90
   5  19  -1  223.78   12.50
  -5  19   1  234.58   10.50
   4 -19  -1 1237.38   53.29
   4 -19  -1 1240.78   53.39
   4 -19  -1 1218.58   53.49
  -4 -19   1 1154.18   54.29
   4 -19  -1 1231.28   53.49
   4 -19  -1 1227.08   53.39
   4 -19  -1 1240.68   53.39
  -4 -19   1 1245.68   53.29
  -4 -19   1 1141.69   54.09
   4 -19  -1 1264.27   53.59
  -4 -19   1 1218.78   53.49
   4  19  -1 1160.38   55.19
   4  19  -1 1158.48   53.39
   4  19  -1 1215.08   54.79
  -4  19   1 1292.97  136.79
   4  19  -1 1200.78   54.79
   4  19  -1 1169.78   54.29
   4  19  -1 1188.68   53.69
  -4  19   1 1229.58   53.29
  -3 -19   1   96.19    4.70
  -3 -19   1   99.69    5.10
   3 -19  -1   82.79    4.80
   3 -19  -1   81.09    4.60
   3 -19  -1   72.79    5.70
   3 -19  -1   75.39    4.70
   3 -19  -1   77.79    4.60
  -3 -19   1   95.19    5.80
  -3 -19   1   97.39    4.80
   3 -19  -1   73.89    4.90
   3 -19  -1   82.59    4.70
   3 -19  -1   82.29    4.70
   3 -19  -1   80.29    4.80
  -3 -19   1   93.29    4.60
  -3 -19   1  100.09    5.00
  -3  19   1   82.49    4.40
  -3  19   1   75.09    4.50
   3  19  -1  101.79    6.00
  -3  19   1   78.69    5.10
   3  19  -1   99.79    6.70
   3  19  -1   97.09    6.20
   3  19  -1   90.19    5.10
   2 -19  -1    0.80    1.30
   2 -19  -1    0.80    1.50
   2 -19  -1    0.10    1.20
  -2 -19   1    1.00    1.30
  -2 -19   1    1.70    1.80
  -2 -19   1    0.00    1.50
   2 -19  -1    1.30    1.30
   2 -19  -1    1.60    1.10
  -2 -19   1    1.30    1.10
   2 -19  -1    2.00    1.30
  -2 -19   1    0.40    1.00
  -2 -19   1    0.50    1.10
   2 -19  -1    0.30    1.00
   2 -19  -1    2.40    1.10
   2  19  -1    3.10    1.80
  -2  19   1    1.70    1.50
  -2  19   1    1.70    0.70
   2  19  -1    0.10    1.90
   2  19  -1    0.70    1.50
   1 -19  -1  334.37   15.20
  -1 -19   1  323.77   16.00
  -1 -19   1  312.77   14.90
  -1 -19   1  324.17   15.20
   1 -19  -1  337.27   15.10
   1 -19  -1  321.97   15.10
  -1 -19   1  327.17   15.00
   1 -19  -1  330.67   15.00
  -1 -19   1  304.57   15.10
   1 -19  -1  351.16   15.90
  -1 -19   1  340.97   15.90
   1 -19  -1  331.47   15.00
   1 -19  -1  322.77   15.10
  -1 -19   1  310.57   14.90
  -1 -19   1  320.87   15.20
   1 -19  -1  349.27   15.10
   1  19  -1  306.57   15.20
  -1  19   1  349.96   15.20
  -1  19   1  355.86   14.70
  -1  19   1  347.97   14.80
   1  19  -1  308.77   15.60
   0 -19   1  105.29    6.20
   0 -19   1   95.59    5.30
   0 -19  -1  111.99    5.30
   0 -19  -1  114.59    5.50
   0 -19   1   91.89    5.40
   0 -19  -1   94.59    5.70
   0 -19  -1  107.89    5.30
   0 -19   1   95.29    5.30
   0 -19   1   95.59    5.50
   0 -19   1   92.89    5.50
   0 -19   1   94.79    5.60
   0 -19  -1  113.39    5.60
   0 -19  -1  117.59    6.40
   0 -19  -1   97.89    5.50
   0 -19   1  105.09    6.60
   0  19   1  119.69    5.40
   0  19   1  108.09    5.20
   0  19  -1   97.49    5.50
   0  19   1  116.09    5.50
   0  19  -1   97.89    5.40
   0  19   1  118.79    5.80
   1 -19   1   10.90    1.80
   1 -19   1   11.40    2.70
  -1 -19  -1   12.70    2.90
  -1 -19  -1   15.20    2.20
   1 -19   1   14.90    2.10
   1 -19   1   12.80    1.80
   1 -19   1   11.60    1.90
   1 -19   1   14.70    2.20
  -1 -19  -1   14.70    1.90
  -1 -19  -1   12.50    2.10
   1 -19   1   12.70    1.70
   1 -19   1   12.70    3.10
  -1 -19  -1   13.70    2.00
   1 -19   1   13.70    1.90
   1  19   1   12.30    2.10
   1  19   1   13.30    2.60
   1  19   1   12.20    2.20
   1  19   1   14.60    2.50
   2 -19   1    7.30    1.50
  -2 -19  -1    5.80    1.40
  -2 -19  -1    4.60    1.80
  -2 -19  -1    5.40    1.40
  -2 -19  -1    4.80    1.50
   2 -19   1    7.90    1.60
  -2 -19  -1    4.30    1.90
   2 -19   1    8.40    1.40
   2 -19   1    5.60    1.70
  -2 -19  -1    5.10    1.20
   2  19   1    2.80    1.40
   2  19   1    4.60    2.20
   3 -19   1 1251.17   57.39
   3 -19   1 1331.07   57.39
  -3 -19  -1 1351.26   57.69
   3 -19   1 1269.27   57.59
   3 -19   1 1288.27   57.49
   3 -19   1 1357.66   57.49
   3 -19   1 1292.47   57.59
   3 -19   1 1306.27   57.39
  -3 -19  -1 1328.57   57.39
   3 -19   1 1291.57   57.59
  -3 -19  -1 1339.07   58.49
  -3 -19  -1 1306.17   57.59
  -3 -19  -1 1299.87   57.69
   3  19   1 1306.97   59.09
   3  19   1 1297.17   57.59
   3  19   1 1331.27   58.59
   3  19   1 1267.87   58.39
   3  19   1 1342.17   58.39
   3  19   1 1238.48   58.39
  -4 -19  -1 2607.04  118.19
   4 -19   1 2763.82  117.09
  -4 -19  -1 2656.43  117.49
   4 -19   1 2688.03  117.29
   4 -19   1 2703.23  117.09
   4 -19   1 2597.24  117.09
  -4 -19  -1 2647.44  117.29
  -4 -19  -1 2604.74  117.39
  -4 -19  -1 2707.03  117.09
   4 -19   1 2632.14  117.29
   4 -19   1 2731.53  117.39
   4  19   1 2628.84  117.49
   4  19   1 2671.03  117.99
   4  19   1 2664.83  118.49
   4  19   1 2674.13  118.69
   4  19   1 2670.33  117.19
  -4  19  -1 2840.92  117.19
   4  19   1 2695.03  119.29
   5 -19   1  826.92   34.60
   5 -19   1  785.42   34.80
   5 -19   1  790.52   34.90
   5 -19   1  813.92   34.80
  -5 -19  -1  802.12   34.60
   5 -19   1  779.12   34.50
  -5 -19  -1  756.32   35.00
  -5 -19  -1  762.52   34.70
   5 -19   1  796.12   34.60
   5  19   1  758.22   36.50
   5  19   1  770.72   35.10
  -5  19  -1  801.42   34.80
   5  19   1  747.43   37.00
  -5  19  -1  760.82   35.00
   5  19   1  772.32   34.70
   5  19   1  769.72   35.60
   5  19   1  750.12   36.20
   6 -19   1  246.98   11.20
   6 -19   1  233.98   10.90
  -6 -19  -1  231.48   11.30
  -6 -19  -1  229.18   10.80
   6 -19   1  237.88   11.10
   6 -19   1  240.18   10.90
   6  19   1  226.38   12.90
   6  19   1  231.58   11.60
   6  19   1  222.18   13.50
  -6  19  -1  234.78   11.70
  -6  19  -1  228.78   11.30
   6  19   1  229.68   11.10
   6  19   1  231.88   12.00
  -6  19  -1  241.48   11.50
   7 -19   1   11.90    1.80
   7 -19   1   13.90    2.00
  -7 -19  -1   11.50    1.70
   7 -19   1   13.00    2.30
  -7 -19  -1   12.50    2.20
  -7  19  -1   14.20    3.50
   7  19   1   11.10    2.30
   7  19   1   11.70    2.50
   7  19   1   15.10    6.10
   7  19   1   13.70    3.60
  -7  19  -1   15.30    2.90
  -7  19  -1   17.00    2.50
   7  19   1   10.50    1.90
  -8 -19  -1   71.99    4.10
   8 -19   1   76.39    3.80
   8 -19   1   75.59    3.90
  -8 -19  -1   71.89    3.80
   8 -19   1   76.59    4.00
  -8  19  -1   67.19    4.60
  -8  19  -1   75.19    4.00
   8  19   1   70.79    4.00
   8  19   1   73.89    5.00
   9 -19   1   27.30    1.90
  -9 -19  -1   24.40    1.80
   9 -19   1   27.00    1.70
  -9 -19  -1   23.20    1.60
   9  19   1   23.70    2.70
   9 -20  -1  228.48   10.70
  -9 -20   1  243.58   10.60
   9 -20  -1  237.98   10.80
   8 -20  -1  128.79    6.20
   8 -20  -1  124.79    6.10
  -8 -20   1  127.69    6.10
   8 -20  -1  129.29    6.20
  -8 -20   1  126.29    6.00
   8  20  -1  133.89    7.10
   8  20  -1  121.39    6.80
  -8  20   1  118.39    6.50
   8  20  -1  130.09    6.30
  -8  20   1  121.89    6.10
   7 -20  -1   15.40    2.20
   7 -20  -1   12.80    1.80
   7 -20  -1   11.80    1.90
   7 -20  -1   12.50    2.00
  -7 -20   1    8.20    1.90
  -7 -20   1    8.90    1.70
   7  20  -1   11.10    2.30
   7  20  -1   11.30    2.70
  -7  20   1   12.50    2.70
   7  20  -1    9.90    4.00
  -7  20   1   15.70    3.00
  -7  20   1   16.20    2.40
   7  20  -1    9.80    4.50
  -7  20   1   14.60    2.60
   7  20  -1   10.30    4.80
   7  20  -1   10.00    1.90
  -6 -20   1    9.30    2.10
   6 -20  -1   13.90    1.90
   6 -20  -1   10.60    1.60
   6 -20  -1   12.20    2.10
   6 -20  -1   11.60    2.20
   6 -20  -1    9.70    1.40
  -6 -20   1    9.50    1.70
  -6 -20   1   10.60    1.70
   6  20  -1   12.90    1.90
   6  20  -1   10.90    2.80
  -6  20   1   14.70    2.70
   6  20  -1    9.80    2.30
  -6  20   1   13.10    2.60
   6  20  -1   11.50    3.80
  -6  20   1   11.00    2.30
   6  20  -1   12.30    3.20
   5 -20  -1  244.68   11.90
  -5 -20   1  257.57   11.70
   5 -20  -1  255.17   11.70
   5 -20  -1  253.77   11.80
   5 -20  -1  247.28   11.60
  -5 -20   1  265.37   11.90
  -5 -20   1  254.87   11.80
   5 -20  -1  243.08   11.60
   5 -20  -1  242.98   12.00
  -5  20   1  237.08   12.00
  -5  20   1  231.58   11.70
   5  20  -1  256.37   11.90
   5  20  -1  259.27   12.40
   5  20  -1  256.27   14.40
  -5  20   1  239.58   12.30
   5  20  -1  260.17   13.00
   5  20  -1  265.37   13.60
   5  20  -1  255.37   13.80
   4 -20  -1 1794.82   76.69
   4 -20  -1 1706.13   76.49
   4 -20  -1 1721.03   76.59
  -4 -20   1 1713.23   76.39
   4 -20  -1 1718.93   76.59
  -4 -20   1 1749.92   76.49
   4 -20  -1 1743.53   76.39
   4 -20  -1 1706.93   76.49
  -4 -20   1 1620.94   77.39
  -4 -20   1 1724.53   76.59
   4 -20  -1 1781.12   76.39
   4 -20  -1 1740.03   76.49
   4  20  -1 1685.73   77.29
   4  20  -1 1647.64   76.49
   4  20  -1 1809.02   78.09
  -4  20   1 1788.62   76.59
  -4  20   1 1823.22   76.39
   4  20  -1 1799.72   77.79
   4  20  -1 1815.42   78.59
   4  20  -1 1741.13   76.79
   3 -20  -1  236.38   11.30
   3 -20  -1  213.38   12.10
   3 -20  -1  254.97   11.20
   3 -20  -1  267.67   11.70
  -3 -20   1  232.58   12.20
   3 -20  -1  226.58   11.80
   3 -20  -1  234.18   11.20
  -3 -20   1  235.78   11.00
   3 -20  -1  241.88   11.30
  -3 -20   1  229.98   11.00
   3 -20  -1  237.38   11.40
   3 -20  -1  232.78   11.20
  -3 -20   1  219.08   12.40
  -3  20   1  252.67   10.80
   3  20  -1  237.28   12.30
   3  20  -1  233.78   11.40
   3  20  -1  247.08   13.00
   3  20  -1  251.47   12.50
   2 -20  -1    0.70    1.30
   2 -20  -1    2.80    1.10
   2 -20  -1    2.10    1.30
  -2 -20   1    0.70    1.30
   2 -20  -1    2.40    1.30
   2 -20  -1    0.40    3.00
  -2 -20   1    0.90    1.10
  -2 -20   1    1.90    1.10
   2 -20  -1    1.30    1.20
  -2 -20   1    1.20    1.00
  -2 -20   1    0.50    1.20
   2 -20  -1    1.10    1.30
   2 -20  -1    0.70    1.00
  -2 -20   1    2.20    1.70
   2 -20  -1    1.60    1.10
   2  20  -1    0.80    1.90
  -2  20   1    3.00    3.30
  -2  20   1    1.70    0.80
   2  20  -1    0.60    1.60
  -2  20   1    2.40    1.00
   2  20  -1    1.00    2.10
  -1 -20   1  429.16   19.10
   1 -20  -1  420.56   19.10
   1 -20  -1  387.26   19.20
  -1 -20   1  426.96   20.40
   1 -20  -1  411.76   19.10
   1 -20  -1  429.86   19.20
  -1 -20   1  438.06   19.20
   1 -20  -1  401.46   20.00
   1 -20  -1  412.16   19.20
   1 -20  -1  414.66   19.10
   1 -20  -1  418.86   19.10
   1 -20  -1  442.76   19.30
  -1 -20   1  426.36   19.00
  -1 -20   1  425.66   19.30
  -1 -20   1  439.16   19.10
   1  20  -1  410.16   21.30
   1  20  -1  437.86   19.50
  -1  20   1  419.16   19.00
   1  20  -1  449.36   19.60
  -1  20   1  410.96   19.40
  -1  20   1  423.76   18.90
   0 -20  -1 1125.99   49.80
   0 -20   1 1124.29   51.09
   0 -20   1 1119.09   49.60
   0 -20  -1 1077.19   49.70
   0 -20   1 1120.49   49.60
   0 -20  -1 1127.29   49.70
   0 -20   1 1187.28   49.70
   0 -20  -1 1083.39   50.69
   0 -20   1 1216.88   49.80
   0 -20  -1 1143.99   49.60
   0 -20  -1 1138.09   49.60
   0 -20   1 1028.80   50.39
   0 -20   1 1074.59   49.70
   0 -20  -1 1143.29   49.70
   0 -20   1 1124.39   49.60
   0  20   1 1102.39   50.19
   0  20  -1 1116.29   49.90
   0  20   1 1163.58   49.70
   0  20   1 1135.59   49.60
   0  20   1 1150.68   50.09
   1 -20   1   72.09    4.30
   1 -20   1   70.79    4.40
   1 -20   1   71.89    4.20
  -1 -20  -1   76.99    4.20
   1 -20   1   67.99    4.40
  -1 -20  -1   87.19    5.70
   1 -20   1   75.49    4.30
   1 -20   1   71.49    5.90
  -1 -20  -1   82.69    4.50
   1 -20   1   74.39    4.50
  -1 -20  -1   88.29    4.60
  -1 -20  -1   75.39    4.20
   1 -20   1   76.59    5.30
   1 -20   1   69.89    4.20
   1  20   1   84.19    4.60
   1  20   1   80.89    5.10
   1  20   1   76.29    5.30
   1  20   1   82.89    4.90
   2 -20   1 1942.51   84.89
   2 -20   1 1874.21   84.99
   2 -20   1 1979.90   84.89
  -2 -20  -1 1909.51   84.79
   2 -20   1 1983.90   84.99
  -2 -20  -1 1940.51   84.89
   2 -20   1 1901.31   84.89
   2 -20   1 1904.51   84.99
  -2 -20  -1 1945.51   85.09
   2 -20   1 1870.11   84.99
   2 -20   1 1837.82   84.79
  -2 -20  -1 1940.11   85.89
  -2 -20  -1 2023.00   85.09
   2 -20   1 1931.11   84.79
   2  20   1 1991.60   85.79
   2  20   1 1951.60   85.49
   2  20   1 1979.50   86.09
   2  20   1 1935.31   84.89
   3 -20   1  484.15   21.70
  -3 -20  -1  513.75   21.70
   3 -20   1  472.85   21.40
  -3 -20  -1  444.26   22.10
   3 -20   1  478.65   21.70
  -3 -20  -1  463.55   22.70
   3 -20   1  452.55   21.40
   3 -20   1  471.65   21.50
  -3 -20  -1  493.25   21.80
  -3 -20  -1  440.26   21.40
  -3 -20  -1  489.45   21.50
   3 -20   1  476.25   21.60
   3  20   1  493.55   23.30
   3  20   1  467.35   24.50
   3  20   1  502.35   22.90
   3  20   1  498.35   21.80
   4 -20   1 1966.90   84.49
  -4 -20  -1 1901.41   84.79
  -4 -20  -1 1884.21   84.39
   4 -20   1 1917.41   84.69
  -4 -20  -1 1899.71   85.69
   4 -20   1 1974.80   84.59
   4 -20   1 1846.92   84.69
   4 -20   1 1945.11   84.49
  -4 -20  -1 1941.01   84.59
  -4 -20  -1 1934.71   84.69
   4 -20   1 1913.71   84.39
   4 -20   1 1912.01   84.69
   4  20   1 1928.51   86.69
   4  20   1 1938.31   84.49
   4  20   1 1881.21   85.79
   4  20   1 1976.00   86.19
   4  20   1 1972.10   84.89
   4  20   1 1932.21   85.39
   5 -20   1  192.88    9.70
   5 -20   1  198.48    9.70
   5 -20   1  184.68    9.30
  -5 -20  -1  207.28    9.40
  -5 -20  -1  202.78    9.60
   5 -20   1  189.78    9.60
   5 -20   1  195.58    9.40
   5 -20   1  199.38    9.40
  -5 -20  -1  212.38    9.80
   5  20   1  214.78   10.80
  -5  20  -1  179.88    9.60
   5  20   1  203.08   10.90
   5  20   1  207.18   11.30
   5  20   1  215.18    9.60
  -5  20  -1  167.28    9.90
   5  20   1  214.58   11.80
   5  20   1  197.98   12.30
   6 -20   1   97.39    5.00
   6 -20   1  100.19    5.10
  -6 -20  -1   94.19    5.40
   6 -20   1   96.69    5.30
  -6 -20  -1   95.79    5.00
   6 -20   1   99.99    5.40
  -6  20  -1   96.59    6.10
   6  20   1   90.79    8.80
   6  20   1   90.39    7.30
  -6  20  -1  101.79    5.80
   6  20   1   96.19    5.30
   6  20   1   97.09    6.40
   6  20   1   93.79    8.10
  -6  20  -1   95.69    5.60
   6  20   1  101.89    6.00
  -7 -20  -1  102.39    5.20
   7 -20   1  106.89    5.30
   7 -20   1  110.69    5.50
   7 -20   1  107.09    5.20
  -7 -20  -1  101.69    5.50
   7  20   1   92.59    7.70
   7  20   1  105.79    6.50
  -7  20  -1  106.89    5.90
  -7  20  -1   99.39    7.40
   7  20   1  104.39    5.50
   7  20   1   99.69    6.00
  -8 -20  -1   16.90    1.50
   8 -20   1   14.70    1.60
  -8 -20  -1   16.30    1.80
   8 -20   1   15.90    1.80
   8 -20   1   16.60    1.80
  -8  20  -1   16.80    2.30
   8  20   1   16.90    2.00
   8  20   1   16.20    3.00
   8 -21  -1   38.60    2.60
   8 -21  -1   42.00    2.70
   8 -21  -1   37.10    2.50
  -8 -21   1   41.70    2.40
  -8 -21   1   43.40    2.50
   8  21  -1   43.40    3.70
   8  21  -1   47.80    3.80
  -8  21   1   37.90    2.80
   8  21  -1   47.40    2.90
   7 -21  -1  101.09    5.10
   7 -21  -1  100.09    5.30
   7 -21  -1  103.59    5.20
  -7 -21   1  103.19    5.00
  -7 -21   1   99.89    5.10
   7 -21  -1   93.29    5.00
  -7  21   1   98.29    5.60
   7  21  -1  102.99    5.40
   7  21  -1   98.09   10.40
   7  21  -1  105.19    6.00
   7  21  -1  101.19    6.40
  -6 -21   1  166.48    8.00
   6 -21  -1  168.08    8.10
  -6 -21   1  156.58    8.60
   6 -21  -1  170.48    8.00
   6 -21  -1  163.18    7.90
  -6 -21   1  168.98    7.90
   6 -21  -1  159.78    8.40
   6 -21  -1  169.98    8.00
   6  21  -1  167.78   11.50
   6  21  -1  167.98    8.20
  -6  21   1  159.28    8.10
   6  21  -1  160.88    9.10
   6  21  -1  170.78    8.80
   6  21  -1  166.38   10.00
  -6  21   1  164.98    8.40
   6  21  -1  160.08   10.60
  -6  21   1  166.38    8.50
   5 -21  -1  295.97   12.30
   5 -21  -1  287.07   12.20
  -5 -21   1  254.47   12.30
   5 -21  -1  289.37   12.40
  -5 -21   1  246.58   12.30
  -5 -21   1  259.07   12.20
   5 -21  -1  282.47   12.30
   5 -21  -1  286.97   12.50
   5  21  -1  242.88   14.00
   5  21  -1  245.98   13.40
  -5  21   1  292.87   12.70
   5  21  -1  229.88   12.70
   5  21  -1  239.08   14.80
   5  21  -1  242.98   13.50
  -4 -21   1  857.41   37.40
   4 -21  -1  839.92   37.20
   4 -21  -1  821.32   37.30
   4 -21  -1  842.32   37.20
   4 -21  -1  846.72   37.30
  -4 -21   1  876.01   37.20
   4 -21  -1  868.71   37.50
   4 -21  -1  827.52   37.40
  -4 -21   1  832.92   37.20
   4 -21  -1  820.12   37.40
  -4  21   1  847.42   37.30
   4  21  -1  811.12   38.60
   4  21  -1  815.12   37.30
   4  21  -1  837.62   38.90
  -4  21   1  868.51   37.10
   4  21  -1  837.22   37.60
   4  21  -1  837.62   39.40
   4  21  -1  830.42   38.20
   3 -21  -1  657.83   30.40
   3 -21  -1  662.83   30.40
   3 -21  -1  673.13   30.30
  -3 -21   1  674.53   30.60
  -3 -21   1  707.33   30.50
  -3 -21   1  688.53   30.30
   3 -21  -1  662.43   30.50
   3 -21  -1  646.04   30.40
  -3 -21   1  697.03   30.30
   3 -21  -1  661.83   30.30
   3 -21  -1  682.43   30.50
   3 -21  -1  659.73   30.40
   3 -21  -1  665.23   30.30
  -3 -21   1  694.63   31.50
   3  21  -1  716.43   31.60
   3  21  -1  695.23   32.20
   3  21  -1  714.13   31.70
   3  21  -1  706.03   30.70
   2 -21  -1  205.58   10.50
   2 -21  -1  204.48   10.20
  -2 -21   1  179.98   11.20
  -2 -21   1  218.88   10.80
  -2 -21   1  213.88   10.10
   2 -21  -1  224.08   10.30
   2 -21  -1  212.08   10.30
  -2 -21   1  214.08   10.40
   2 -21  -1  231.38   11.50
  -2 -21   1  211.68   11.30
   2 -21  -1  236.58   10.50
   2 -21  -1  228.48   10.40
  -2 -21   1  203.58   10.30
   2 -21  -1  232.28   10.70
   2  21  -1  218.88   11.30
   2  21  -1  218.58   11.10
  -2  21   1  234.58    9.90
   2  21  -1  210.88   11.70
   1 -21  -1 1576.54   67.99
  -1 -21   1 1532.15   67.99
   1 -21  -1 1554.94   68.09
  -1 -21   1 1532.05   67.99
  -1 -21   1 1551.94   68.09
  -1 -21   1 1503.15   68.19
   1 -21  -1 1534.15   68.09
   1 -21  -1 1581.74   67.99
   1 -21  -1 1567.14   67.99
   1 -21  -1 1596.34   68.19
   1 -21  -1 1564.14   69.09
   1 -21  -1 1487.95   67.99
  -1 -21   1 1513.75   67.99
  -1 -21   1 1534.55   68.99
   1  21  -1 1623.34   68.59
   1  21  -1 1560.44   68.89
   1  21  -1 1500.95   68.39
  -1  21   1 1561.94   67.89
  -1  21   1 1529.95   67.99
   0 -21   1   53.29    3.60
   0 -21  -1   62.29    3.80
   0 -21   1   54.89    3.40
   0 -21  -1   61.79    4.80
   0 -21   1   55.09    3.60
   0 -21  -1   60.99    3.70
   0 -21  -1   62.39    3.60
   0 -21   1   55.89    3.40
   0 -21   1   46.50    5.70
   0 -21   1   51.09    4.50
   0 -21   1   56.09    3.60
   0 -21  -1   53.49    3.80
   0 -21  -1   59.59    3.40
   0 -21  -1   57.99    3.70
   0 -21   1   51.79    3.40
   0 -21   1   50.49    3.60
   0  21  -1   49.90    4.20
   0  21   1   61.79    3.60
   0  21  -1   48.70    3.80
  -1 -21  -1    9.00    1.40
   1 -21   1    9.70    1.60
   1 -21   1    7.70    1.40
   1 -21   1    8.90    1.60
  -1 -21  -1   10.40    1.90
  -1 -21  -1   12.60    3.40
   1 -21   1    7.40    1.50
   1 -21   1    8.30    1.40
   1 -21   1    6.60    1.30
   1 -21   1   11.80    3.10
   1 -21   1   11.70    1.90
   1  21   1   11.00    3.00
   1  21   1   12.10    2.70
   2 -21   1   14.30    2.50
   2 -21   1   15.80    2.20
   2 -21   1   20.10    2.10
   2 -21   1   15.90    3.70
   2 -21   1   14.40    2.20
  -2 -21  -1   10.80    2.10
   2 -21   1   17.70    2.60
   2 -21   1   17.20    2.70
   2 -21   1   19.10    2.20
   2 -21   1   16.70    2.10
   2 -21   1   20.00    2.50
   3 -21   1   14.30    2.60
  -3 -21  -1   21.90    2.60
   3 -21   1   16.30    2.20
   3 -21   1   13.90    2.20
  -3 -21  -1   21.00    2.40
   3 -21   1   15.00    2.30
   3 -21   1   15.90    2.20
   3 -21   1   18.10    2.30
  -3 -21  -1   20.60    2.80
   3 -21   1   14.10    2.30
   3 -21   1   14.90    2.60
  -3 -21  -1   19.10    4.10
   3  21   1   22.70    3.80
   3  21   1   21.70    2.80
   3  21   1   23.30    4.00
   3  21   1   22.90    4.50
   4 -21   1  213.58    9.90
  -4 -21  -1  211.38    9.90
   4 -21   1  218.28   10.10
  -4 -21  -1  203.38   10.10
   4 -21   1  220.08    9.90
  -4 -21  -1  178.08   11.60
   4 -21   1  214.78   10.10
   4 -21   1  211.58   10.20
   4 -21   1  223.08   10.00
  -4 -21  -1  208.28   10.30
   4 -21   1  220.28   10.20
  -4 -21  -1  217.68   10.10
   4  21   1  199.18   11.10
   4  21   1  205.78   10.10
   4  21   1  204.78   10.40
   4  21   1  202.28   12.40
   4  21   1  207.88   11.90
   4  21   1  208.08   11.50
  -5 -21  -1  317.57   14.60
   5 -21   1  331.07   14.80
   5 -21   1  322.67   14.80
   5 -21   1  325.07   14.50
  -5 -21  -1  321.17   14.50
   5 -21   1  312.67   14.50
   5 -21   1  322.67   14.60
  -5 -21  -1  321.47   14.80
   5 -21   1  330.37   14.80
   5  21   1  313.97   16.80
   5  21   1  312.07   16.30
   5  21   1  307.97   14.70
   5  21   1  297.27   17.20
   5  21   1  320.87   15.10
   5  21   1  305.57   15.60
  -6 -21  -1    8.60    1.30
   6 -21   1    7.00    1.50
   6 -21   1    6.00    1.40
  -6 -21  -1   10.50    2.40
   6 -21   1    9.70    1.80
  -6  21  -1    9.70    2.60
   6  21   1    6.90    3.00
   6  21   1    8.10    2.10
   6  21   1    9.50    1.70
   6  21   1    6.40    4.30
   6  21   1    8.10    2.60
   7 -21   1  262.77   11.50
   7 -21   1  263.87   11.50
  -7 -21  -1  248.78   11.60
  -7 -21  -1  255.37   11.40
   7 -21   1  263.27   11.70
   7  21   1  243.98   12.00
   7  21   1  222.28   13.50
   7  21   1  250.57   12.40
   7  21   1  245.48   11.60
  -7  21  -1  251.57   12.10
   8 -21   1   70.29    3.50
   8 -21   1   73.09    3.60
  -8 -21  -1   63.49    3.50
   8 -21   1   71.29    3.70
  -8 -21  -1   66.49    3.40
   8  21   1   66.09    4.50
   8  21   1   66.79    3.60
  -8 -22   1   40.30    2.60
  -8 -22   1   40.60    2.30
   8 -22  -1   41.20    2.40
   8 -22  -1   41.80    2.60
   8  22  -1   35.30    3.60
   8  22  -1   39.90    2.70
   8  22  -1   40.20    3.50
  -7 -22   1   10.50    1.50
   7 -22  -1    9.20    1.50
  -7 -22   1    9.60    1.50
   7 -22  -1    7.40    1.20
   7 -22  -1   10.80    1.70
   7 -22  -1    8.30    1.40
   7  22  -1   11.60    2.50
  -7  22   1    8.60    2.00
   7  22  -1    9.90    2.10
   7  22  -1   11.30    1.70
   6 -22  -1   60.69    3.50
   6 -22  -1   59.39    3.60
   6 -22  -1   62.59    3.40
  -6 -22   1   62.79    3.70
  -6 -22   1   53.39    4.00
   6 -22  -1   59.99    3.50
  -6 -22   1   59.39    3.40
   6  22  -1   52.59    6.70
   6  22  -1   54.89    5.10
   6  22  -1   57.89    7.50
  -6  22   1   64.29    4.30
  -6  22   1   58.59    4.60
   6  22  -1   57.59    4.40
   6  22  -1   57.09    5.80
  -5 -22   1 1523.95   68.09
   5 -22  -1 1500.35   68.19
   5 -22  -1 1532.15   68.09
   5 -22  -1 1542.45   68.19
   5 -22  -1 1576.54   68.19
  -5 -22   1 1549.05   68.09
  -5 -22   1 1564.14   68.19
   5 -22  -1 1530.15   67.99
   5  22  -1 1548.25   68.19
   5  22  -1 1533.55   71.29
   5  22  -1 1602.04   68.99
   5  22  -1 1577.44   68.69
   5  22  -1 1580.24   69.79
   4 -22  -1  142.19    7.00
   4 -22  -1  141.39    7.10
   4 -22  -1  145.79    7.00
  -4 -22   1  133.39    6.80
   4 -22  -1  147.89    6.90
  -4 -22   1  129.89    6.60
  -4 -22   1  142.69    7.00
   4 -22  -1  146.19    6.90
   4 -22  -1  139.49    6.90
   4 -22  -1  142.19    6.90
   4 -22  -1  129.69    7.10
   4  22  -1  129.99    7.20
   4  22  -1  132.39    9.40
   4  22  -1  136.19    8.50
   4  22  -1  136.19    7.50
   4  22  -1  133.19    8.90
   4  22  -1  129.79    8.60
   3 -22  -1  191.68    9.30
   3 -22  -1  185.98    9.40
  -3 -22   1  187.88   10.70
   3 -22  -1  171.98    9.40
  -3 -22   1  201.38    9.30
   3 -22  -1  181.78    9.40
  -3 -22   1  209.18    9.60
   3 -22  -1  184.88    9.20
   3 -22  -1  189.68    9.30
   3 -22  -1  192.18    9.50
   3 -22  -1  187.28    9.30
   3 -22  -1  195.48    9.30
  -3 -22   1  190.88    9.20
  -3 -22   1  196.48    9.50
   3  22  -1  207.48    9.70
   3  22  -1  211.98   11.00
   3  22  -1  209.68   10.70
   3  22  -1  203.98   11.40
   2 -22  -1    4.10    1.20
   2 -22  -1    3.80    1.40
  -2 -22   1    6.40    1.30
  -2 -22   1    1.90    2.00
  -2 -22   1    3.70    1.20
   2 -22  -1    6.60    2.50
   2 -22  -1    5.30    1.40
   2 -22  -1    3.60    1.20
  -2 -22   1    3.60    1.20
   2 -22  -1    4.00    1.50
  -2 -22   1    5.60    1.60
   2 -22  -1    4.80    1.40
   2 -22  -1    4.50    1.30
   2 -22  -1    5.20    1.50
  -2 -22   1    3.20    1.40
   2  22  -1    4.60    3.40
   2  22  -1    3.00    2.20
   2  22  -1    3.60    2.20
   2  22  -1    5.10    2.80
  -2  22   1    6.00    1.20
  -1 -22   1   85.69    4.90
   1 -22  -1   88.29    4.60
  -1 -22   1   78.89    6.00
   1 -22  -1   81.19    5.00
  -1 -22   1   92.59    4.90
  -1 -22   1   84.29    4.60
   1 -22  -1   82.49    4.60
   1 -22  -1   93.09    4.90
   1 -22  -1   86.69    4.70
  -1 -22   1   79.09    4.50
  -1 -22   1   80.69    4.60
   1 -22  -1   84.09    4.80
   1 -22  -1   81.89    6.20
   1  22  -1   76.79    5.50
  -1  22   1   86.79    4.80
  -1  22   1   81.39    4.60
   1  22  -1   81.99    5.60
   1  22  -1   81.49    6.00
   0 -22   1  400.76   19.70
   0 -22   1  421.96   18.60
   0 -22  -1  412.06   18.70
   0 -22  -1  421.26   18.60
   0 -22   1  394.36   19.50
   0 -22  -1  409.76   19.90
   0 -22   1  409.06   18.70
   0 -22  -1  408.46   18.60
   0 -22   1  403.66   18.70
   0 -22   1  417.06   18.70
   0 -22  -1  396.96   18.80
   0 -22  -1  421.66   18.90
   0 -22   1  417.06   18.90
   0 -22  -1  428.76   18.80
   0 -22   1  414.66   18.80
   0 -22  -1  399.66   18.70
   0  22   1  424.16   19.20
   0  22  -1  407.46   19.30
   0  22  -1  399.66   19.00
   0  22   1  425.56   19.00
   0  22   1  414.76   18.80
   1 -22   1 4026.60  175.08
  -1 -22  -1 3920.11  174.98
   1 -22   1 3996.00  176.08
   1 -22   1 4127.89  175.18
  -1 -22  -1 4065.49  175.98
  -1 -22  -1 4105.29  175.08
   1 -22   1 3996.20  175.18
   1 -22   1 4050.59  175.28
   1 -22   1 4114.59  175.28
  -1 -22  -1 3904.91  176.28
   1 -22   1 3928.61  175.08
  -1 -22  -1 4003.80  175.18
   1  22   1 4027.10  175.78
   1  22   1 4082.19  176.08
   1  22   1 3786.02  175.88
   2 -22   1 4952.50  212.48
   2 -22   1 4892.71  212.48
   2 -22   1 4865.01  212.58
   2 -22   1 4871.31  212.48
  -2 -22  -1 4892.41  212.58
   2 -22   1 4754.42  212.28
  -2 -22  -1 4612.34  212.28
  -2 -22  -1 4917.41  213.68
   2 -22   1 4918.11  212.48
  -2 -22  -1 4738.83  212.38
   2 -22   1 4876.61  212.38
   2 -22   1 4905.61  212.48
  -2 -22  -1 5002.40  212.58
   2  22   1 4895.81  212.48
   2  22   1 4943.61  213.48
   2  22   1 4763.32  213.18
   2  22   1 4921.81  213.88
   3 -22   1 3292.87  146.89
   3 -22   1 3196.08  147.09
  -3 -22  -1 3381.66  148.29
   3 -22   1 3279.37  147.09
   3 -22   1 3374.96  146.99
  -3 -22  -1 3350.86  147.19
  -3 -22  -1 3347.27  147.19
   3 -22   1 3313.47  146.89
   3 -22   1 3141.99  147.09
   3 -22   1 3355.86  146.89
  -3 -22  -1 3386.76  147.29
   3 -22   1 3383.66  147.09
   3  22   1 3463.45  148.89
   3  22   1 3501.05  148.39
   3  22   1 3558.94  148.19
   3  22   1 3472.75  147.29
  -4 -22  -1 1921.51   84.99
  -4 -22  -1 1918.91   85.09
   4 -22   1 1949.70   84.89
   4 -22   1 1975.50   84.89
  -4 -22  -1 1887.71   85.19
   4 -22   1 2003.50   85.19
   4 -22   1 1975.10   84.99
   4 -22   1 1915.01   85.09
   4 -22   1 1955.40   85.09
   4 -22   1 1842.52   84.99
  -4 -22  -1 1847.92   84.89
   4  22   1 1923.81   85.79
   4  22   1 2005.80   86.69
   4  22   1 1923.11   87.19
   4  22   1 2003.40   86.39
   4  22   1 1935.61   84.99
   5 -22   1   23.50    2.50
  -5 -22  -1   27.20    2.50
   5 -22   1   24.40    2.70
  -5 -22  -1   27.20    2.30
   5 -22   1   23.20    2.30
   5 -22   1   25.30    2.40
   5 -22   1   22.80    2.30
  -5 -22  -1   30.00    2.60
   5  22   1   30.30    3.40
   5  22   1   26.50    5.80
   5  22   1   26.60    4.20
   5  22   1   27.40    2.80
   5  22   1   27.20    4.70
   5  22   1   29.70    5.60
  -6 -22  -1    7.20    1.30
   6 -22   1    8.70    1.60
  -6 -22  -1    7.10    1.40
   6 -22   1    9.60    1.90
   6 -22   1    9.30    1.70
   6 -22   1    7.10    1.40
   6  22   1    6.00    2.30
   6  22   1    8.20    2.10
   6  22   1    7.00    4.10
   6  22   1   10.50    3.80
   6  22   1    7.80    4.20
   6  22   1    6.60    1.60
   7 -22   1  278.17   12.50
  -7 -22  -1  276.77   12.50
   7 -22   1  281.37   12.50
  -7 -22  -1  283.07   12.40
   7 -22   1  285.87   12.60
   7  22   1  283.97   12.60
   7  22   1  238.68   14.50
   7  22   1  265.27   13.20
   7  22   1  278.77   13.30
   8 -22   1  290.47   12.80
   8 -22   1  275.67   12.90
  -8 -22  -1  274.77   12.60
  -8 -22  -1  280.37   12.70
   8 -22   1  296.17   12.80
   8  22   1  282.47   12.70
   8  22   1  291.57   13.40
  -8 -23   1  161.48    7.60
   8 -23  -1  170.78    7.70
   8 -23  -1  178.38    7.80
   8  23  -1  158.38    9.30
  -7 -23   1   11.30    1.30
   7 -23  -1   13.70    1.90
  -7 -23   1    9.60    1.50
   7 -23  -1   13.10    1.80
   7 -23  -1   12.80    1.60
   7  23  -1    9.30    3.30
   7  23  -1   11.60    1.70
   7  23  -1   11.20    2.30
   7  23  -1   11.00    2.10
  -6 -23   1  131.49    6.50
  -6 -23   1  138.49    6.70
   6 -23  -1  151.68    6.90
   6 -23  -1  150.28    6.70
  -6 -23   1  137.89    6.80
   6 -23  -1  149.19    6.80
   6 -23  -1  143.99    6.70
   6 -23  -1  146.39    6.90
   6  23  -1  134.29    8.80
   6  23  -1  134.39    7.90
   6  23  -1  123.49   10.20
   6  23  -1  124.79    9.60
   6  23  -1  131.79    7.00
   6  23  -1  138.99    7.50
   5 -23  -1  102.29    5.20
  -5 -23   1   98.19    5.30
   5 -23  -1  106.89    5.40
  -5 -23   1  101.09    5.20
   5 -23  -1  105.19    5.50
   5 -23  -1  104.99    5.30
   5 -23  -1  100.79    5.30
   5  23  -1   95.39    7.20
   5  23  -1  101.69    8.00
   5  23  -1   99.39    6.10
   5  23  -1  100.39    5.60
   5  23  -1   94.99    6.70
  -4 -23   1  564.44   25.30
   4 -23  -1  580.44   25.40
   4 -23  -1  550.64   25.40
   4 -23  -1  565.54   25.40
   4 -23  -1  571.64   25.30
   4 -23  -1  575.14   25.30
  -4 -23   1  560.14   25.50
   4 -23  -1  599.94   25.60
   4 -23  -1  554.44   25.40
   4  23  -1  556.34   26.80
   4  23  -1  547.15   25.50
   4  23  -1  569.64   26.90
   4  23  -1  565.14   27.70
   4  23  -1  573.54   25.90
   3 -23  -1  389.26   17.50
   3 -23  -1  380.26   17.60
   3 -23  -1  393.26   17.40
  -3 -23   1  392.36   17.40
   3 -23  -1  375.36   17.50
  -3 -23   1  378.16   17.30
  -3 -23   1  393.36   17.70
   3 -23  -1  371.66   17.50
   3 -23  -1  379.16   17.50
   3 -23  -1  391.86   17.60
  -3 -23   1  356.76   19.30
  -3 -23   1  396.76   17.60
   3 -23  -1  387.26   17.40
   3 -23  -1  364.86   17.50
   3  23  -1  388.86   19.40
   3  23  -1  387.96   18.80
   3  23  -1  383.56   17.80
   3  23  -1  391.06   19.00
  -2 -23   1   60.09    5.40
   2 -23  -1   63.49    4.00
  -2 -23   1   62.39    3.70
   2 -23  -1   58.79    4.00
   2 -23  -1   54.19    5.80
   2 -23  -1   57.89    3.80
  -2 -23   1   65.69    4.10
   2 -23  -1   59.09    3.80
  -2 -23   1   64.89    4.00
  -2 -23   1   62.39    3.70
   2 -23  -1   62.69    3.90
  -2 -23   1   62.99    3.70
   2 -23  -1   60.09    3.90
   2 -23  -1   60.79    3.70
   2 -23  -1   63.89    3.70
   2  23  -1   69.19    5.40
   2  23  -1   60.29    4.50
   2  23  -1   66.29    5.20
   2  23  -1   65.49    5.90
  -1 -23   1  208.18    9.50
  -1 -23   1  194.48    9.20
   1 -23  -1  182.68    9.40
   1 -23  -1  198.68    9.40
  -1 -23   1  196.38    9.50
  -1 -23   1  189.98   10.60
  -1 -23   1  188.08    9.20
   1 -23  -1  199.58    9.30
  -1 -23   1  196.38    9.30
   1 -23  -1  201.68    9.40
   1 -23  -1  190.88    9.50
   1 -23  -1  187.78    9.40
   1 -23  -1  180.28   10.70
   1  23  -1  198.38   10.70
   1  23  -1  195.08   10.20
  -1  23   1  196.18    9.40
  -1  23   1  204.08    9.70
   1  23  -1  191.18   10.10
   0 -23   1   39.70    3.20
   0 -23   1   38.60    3.20
   0 -23  -1   41.10    2.90
   0 -23   1   39.10    3.30
   0 -23   1   39.20    4.50
   0 -23   1   42.30    3.20
   0 -23  -1   43.60    2.90
   0 -23  -1   42.40    3.20
   0 -23  -1   42.50    3.20
   0 -23  -1   42.50    4.80
   0 -23  -1   43.60    3.30
   0 -23   1   41.30    2.90
   0 -23   1   42.40    3.00
   0 -23  -1   39.60    3.20
   0 -23  -1   43.50    3.20
   0  23   1   43.00    3.70
   0  23  -1   41.50    4.10
   0  23   1   41.40    4.10
   0  23   1   43.00    5.30
   0  23  -1   42.80    4.70
   1 -23   1 1157.28   51.39
  -1 -23  -1 1169.28   52.59
   1 -23   1 1222.88   51.49
  -1 -23  -1 1120.89   51.19
   1 -23   1 1229.38   51.49
  -1 -23  -1 1116.79   51.29
   1 -23   1 1113.69   51.59
   1 -23   1 1174.78   51.29
   1 -23   1 1163.38   51.39
   1 -23   1 1142.99   52.49
   1 -23   1 1169.68   51.39
  -1 -23  -1 1156.38   51.39
  -1 -23  -1 1228.48   51.59
   1  23   1 1173.18   51.99
   1  23   1 1118.29   52.29
   1  23   1 1149.08   51.79
  -2 -23  -1 2966.20  131.59
   2 -23   1 2978.30  131.69
  -2 -23  -1 2995.40  132.89
   2 -23   1 2863.21  131.59
   2 -23   1 3115.69  131.69
   2 -23   1 3002.40  131.69
   2 -23   1 2973.60  131.69
   2 -23   1 2922.01  131.49
  -2 -23  -1 3059.59  131.79
  -2 -23  -1 2892.11  131.49
  -2 -23  -1 3088.39  131.79
   2 -23   1 2841.52  131.49
   2 -23   1 2930.11  131.49
   2  23   1 3084.79  133.09
   2  23   1 3112.99  132.69
   2  23   1 3119.99  131.79
   2  23   1 3189.18  132.49
   3 -23   1  143.19    7.30
   3 -23   1  157.28    7.40
  -3 -23  -1  142.89    7.60
   3 -23   1  152.28    7.30
   3 -23   1  149.39    7.40
   3 -23   1  148.89    7.50
  -3 -23  -1  145.29    7.30
   3 -23   1  155.78    7.50
   3 -23   1  150.18    7.40
   3 -23   1  146.49    7.30
  -3 -23  -1  144.29    7.50
   3  23   1  147.19    8.80
   3  23   1  144.99    9.60
   3  23   1  142.09    7.60
   3  23   1  144.89    7.70
   3  23   1  145.49    9.00
   4 -23   1  101.99    5.60
  -4 -23  -1  105.29    5.60
   4 -23   1  104.09    6.30
  -4 -23  -1  103.59    5.40
  -4 -23  -1  101.09    5.30
   4 -23   1  110.39    5.60
   4 -23   1  101.49    5.50
   4 -23   1  102.19    5.40
   4 -23   1  100.99    5.40
   4 -23   1   98.79    5.60
   4  23   1  111.39    5.70
   4  23   1  106.19    7.40
   4  23   1  103.49    8.40
   4  23   1  112.29    6.20
   4  23   1  102.89    7.00
   4  23   1  106.89    7.80
   5 -23   1    5.90    1.30
  -5 -23  -1    5.00    1.50
  -5 -23  -1    7.70    1.50
   5 -23   1    5.50    1.50
   5 -23   1    7.80    1.50
   5 -23   1    6.00    1.60
  -5 -23  -1    5.90    1.30
   5 -23   1    6.00    1.30
   5  23   1    4.40    3.80
   5  23   1    6.90    2.00
   5  23   1    4.30    2.70
   5  23   1    4.90    1.60
   5  23   1    2.80    3.20
  -6 -23  -1   33.30    2.30
   6 -23   1   35.50    2.70
  -6 -23  -1   34.50    2.40
   6 -23   1   35.20    2.50
   6 -23   1   33.70    2.50
   6  23   1   33.20    2.90
   6  23   1   30.80    5.20
   6  23   1   34.90    3.40
   6  23   1   31.90    4.00
   7 -23   1    9.70    1.70
   7 -23   1    8.90    1.50
  -7 -23  -1   10.20    1.30
  -7 -23  -1    8.70    1.40
   7 -23   1    8.60    1.60
   7  23   1    7.50    2.00
   7  23   1    8.90    1.40
   7  23   1    8.30    1.90
   7 -24  -1  291.67   13.40
  -7 -24   1  285.17   13.30
   7 -24  -1  308.37   13.40
   7  24  -1  295.07   14.00
   7  24  -1  302.67   13.50
   7  24  -1  295.87   13.90
   6 -24  -1  165.68    7.90
  -6 -24   1  161.68    7.90
   6 -24  -1  174.18    7.80
  -6 -24   1  169.98    7.90
   6 -24  -1  176.58    8.00
   6 -24  -1  171.88    8.00
   6 -24  -1  170.48    8.00
   6  24  -1  169.18    8.60
   6  24  -1  169.08    8.20
   6  24  -1  160.48    9.90
   6  24  -1  170.68    9.00
   6  24  -1  147.89   11.50
   5 -24  -1   36.60    2.60
   5 -24  -1   32.60    2.80
  -5 -24   1   32.30    2.70
   5 -24  -1   36.70    2.70
   5 -24  -1   37.30    2.90
  -5 -24   1   33.20    2.80
   5  24  -1   32.50    3.60
   5  24  -1   34.70    4.60
   5  24  -1   33.10    4.90
   5  24  -1   35.20    3.20
   5  24  -1   28.20    6.50
   5  24  -1   28.50    5.80
   4 -24  -1    3.60    1.30
   4 -24  -1    1.50    1.20
   4 -24  -1    1.60    1.20
   4 -24  -1   -1.00    1.30
  -4 -24   1    1.00    1.20
   4 -24  -1    2.40    1.50
   4 -24  -1    1.30    1.10
  -4 -24   1    0.70    1.10
   4  24  -1    0.90    1.90
   4  24  -1    1.00    1.80
   4  24  -1    2.40    2.70
   4  24  -1    1.50    3.40
   3 -24  -1   99.49    5.60
   3 -24  -1  104.69    5.50
   3 -24  -1   93.29    5.70
   3 -24  -1   97.69    5.50
   3 -24  -1   98.19    5.60
  -3 -24   1  111.09    5.70
  -3 -24   1  108.29    5.50
   3 -24  -1  101.69    5.60
  -3 -24   1  109.99    5.90
   3 -24  -1   96.39    5.60
   3 -24  -1  100.39    5.50
   3  24  -1  109.89    7.40
   3  24  -1  116.59    8.00
   3  24  -1  112.89    7.20
   3  24  -1  113.79    6.30
   2 -24  -1  186.78    8.80
   2 -24  -1  179.68    8.80
   2 -24  -1  181.78    8.80
  -2 -24   1  181.88    8.60
   2 -24  -1  178.18    8.60
  -2 -24   1  181.68    8.80
  -2 -24   1  174.68    8.50
   2 -24  -1  187.18    8.70
   2 -24  -1  190.58    8.60
   2 -24  -1  175.38    8.70
   2 -24  -1  179.18    8.70
  -2 -24   1  174.98    8.80
   2  24  -1  166.48    9.90
   2  24  -1  178.08    9.90
   2  24  -1  180.88   10.50
   2  24  -1  166.28    9.20
  -1 -24   1   35.50    3.00
  -1 -24   1   29.00    2.40
   1 -24  -1   23.20    2.70
  -1 -24   1   26.80    2.50
   1 -24  -1   29.00    2.50
   1 -24  -1   30.30    2.70
   1 -24  -1   23.30    4.80
  -1 -24   1   29.60    2.40
   1 -24  -1   28.80    2.50
   1 -24  -1   29.80    2.70
   1 -24  -1   27.80    2.70
   1 -24  -1   30.70    2.80
  -1  24   1   25.60    3.60
  -1  24   1   29.20    3.30
   1  24  -1   22.70    4.60
   1  24  -1   26.20    4.30
   1  24  -1   21.90    4.00
   0 -24   1   12.60    2.30
   0 -24   1   12.50    2.00
   0 -24  -1   13.30    2.00
   0 -24   1   14.20    1.90
   0 -24   1    7.90    2.70
   0 -24  -1   16.10    2.40
   0 -24  -1   13.10    1.80
   0 -24  -1   18.40    2.50
   0 -24   1   13.50    2.00
   0 -24   1   13.60    1.90
   0 -24  -1   10.90    3.00
   0 -24  -1   13.30    2.10
   0 -24   1   12.50    2.00
   0 -24   1    8.70    1.70
   0  24   1   13.80    3.10
   0  24   1   10.10    3.50
   0  24  -1   15.40    3.80
   0  24  -1   13.70    3.20
   0  24   1   13.60    3.10
   1 -24   1  488.95   22.70
   1 -24   1  496.25   22.80
   1 -24   1  477.85   22.80
  -1 -24  -1  536.15   22.90
  -1 -24  -1  519.55   22.90
   1 -24   1  464.65   22.70
  -1 -24  -1  463.35   24.10
   1 -24   1  469.65   22.70
   1 -24   1  488.95   22.70
  -1 -24  -1  514.55   22.70
  -1 -24  -1  522.95   22.60
   1 -24   1  546.85   23.70
   1  24   1  522.25   23.40
   1  24   1  521.65   24.00
   1  24   1  529.05   23.60
  -2 -24  -1  607.24   25.90
   2 -24   1  584.24   25.80
   2 -24   1  554.34   25.70
   2 -24   1  555.14   25.60
  -2 -24  -1  558.74   25.50
   2 -24   1  585.94   25.60
  -2 -24  -1  582.44   25.60
   2 -24   1  566.64   25.70
   2 -24   1  564.14   25.70
   2 -24   1  587.34   25.70
   2  24   1  580.94   26.80
   2  24   1  570.04   26.60
   2  24   1  568.64   27.30
   2  24   1  540.95   25.90
   3 -24   1  494.85   22.20
   3 -24   1  486.05   22.40
   3 -24   1  491.45   22.20
  -3 -24  -1  489.35   22.40
  -3 -24  -1  515.15   22.60
   3 -24   1  448.16   22.20
   3 -24   1  508.65   22.40
  -3 -24  -1  506.25   22.30
   3 -24   1  502.55   22.50
   3 -24   1  458.25   22.30
   3 -24   1  490.85   22.30
   3  24   1  498.95   22.60
   3  24   1  520.95   25.40
   3  24   1  499.65   22.40
   3  24   1  501.65   24.40
   3  24   1  515.25   23.70
  -4 -24  -1   33.60    2.50
   4 -24   1   27.00    2.80
  -4 -24  -1   32.30    2.70
   4 -24   1   27.90    2.50
   4 -24   1   23.60    2.60
   4 -24   1   27.50    2.70
   4 -24   1   29.60    2.60
   4 -24   1   26.70    2.70
   4  24   1   35.60    3.10
   4  24   1   36.20    3.60
   4  24   1   29.50    5.00
   4  24   1   38.10    6.00
   4  24   1   34.40    5.40
   5 -24   1    2.30    1.30
   5 -24   1    2.90    1.20
   5 -24   1    1.70    1.10
  -5 -24  -1    1.20    1.10
   5 -24   1    3.00    1.20
   5 -24   1    1.80    1.40
  -5 -24  -1    4.20    1.00
   5  24   1    2.70    3.80
   5  24   1    0.50    3.30
   5  24   1    1.90    2.30
   5  24   1    3.80    1.90
   5  24   1    3.20    1.50
   5  24   1    2.70    3.00
  -6 -24  -1  107.89    5.10
   6 -24   1  106.69    5.40
   6 -24   1  104.79    5.30
   6 -24   1  102.49    5.40
  -6 -24  -1  109.09    5.30
   6  24   1  116.09    6.50
   6  24   1  102.19    7.40
   6  24   1  113.39    5.60
   6  24   1  108.09    6.00
  -7 -24  -1    2.70    0.80
   7 -24   1    2.00    0.80
   7 -24   1    1.20    0.90
   7 -24   1    1.80    0.90
   7  24   1    5.20    1.70
   7  24   1    1.30    1.70
   7  24   1    2.10    1.10
  -7 -25   1   81.79    4.10
   7 -25  -1   88.39    4.20
   7 -25  -1   90.29    4.30
   7  25  -1   79.99    4.90
   7  25  -1   76.29    5.40
   7  25  -1   83.59    4.40
   6 -25  -1   17.60    1.80
   6 -25  -1   21.50    2.10
  -6 -25   1   23.90    1.90
   6 -25  -1   18.50    2.00
  -6 -25   1   25.90    2.20
   6 -25  -1   18.50    2.00
   6  25  -1   25.20    3.10
   6  25  -1   24.60    4.90
   5 -25  -1  130.19    6.60
  -5 -25   1  138.19    6.50
  -5 -25   1  125.69    6.60
   5 -25  -1  139.79    6.70
   5 -25  -1  132.19    6.60
   5 -25  -1  129.79    6.60
   5 -25  -1  142.89    6.50
   5  25  -1  142.39    8.10
   5  25  -1  133.09    8.50
   5  25  -1  139.29    6.90
   5  25  -1  124.49    9.90
   5  25  -1  127.39    9.30
   5  25  -1  146.29    7.40
   4 -25  -1    8.00    1.60
  -4 -25   1    6.90    1.30
   4 -25  -1    5.00    1.40
   4 -25  -1    4.20    2.20
   4 -25  -1    6.30    1.30
  -4 -25   1    3.10    1.30
   4 -25  -1    6.60    1.60
   4 -25  -1    6.20    2.10
   4  25  -1    4.60    3.50
   4  25  -1    6.20    2.10
   4  25  -1    5.10    2.80
   4  25  -1    6.80    2.00
   4  25  -1    5.70    3.10
  -3 -25   1 1060.89   45.10
   3 -25  -1 1037.00   44.90
   3 -25  -1  987.90   44.90
  -3 -25   1 1009.80   44.90
   3 -25  -1 1034.90   44.90
   3 -25  -1 1065.09   44.90
   3 -25  -1 1014.50   45.00
   3 -25  -1 1010.50   45.00
   3 -25  -1 1005.80   44.90
   3  25  -1 1014.80   46.40
   3  25  -1 1005.30   46.20
   3  25  -1  934.91   48.40
   3  25  -1 1032.80   45.30
   2 -25  -1  115.89    6.00
   2 -25  -1  123.59    6.10
  -2 -25   1  112.99    6.20
   2 -25  -1  121.49    5.90
  -2 -25   1  115.49    5.90
  -2 -25   1  113.69    5.80
   2 -25  -1  122.19    6.00
  -2 -25   1  115.89    6.20
   2 -25  -1  112.69    6.10
   2 -25  -1  109.79    6.10
   2 -25  -1  115.59    6.20
   2 -25  -1  117.19    6.10
   2  25  -1  120.69    6.90
   2  25  -1  116.89    8.10
   2  25  -1  107.69    7.40
   1 -25  -1    3.20    1.40
  -1 -25   1    1.70    1.20
   1 -25  -1    2.90    1.40
  -1 -25   1    2.40    1.40
   1 -25  -1    0.90    1.50
   1 -25  -1    3.70    1.40
   1 -25  -1    1.30    1.30
  -1 -25   1    1.30    1.10
  -1 -25   1    1.10    1.40
   1 -25  -1    2.50    1.20
   1 -25  -1    1.00    1.20
  -1 -25   1   -0.30    1.10
  -1  25   1    4.50    2.40
   1  25  -1    5.50    2.70
  -1  25   1    1.40    2.40
   1  25  -1    1.90    2.50
   1  25  -1    1.70    2.70
   0 -25  -1   28.50    2.60
   0 -25  -1   32.90    3.50
   0 -25   1   39.80    3.00
   0 -25  -1   27.90    2.90
   0 -25   1   38.40    2.70
   0 -25  -1   26.80    2.60
   0 -25   1   35.20    2.70
   0 -25   1   34.40    2.60
   0 -25  -1   31.80    3.00
   0 -25   1   34.30    2.80
   0  25   1   29.00    4.40
   0  25  -1   39.40    4.70
   0  25   1   28.40    4.00
   0  25   1   29.70    4.00
   1 -25   1 1477.85   66.99
  -1 -25  -1 1497.65   66.89
   1 -25   1 1568.44   67.09
   1 -25   1 1512.25   66.99
   1 -25   1 1504.55   67.09
  -1 -25  -1 1508.85   67.19
   1 -25   1 1500.75   67.19
  -1 -25  -1 1544.95   67.19
   1 -25   1 1509.85   67.09
  -1 -25  -1 1497.35   66.99
   1 -25   1 1519.15   66.99
   1  25   1 1533.05   68.29
   1  25   1 1603.84   67.79
   1  25   1 1557.54   67.89
   2 -25   1   94.19    4.80
   2 -25   1   94.19    4.90
   2 -25   1   97.59    5.00
   2 -25   1   96.69    4.90
   2 -25   1   93.99    4.90
   2 -25   1   95.29    4.90
   2 -25   1   97.79    4.80
  -2 -25  -1   81.59    5.00
  -2 -25  -1   81.19    4.70
  -2 -25  -1   80.59    4.90
  -2 -25  -1   77.09    4.60
   2  25   1   75.19    6.40
   2  25   1   77.19    7.00
   2  25   1   74.79    5.20
   2  25   1   80.09    6.10
  -3 -25  -1  266.77   12.70
   3 -25   1  298.27   12.50
   3 -25   1  292.87   12.60
   3 -25   1  276.37   12.70
   3 -25   1  292.17   12.70
   3 -25   1  285.67   12.60
  -3 -25  -1  270.57   12.50
   3 -25   1  283.17   12.70
  -3 -25  -1  258.97   12.80
   3 -25   1  288.57   12.60
   3 -25   1  274.17   12.50
   3  25   1  255.57   12.90
   3  25   1  254.47   12.70
   3  25   1  248.38   14.20
   3  25   1  236.38   14.60
   3  25   1  249.38   13.90
   4 -25   1  355.66   16.90
  -4 -25  -1  377.36   16.80
   4 -25   1  348.27   17.00
   4 -25   1  358.56   17.00
   4 -25   1  364.56   16.90
   4 -25   1  356.56   17.00
   4 -25   1  365.76   16.80
   4  25   1  372.76   19.40
   4  25   1  395.66   18.00
   4  25   1  384.96   17.00
   4  25   1  396.16   18.50
   4  25   1  385.16   17.40
   4  25   1  377.76   18.90
  -5 -25  -1   53.79    3.10
   5 -25   1   58.19    3.30
  -5 -25  -1   49.50    3.20
   5 -25   1   56.79    3.10
   5 -25   1   54.89    3.30
   5 -25   1   57.89    3.40
   5  25   1   47.00    7.20
   5  25   1   53.49    3.60
   5  25   1   48.50    4.70
   5  25   1   49.30    5.50
   5  25   1   50.09    4.00
   6 -25   1   89.89    4.40
   6 -25   1   85.99    4.40
   6 -25   1   86.09    4.40
  -6 -25  -1   83.89    4.30
   6  25   1   85.89    5.30
   6  25   1   86.79    4.60
   6  25   1   77.39    6.50
   7 -25   1   -0.30    0.80
   7 -25   1   -0.90    0.80
   7 -25   1   -1.10    0.80
  -7 -25  -1    0.20    0.70
   7  25   1    0.90    1.50
   7 -26  -1  299.17   12.90
  -7 -26   1  275.17   12.70
   7 -26  -1  280.47   12.80
   7  26  -1  295.97   13.20
   7  26  -1  286.57   12.90
   7  26  -1  284.67   13.40
   6 -26  -1  405.86   18.00
  -6 -26   1  395.96   17.90
   6 -26  -1  404.26   18.00
   6 -26  -1  405.96   17.90
   6  26  -1  407.56   18.10
   6  26  -1  394.46   18.40
   6  26  -1  402.46   18.80
   5 -26  -1    4.90    1.10
  -5 -26   1    4.20    1.10
   5 -26  -1    7.60    1.40
   5 -26  -1    7.60    1.30
  -5 -26   1    5.90    1.10
   5 -26  -1    7.20    1.40
   5 -26  -1    8.30    1.40
   5  26  -1    8.90    3.00
   5  26  -1    6.80    1.60
   5  26  -1    7.00    2.00
   5  26  -1    3.10    2.80
   5  26  -1    5.50    4.50
   4 -26  -1   36.70    2.70
   4 -26  -1   37.60    2.60
   4 -26  -1   35.10    2.90
  -4 -26   1   41.20    2.90
  -4 -26   1   36.70    2.60
   4 -26  -1   36.80    2.90
   4 -26  -1   40.00    2.80
   4 -26  -1   37.80    2.80
   4  26  -1   39.00    5.70
   4  26  -1   40.20    3.50
   4  26  -1   34.70    7.30
   4  26  -1   37.60    3.80
   3 -26  -1  110.19    5.80
   3 -26  -1  114.19    5.80
  -3 -26   1  116.79    6.00
   3 -26  -1  116.29    6.00
  -3 -26   1  113.29    5.80
   3 -26  -1  113.89    5.90
   3 -26  -1  114.29    5.90
   3  26  -1  116.79    7.60
   3  26  -1  115.19    8.50
   3  26  -1  116.49    6.70
  -2 -26   1    1.90    1.20
   2 -26  -1    0.50    1.20
   2 -26  -1    2.00    1.30
   2 -26  -1    3.10    1.30
  -2 -26   1    1.10    1.50
   2 -26  -1    3.80    1.40
   2 -26  -1    2.40    1.30
  -2 -26   1    1.80    1.20
  -2 -26   1    1.50    1.30
   2  26  -1    1.60    2.30
   2  26  -1    3.40    3.10
   2  26  -1    3.00    2.80
   2  26  -1    1.60    2.50
  -1 -26   1    4.70    1.50
  -1 -26   1    5.60    1.30
   1 -26  -1    7.00    1.40
   1 -26  -1    8.50    1.50
  -1 -26   1    3.50    1.50
  -1 -26   1    8.20    1.50
  -1 -26   1    7.50    1.30
   1 -26  -1   12.30    2.20
   1 -26  -1   10.70    1.60
   1  26  -1    5.50    2.80
   1  26  -1    2.50    3.20
   1  26  -1    3.20    2.80
   0 -26   1 1138.29   49.30
   0 -26  -1 1153.78   49.30
   0 -26   1 1153.88   49.20
   0 -26  -1 1140.79   49.40
   0 -26   1 1117.49   49.20
   0 -26   1 1120.69   49.30
   0 -26   1 1152.28   49.20
   0 -26  -1 1089.09   49.10
   0 -26  -1 1105.79   49.20
   0 -26   1 1107.19   49.10
   0  26   1  999.00   51.99
   0  26   1 1125.69   49.80
   0  26   1 1083.89   49.80
   1 -26   1    3.50    1.20
   1 -26   1    5.30    1.40
   1 -26   1    3.10    1.30
   1 -26   1    3.80    1.40
   1 -26   1    5.70    1.50
  -1 -26  -1    1.00    1.10
  -1 -26  -1    0.40    1.40
   1 -26   1    3.60    1.30
   1 -26   1    4.00    1.40
  -1 -26  -1    5.30    1.40
  -1 -26  -1    3.50    1.10
   1  26   1    2.50    2.90
   1  26   1    0.80    2.40
   1  26   1    0.90    2.30
   2 -26   1  659.43   28.80
  -2 -26  -1  640.24   28.90
   2 -26   1  623.34   28.70
  -2 -26  -1  650.23   28.90
   2 -26   1  647.34   28.80
   2 -26   1  632.94   28.80
  -2 -26  -1  638.04   28.70
   2 -26   1  660.33   28.90
   2 -26   1  661.73   28.70
   2 -26   1  611.34   28.70
   2  26   1  666.33   30.10
   2  26   1  651.13   29.00
   2  26   1  638.24   29.80
   2  26   1  635.14   30.50
   3 -26   1 2261.17  101.89
   3 -26   1 2386.96  101.99
   3 -26   1 2297.57  101.89
  -3 -26  -1 2323.47  101.99
  -3 -26  -1 2265.07  101.79
   3 -26   1 2322.67  101.79
   3 -26   1 2291.57  101.69
   3 -26   1 2258.47  101.99
   3 -26   1 2269.07  101.79
  -3 -26  -1 2343.17  102.09
   3 -26   1 2220.78  101.79
   3  26   1 2412.06  102.19
   3  26   1 2498.95  101.89
   3  26   1 2380.76  103.39
   3  26   1 2402.86  103.09
   3  26   1 2284.47  103.69
  -4 -26  -1  129.39    6.30
   4 -26   1  123.29    6.30
   4 -26   1  124.29    6.10
   4 -26   1  123.99    6.20
   4 -26   1  130.19    6.30
   4 -26   1  121.39    6.20
  -4 -26  -1  131.29    6.20
   4  26   1  124.59    8.00
   4  26   1  116.19    9.10
   4  26   1  124.19    6.80
   4  26   1  115.39    8.70
   4  26   1  127.39    6.40
   5 -26   1  129.19    6.70
   5 -26   1  131.09    6.70
  -5 -26  -1  141.59    6.70
   5 -26   1  129.49    6.70
  -5 -26  -1  145.89    6.70
   5 -26   1  127.79    6.60
   5  26   1  144.29    8.70
   5  26   1  150.78    7.00
   5  26   1  151.98    7.80
   5  26   1  155.48    7.50
   6 -26   1    0.90    0.90
  -6 -26  -1    1.60    0.80
   6 -26   1    0.80    0.90
   6 -26   1    0.50    1.00
   6  26   1   -0.10    1.70
   6  26   1    2.40    2.90
   6  26   1    0.90    1.20
  -6 -27   1  118.39    5.70
   6 -27  -1  121.49    5.80
   6 -27  -1  122.29    5.80
   6 -27  -1  118.19    5.60
   6  27  -1  123.29    6.00
   6  27  -1  122.89    6.70
   6  27  -1  119.39    6.40
   5 -27  -1    2.30    1.20
   5 -27  -1    2.80    0.90
  -5 -27   1    2.40    1.00
  -5 -27   1    3.40    1.00
   5 -27  -1    2.90    1.20
   5 -27  -1    2.20    1.00
   5  27  -1    2.50    1.80
   5  27  -1    1.50    1.40
   5  27  -1    1.80    2.70
  -4 -27   1  142.59    6.80
   4 -27  -1  134.09    6.60
   4 -27  -1  124.99    6.70
   4 -27  -1  131.99    6.80
   4 -27  -1  128.89    6.80
  -4 -27   1  143.69    6.70
   4  27  -1  136.69    9.80
   4  27  -1  145.89    8.60
   4  27  -1  148.99    7.10
   4  27  -1  148.19    7.50
   3 -27  -1   43.80    2.90
   3 -27  -1   39.90    3.00
  -3 -27   1   42.60    3.10
  -3 -27   1   43.30    2.90
   3 -27  -1   45.10    3.10
   3 -27  -1   46.70    2.90
   3 -27  -1   47.00    3.10
   3 -27  -1   47.40    3.30
   3  27  -1   40.90    4.00
   3  27  -1   35.70    5.40
   3  27  -1   41.70    5.50
  -2 -27   1   41.60    3.20
   2 -27  -1   48.30    3.00
   2 -27  -1   45.70    3.00
   2 -27  -1   51.59    3.60
   2 -27  -1   42.90    3.20
   2 -27  -1   47.30    3.20
  -2 -27   1   40.90    2.90
  -2 -27   1   39.00    3.30
   2 -27  -1   49.70    3.30
  -2 -27   1   40.40    2.90
   2  27  -1   44.00    6.00
   2  27  -1   44.10    4.50
   2  27  -1   42.50    5.40
   2  27  -1   38.80    5.10
   1 -27  -1  600.74   27.90
  -1 -27   1  676.03   28.10
   1 -27  -1  612.24   27.90
  -1 -27   1  653.23   28.00
  -1 -27   1  666.13   28.30
   1 -27  -1  616.24   27.80
   1 -27  -1  579.14   27.80
  -1 -27   1  623.04   28.40
   1 -27  -1  581.54   28.40
   1  27  -1  639.94   29.40
   1  27  -1  600.64   28.80
   1  27  -1  647.84   29.00
   0 -27   1   11.60    1.90
   0 -27  -1    4.60    1.60
   0 -27   1    8.40    2.20
   0 -27  -1    6.50    1.50
   0 -27  -1    5.50    1.30
   0 -27   1    7.60    1.40
   0 -27   1    7.70    1.40
   0 -27   1    8.30    1.60
   0 -27   1    8.40    1.50
   0 -27  -1    4.30    1.30
   0  27   1    5.30    3.00
   0  27   1    6.30    3.30
   0  27   1    6.90    2.80
   1 -27   1  428.06   19.30
  -1 -27  -1  428.36   19.20
  -1 -27  -1  429.56   19.30
  -1 -27  -1  433.56   19.50
   1 -27   1  429.36   19.20
   1 -27   1  444.76   19.30
   1 -27   1  440.56   19.30
  -1 -27  -1  437.06   19.50
   1 -27   1  413.86   19.30
   1 -27   1  422.26   19.30
   1  27   1  421.36   20.30
   1  27   1  397.96   20.80
   1  27   1  420.66   20.50
   2 -27   1  133.89    7.40
   2 -27   1  139.29    7.40
   2 -27   1  147.89    7.30
  -2 -27  -1  158.78    7.40
   2 -27   1  135.19    7.30
  -2 -27  -1  156.48    7.60
   2 -27   1  142.39    7.50
  -2 -27  -1  166.28    7.70
   2  27   1  162.48    8.90
   2  27   1  161.88    9.30
   2  27   1  154.58    9.80
   2  27   1  168.98    8.00
   3 -27   1  456.45   20.20
  -3 -27  -1  427.96   19.60
   3 -27   1  468.15   19.70
  -3 -27  -1  431.36   19.50
   3 -27   1  465.55   19.70
   3 -27   1  457.75   19.50
   3 -27   1  453.55   19.70
   3 -27   1  434.86   19.60
   3  27   1  413.36   20.80
   3  27   1  434.96   19.70
   3  27   1  387.86   21.50
   3  27   1  416.56   19.90
   3  27   1  396.56   21.10
   4 -27   1  302.47   13.70
  -4 -27  -1  303.27   13.80
   4 -27   1  305.27   13.70
   4 -27   1  302.07   13.70
  -4 -27  -1  310.77   13.70
   4 -27   1  307.87   13.80
   4  27   1  293.07   15.20
   4  27   1  308.87   14.20
   4  27   1  306.27   13.80
   4  27   1  279.27   17.40
  -5 -27  -1  524.35   22.70
  -5 -27  -1  505.15   22.70
   5 -27   1  515.05   22.70
   5 -27   1  499.45   22.70
   5 -27   1  510.25   22.70
   5  27   1  537.75   22.80
   5  27   1  474.85   24.00
   5  27   1  506.25   23.40
   5  27   1  527.65   23.20
  -6 -27  -1  247.58   10.90
   6 -27   1  234.48   10.80
   6  27   1  237.78   11.30
   6  27   1  238.18   11.30
   6  27   1  244.48   11.00
   6 -28  -1    1.30    1.00
   6 -28  -1    0.30    0.80
  -6 -28   1    0.80    0.70
   6  28  -1    2.00    1.10
   6  28  -1    1.00    1.60
  -5 -28   1   11.60    1.60
   5 -28  -1   10.20    1.70
   5 -28  -1   11.00    1.90
   5 -28  -1   10.80    1.40
  -5 -28   1   12.50    1.50
   5  28  -1   13.80    2.80
   5  28  -1   11.20    2.20
   4 -28  -1  485.15   20.90
   4 -28  -1  460.85   20.90
  -4 -28   1  471.45   20.90
   4 -28  -1  471.65   20.90
   4 -28  -1  453.25   21.00
  -4 -28   1  482.75   20.90
   4  28  -1  452.15   22.20
   4  28  -1  462.25   21.50
   4  28  -1  476.05   21.00
   3 -28  -1    7.70    1.50
   3 -28  -1   10.10    1.70
   3 -28  -1   12.60    1.80
  -3 -28   1   11.10    2.00
   3 -28  -1   10.00    2.00
  -3 -28   1   10.10    1.70
   3  28  -1   12.50    3.10
   3  28  -1   14.10    3.30
   3  28  -1   11.10    3.90
  -2 -28   1  112.39    5.60
   2 -28  -1  112.59    5.60
  -2 -28   1  112.79    5.80
   2 -28  -1  115.99    5.70
   2 -28  -1  114.89    5.80
   2 -28  -1  119.19    5.60
   2  28  -1  116.49    6.80
   2  28  -1  104.39    8.50
   2  28  -1  100.29    8.00
   2  28  -1  108.29    7.40
  -1 -28   1  754.42   31.90
  -1 -28   1  761.02   32.10
  -1 -28   1  745.13   32.40
   1 -28  -1  692.33   32.00
   1 -28  -1  718.03   32.00
   1 -28  -1  726.03   32.10
   1 -28  -1  685.53   31.90
   1  28  -1  736.43   33.10
   1  28  -1  680.83   33.10
   1  28  -1  688.93   33.50
   0 -28  -1   93.29    5.50
   0 -28  -1   92.69    4.80
   0 -28  -1   88.39    4.90
   0 -28   1   89.89    5.00
   0 -28   1   88.69    4.80
   0 -28   1   94.99    5.20
   0 -28   1   92.09    4.90
   0 -28  -1   91.39    5.40
   0  28   1   92.39    9.10
  -1 -28  -1    2.60    1.50
  -1 -28  -1    1.30    1.10
  -1 -28  -1    1.70    1.40
   1 -28   1    2.50    1.20
   1 -28   1    0.90    1.10
   1 -28   1    1.60    1.10
   1 -28   1    1.50    1.10
  -1 -28  -1    3.10    1.10
   1 -28   1    3.40    1.40
   1 -28   1    2.80    1.20
   1  28   1    4.00    3.40
   1  28   1    1.60    2.50
   1  28   1    0.80    3.20
   2 -28   1  156.68    7.60
   2 -28   1  154.38    7.50
  -2 -28  -1  158.18    7.70
   2 -28   1  163.38    7.60
  -2 -28  -1  155.88    7.50
   2 -28   1  169.98    7.70
  -2 -28  -1  160.48    7.80
   2 -28   1  165.18    7.70
   2 -28   1  169.88    7.60
   2  28   1  139.39    9.80
   2  28   1  153.58    8.00
   2  28   1  149.69    9.00
   2  28   1  140.69    9.70
   3 -28   1 1143.19   51.49
   3 -28   1 1187.98   51.49
   3 -28   1 1216.48   51.59
  -3 -28  -1 1152.78   51.39
  -3 -28  -1 1146.99   51.49
   3 -28   1 1154.08   51.59
   3 -28   1 1208.38   51.39
   3  28   1 1183.28   55.89
   3  28   1 1213.48   51.59
   3  28   1 1101.69   52.59
   3  28   1 1165.18   51.79
   4 -28   1   83.69    4.50
  -4 -28  -1   87.29    4.40
  -4 -28  -1   89.99    4.50
   4 -28   1   83.99    4.40
   4  28   1   89.89    4.70
   4  28   1   88.79    6.40
  -5 -28  -1   21.80    1.80
  -5 -28  -1   22.00    1.70
   5 -28   1   21.20    1.90
   5 -28   1   25.50    2.10
   5  28   1   22.20    2.90
   5  28   1   22.50    2.20
   5 -29  -1   -0.10    0.90
   5 -29  -1    1.70    0.80
  -5 -29   1    1.70    0.80
  -5 -29   1    0.10    0.80
   5  29  -1    3.90    1.70
   5  29  -1    2.50    1.30
   4 -29  -1    2.70    1.50
  -4 -29   1    3.30    1.00
   4 -29  -1    1.80    1.00
   4 -29  -1    2.70    0.90
  -4 -29   1    3.00    0.90
   4  29  -1    5.40    1.80
   4  29  -1    3.40    1.80
   4  29  -1    1.70    2.90
   3 -29  -1   27.90    2.20
  -3 -29   1   27.00    2.30
  -3 -29   1   28.60    2.10
   3 -29  -1   30.70    2.20
   3 -29  -1   31.00    2.40
   3  29  -1   31.00    3.60
   3  29  -1   27.20    4.60
   2 -29  -1   20.30    1.90
   2 -29  -1   17.60    2.20
   2 -29  -1   16.50    1.80
  -2 -29   1   14.80    1.80
  -2 -29   1   15.60    2.00
   2 -29  -1   16.40    2.00
   2  29  -1   14.90    2.90
   2  29  -1   10.70    3.20
   1 -29  -1  275.17   12.60
  -1 -29   1  269.67   12.50
   1 -29  -1  285.27   12.50
  -1 -29   1  272.47   12.70
   1 -29  -1  279.37   12.60
  -1 -29   1  264.77   12.70
  -1 -29   1  266.37   12.60
   1 -29  -1  283.67   12.70
   0 -29   1  128.69    5.90
   0 -29  -1  102.49    6.00
   0 -29  -1  107.29    5.70
   0 -29  -1  105.59    5.90
   0 -29   1  125.49    5.80
   0 -29  -1  107.79    5.70
   0 -29   1  127.89    6.00
   0 -29   1  127.19    5.90
   1 -29   1  419.76   19.80
   1 -29   1  440.36   19.80
   1 -29   1  452.15   19.80
  -1 -29  -1  448.66   19.90
   1 -29   1  442.06   19.80
  -1 -29  -1  447.86   19.90
  -1 -29  -1  446.46   19.80
   1 -29   1  432.16   19.80
   1  29   1  438.26   20.90
   2 -29   1   13.90    1.80
  -2 -29  -1   10.90    1.70
  -2 -29  -1    8.80    1.50
   2 -29   1    9.30    1.30
   2 -29   1   10.40    1.70
   2 -29   1   11.70    1.70
   2 -29   1   11.30    2.10
  -2 -29  -1    9.90    1.70
   2  29   1   16.20    4.30
   2  29   1   10.80    2.60
   3 -29   1   77.19    3.90
   3 -29   1   82.19    3.90
  -3 -29  -1   74.59    3.90
  -3 -29  -1   69.29    4.00
   3  29   1   70.09    5.90
   3  29   1   70.29    4.70
   3  29   1   75.09    4.40
  -4 -29  -1   12.40    1.60
  -4 -29  -1   12.60    1.40
   4 -29   1   10.30    1.70
   4  29   1   15.00    2.80
   4  29   1   11.10    1.60
  -5 -29  -1   65.09    3.40
   5  29   1   61.29    4.10
   5  29   1   64.29    3.50
  -4 -30   1  158.28    7.30
   4 -30  -1  156.38    7.20
  -4 -30   1  151.28    7.30
   4  30  -1  155.48    7.90
   4  30  -1  164.78    7.60
  -3 -30   1   36.80    2.40
  -3 -30   1   36.10    2.20
   3 -30  -1   30.10    2.20
   3  30  -1   37.60    3.80
   2 -30  -1   42.70    2.60
  -2 -30   1   46.70    2.80
   2 -30  -1   40.30    2.90
   2 -30  -1   39.40    2.60
  -2 -30   1   45.30    2.60
   2 -30  -1   39.40    2.60
   1 -30  -1  300.47   14.70
   1 -30  -1  330.27   14.60
   1 -30  -1  327.47   14.80
   1 -30  -1  319.47   14.70
  -1 -30   1  331.87   14.70
  -1 -30   1  338.57   14.80
   0 -30  -1 1223.08   53.39
   0 -30  -1 1221.08   53.39
   0 -30   1 1197.08   53.39
   0 -30  -1 1192.08   53.29
   0 -30   1 1248.28   53.39
   0 -30   1 1203.78   53.29
   0 -30   1 1208.68   53.29
   1 -30   1   27.40    2.50
  -1 -30  -1   31.20    2.40
   1 -30   1   28.70    2.20
   1 -30   1   28.90    2.20
   1 -30   1   28.20    2.20
  -1 -30  -1   26.70    2.50
  -1 -30  -1   28.00    2.10
  -2 -30  -1 1027.70   43.70
   2 -30   1  947.61   43.80
   2 -30   1  966.00   43.60
  -2 -30  -1  998.10   43.60
   2  30   1 1013.30   43.90
  -3 -30  -1   81.79    4.20
  -3 -30  -1   80.59    4.10
   3  30   1   80.49    4.50
   3  30   1   82.39    4.90
  -4 -30  -1   57.09    3.10
  -4 -30  -1   60.09    3.10
   4  30   1   61.69    3.50
   4  30   1   57.19    3.90
  -4 -31   1   68.59    3.30
  -4 -31   1   67.49    3.30
   4  31  -1   62.49    4.50
   3 -31  -1 1058.39   45.10
   3 -31  -1  979.20   45.10
  -3 -31   1 1051.79   45.10
  -3 -31   1 1023.80   45.10
   2 -31  -1  450.75   18.90
  -2 -31   1  430.56   19.00
   2 -31  -1  394.86   18.80
   2 -31  -1  412.26   18.90
  -2 -31   1  426.56   18.90
   2 -31  -1  435.86   19.00
  -1 -31   1  328.07   14.60
   1 -31  -1  322.47   14.60
  -1 -31   1  323.57   14.60
   1 -31  -1  331.77   14.70
   1 -31  -1  317.97   14.60
   0 -31  -1    1.10    0.90
   0 -31   1    0.60    0.90
   0 -31  -1    1.10    1.10
   0 -31  -1    0.30    0.80
   0 -31   1    0.70    0.90
   1 -31   1    6.90    1.00
  -1 -31  -1    6.10    1.10
   1 -31   1    5.00    1.00
  -1 -31  -1    4.90    1.00
  -1 -31  -1    5.40    1.30
  -2 -31  -1  202.58    9.20
  -2 -31  -1  201.38    9.10
   2 -31   1  206.08    9.10
   2  31   1  180.18   10.60
  -3 -31  -1  216.08    9.90
  -3 -31  -1  216.18    9.90
   3  31   1  222.58   10.20
  -2 -32   1   99.99    4.90
  -2 -32   1  104.39    4.90
   2 -32  -1   99.69    4.90
  -1 -32   1    4.70    0.90
   1 -32  -1    5.10    1.30
   1 -32  -1    5.00    0.90
  -1 -32   1    4.10    0.90
   1 -32  -1    3.80    0.90
   0 -32  -1   46.70    2.80
   0 -32  -1   47.40    2.60
   0 -32   1   43.50    2.60
   0 -32   1   45.30    2.60
   0 -32  -1   45.00    2.60
  -1 -32  -1    5.60    1.00
   1 -32   1    4.50    0.80
  -1 -32  -1    6.00    0.90
   1 -32   1    5.80    1.00
  -2 -32  -1  124.49    5.80
   0 -33   1   19.30    1.50
 -11   0   2   88.19    4.40
  11   0  -2   83.09    4.20
  10   0  -2 1362.26   60.79
 -10   0   2 1408.26   60.59
 -10   0   2 1382.06   60.69
 -10   0   2 1389.96   60.99
  -9   0   2  195.48   11.30
  -9   0   2  217.38    9.90
  -9   0   2  215.58   10.40
  -9   0   2  218.38   10.70
  -9   0   2  204.18   11.00
  -9   0   2  215.58   10.20
  -9   0   2  218.18    9.70
  -8   0   2  650.43   29.50
  -8   0   2  657.63   30.10
   8   0  -2  633.04   30.10
  -8   0   2  645.94   32.20
  -8   0   2  654.63   30.50
  -8   0   2  664.73   29.70
  -8   0   2  659.73   29.10
  -8   0   2  676.13   29.30
  -8   0   2  677.73   29.90
  -7   0   2    2.40    1.50
   7   0  -2    2.40    2.50
  -7   0   2    2.00    1.50
  -7   0   2    3.30    1.80
  -7   0   2    1.90    1.00
  -7   0   2    3.10    1.70
  -7   0   2    1.60    2.50
  -7   0   2    2.90    1.00
  -7   0   2    3.80    1.60
  -6   0   2 1218.38   54.99
  -6   0   2 1240.68   55.39
  -6   0   2 1227.88   56.49
  -6   0   2 1285.57   55.19
  -6   0   2 1240.78   54.59
   4   0  -2 3244.78  143.19
   4   0  -2 3278.27  142.89
   3   0  -2  370.26   17.20
  -3   0   2  358.26   16.70
   3   0  -2  373.26   17.00
  -3   0   2  377.56   16.70
  -3   0   2  371.66   17.30
  -3   0   2  385.56   16.90
  -2   0  -2 1030.60   45.30
   2   0   2 1027.80   45.30
  -2   0  -2 1035.10   45.40
  -3   0  -2  379.66   16.70
  -3   0  -2  352.76   16.40
   3   0   2  379.36   16.80
  -5   0  -2 3896.01  170.08
  -6   0  -2   31.00    3.40
  -6   0  -2   34.90    5.20
  -6   0  -2   34.70    3.90
  -6   0  -2   34.10    3.10
  -6   0  -2   33.00    3.30
   6   0   2   28.20    3.10
   6   0   2   29.40    4.80
  -6   0  -2   30.80    2.50
  -6   0  -2   33.60    3.20
  -7   0  -2 1123.89   53.99
  -7   0  -2 1144.49   51.59
  -7   0  -2 1114.79   50.69
  -7   0  -2 1177.48   52.09
  -7   0  -2 1188.88   51.69
  -7   0  -2 1190.08   51.49
  -7   0  -2 1169.38   50.79
   7   0   2 1081.09   50.59
  -8   0  -2  415.96   19.30
  -8   0  -2  417.46   18.50
  -8   0  -2  413.86   18.30
  -8   0  -2  395.36   18.90
  -8   0  -2  390.96   19.50
  -8   0  -2  398.96   20.10
  -8   0  -2  414.46   19.10
  -9   0  -2   17.80    1.80
  -9   0  -2   19.60    4.70
  -9   0  -2   19.80    2.80
   9   0   2   14.90    2.10
  -9   0  -2   18.90    2.20
  -9   0  -2   15.40    2.70
 -10   0  -2    2.70    1.40
  10   0   2    4.90    1.00
 -10   0  -2    4.10    0.80
 -10   0  -2    6.30    1.50
  11  -1  -2  992.60   43.60
 -11  -1   2  990.50   43.70
  11   1  -2  977.50   43.60
 -11   1   2 1013.30   43.70
  10  -1  -2   26.40    2.50
  10   1  -2   35.20    2.60
 -10   1   2   34.70    2.10
 -10   1   2   33.30    2.40
 -10   1   2   34.70    2.90
  -9  -1   2   16.30    3.20
  -9  -1   2   19.60    4.70
   9  -1  -2   19.90    2.20
  -9  -1   2   15.80    1.70
  -9  -1   2   18.10    2.00
  -9  -1   2   15.80    2.60
  -9   1   2   19.80    2.20
  -9   1   2   18.30    1.90
  -9   1   2   19.20    3.00
  -9   1   2   20.10    3.50
  -9   1   2   18.30    3.90
  -9   1   2   16.80    2.60
  -9   1   2   17.80    2.70
  -8  -1   2    3.90    1.20
  -8  -1   2    3.50    3.20
  -8  -1   2    2.50    1.80
  -8  -1   2    3.20    1.60
  -8  -1   2    6.00    2.40
  -8  -1   2    5.70    1.70
  -8  -1   2    3.10    1.70
  -8  -1   2    2.10    1.00
  -8  -1   2    4.00    2.10
  -8   1   2    3.70    2.10
  -8   1   2    3.30    1.20
  -8   1   2    3.00    1.70
  -8   1   2    3.40    1.60
  -8   1   2    2.90    1.10
   8   1  -2    3.30    2.60
  -8   1   2    5.60    3.30
  -8   1   2    3.50    1.80
  -8   1   2    3.90    1.80
  -7  -1   2    7.00    3.10
  -7  -1   2    9.50    2.50
  -7  -1   2    5.60    1.60
  -7  -1   2    4.70    1.10
  -7  -1   2    4.90    1.70
  -7  -1   2    7.10    1.90
  -7  -1   2    7.10    1.70
  -7  -1   2    6.80    1.10
   7  -1  -2    2.90    3.00
  -7   1   2    5.20    1.60
  -7   1   2    5.10    1.10
   7   1  -2    8.10    2.50
  -7   1   2    6.20    3.00
  -7   1   2    5.60    1.70
  -7   1   2    4.50    1.60
  -7   1   2    4.10    1.90
  -7   1   2    5.60    1.20
  -6  -1   2  304.37   15.50
  -6  -1   2  309.97   13.50
  -6  -1   2  309.27   14.00
  -6  -1   2  310.57   14.10
  -6  -1   2  306.87   14.40
  -6   1   2  281.07   14.00
  -6   1   2  306.17   14.00
  -6   1   2  286.97   14.30
  -6   1   2  285.27   15.40
  -6   1   2  280.07   13.50
  -5  -1   2   62.29    3.80
  -5  -1   2   55.79    3.30
  -5  -1   2   59.19    4.80
  -5  -1   2   65.99    4.10
  -5   1   2   66.89    3.80
  -5   1   2   58.19    3.30
  -5   1   2   61.89    3.70
  -5   1   2   68.19    5.00
  -5   1   2   62.49    4.00
  -4  -1   2  170.98    7.50
  -4  -1   2  173.78    8.40
  -4  -1   2  165.98    7.70
  -4  -1   2  160.58    7.50
   4   1  -2  166.58    8.40
  -4   1   2  134.69    7.40
  -4   1   2  140.59    7.40
  -4   1   2  140.09    8.20
   4   1  -2  162.78    8.00
  -4   1   2  137.59    7.60
   3  -1  -2 3233.88  139.19
   3   1  -2 3118.89  139.29
  -2  -1   2   95.99    4.90
  -2  -1   2   98.89    5.10
  -2  -1   2   97.19    4.80
  -2  -1   2   95.49    4.70
  -2   1   2  106.49    4.90
  -2   1   2  107.49    4.80
   2   1  -2   92.59    5.30
  -2   1   2  108.99    5.20
   2   1  -2   98.69    5.10
   1   1  -2 2110.39   92.19
  -1  -1  -2  767.62   32.70
  -1  -1  -2  744.03   32.90
  -1  -1  -2  741.83   32.70
   1   1   2  774.12   32.70
  -1   1  -2  732.83   32.70
   1   1   2  736.33   32.80
  -1   1  -2  719.03   32.80
  -1   1  -2  747.53   32.60
  -2  -1  -2 1552.34   67.19
  -2  -1  -2 1560.24   67.29
   2   1   2 1514.35   67.09
   2   1   2 1489.75   67.29
   2   1   2 1474.85   67.49
  -2   1  -2 1611.04   67.19
  -4  -1  -2 2252.17  108.29
  -4  -1  -2 2513.35  108.89
  -4  -1  -2 2387.56  108.59
  -4   1  -2 2763.12  108.69
  -5  -1  -2  711.23   33.60
  -5  -1  -2  725.03   33.30
  -5  -1  -2  754.92   33.20
  -5  -1  -2  682.93   34.70
  -5  -1  -2  718.13   33.30
  -5   1  -2  764.92   34.90
  -5   1  -2  766.42   33.30
  -5   1  -2  788.22   33.40
  -5   1  -2  737.53   32.90
  -5   1  -2  771.12   33.70
  -6  -1  -2   45.80    3.70
  -6  -1  -2   47.30    3.00
  -6  -1  -2   40.30    2.90
  -6  -1  -2   48.30    5.70
   6  -1   2   37.10    3.30
  -6  -1  -2   52.39    3.80
  -6  -1  -2   52.79    4.40
  -6   1  -2   42.70    3.60
  -6   1  -2   40.20    3.00
  -6   1  -2   44.80    5.70
  -6   1  -2   46.50    3.80
  -6   1  -2   41.00    3.00
  -6   1  -2   39.20    3.80
   6   1   2   44.20    4.80
  -6   1  -2   46.10    4.20
   7  -1   2  273.17   12.80
  -7  -1  -2  266.87   13.70
  -7  -1  -2  274.37   12.70
  -7  -1  -2  236.78   13.50
  -7  -1  -2  282.37   12.90
  -7  -1  -2  269.17   13.60
  -7  -1  -2  280.67   16.30
  -7  -1  -2  288.37   13.90
  -7  -1  -2  291.07   14.40
  -7   1  -2  273.47   16.30
  -7   1  -2  275.67   12.80
  -7   1  -2  281.57   12.90
  -7   1  -2  279.67   14.30
  -7   1  -2  292.97   14.00
   7   1   2  266.77   13.80
  -7   1  -2  289.97   13.80
  -8  -1  -2  547.65   25.20
  -8  -1  -2  566.74   26.20
  -8  -1  -2  571.94   25.90
   8  -1   2  591.74   25.50
  -8  -1  -2  547.55   26.90
  -8  -1  -2  554.44   25.40
  -8  -1  -2  533.35   26.40
  -8  -1  -2  552.24   25.80
  -8   1  -2  579.14   25.50
  -8   1  -2  558.54   26.90
  -8   1  -2  584.64   25.20
  -8   1  -2  598.44   26.00
  -8   1  -2  566.04   26.40
  -8   1  -2  563.34   25.80
  -8   1  -2  577.64   26.20
   9  -1   2   16.50    2.00
  -9  -1  -2   16.50    2.60
  -9  -1  -2   14.80    4.20
  -9  -1  -2   12.70    2.70
  -9  -1  -2   15.00    2.10
  -9  -1  -2   13.40    1.70
  -9   1  -2   18.40    4.90
  -9   1  -2   16.20    2.80
  -9   1  -2   19.70    2.70
  -9   1  -2   17.60    2.20
  -9   1  -2   15.30    5.30
  -9   1  -2   18.40    3.30
  -9   1  -2   17.90    1.80
 -10  -1  -2   26.70    1.80
 -10  -1  -2   28.10    2.70
  10  -1   2   28.60    2.10
 -10  -1  -2   29.40    2.60
 -10   1  -2   30.40    2.30
 -10   1  -2   32.60    2.70
 -10   1  -2   30.80    2.70
 -10   1  -2   32.00    1.90
  10   1   2   27.20    2.10
  11  -2  -2  275.27   12.40
 -11  -2   2  252.97   12.40
 -11   2   2  299.37   12.50
 -11   2   2  294.77   12.20
  11   2  -2  255.87   12.40
 -10  -2   2  661.03   28.80
 -10  -2   2  642.94   29.50
  10  -2  -2  662.53   29.10
 -10  -2   2  642.64   29.30
 -10   2   2  672.23   29.00
 -10   2   2  621.24   29.60
 -10   2   2  674.63   28.90
 -10   2   2  677.13   29.30
  10   2  -2  645.24   29.10
  -9  -2   2  256.37   13.00
   9  -2  -2  275.77   12.40
  -9  -2   2  268.27   12.00
  -9  -2   2  258.07   12.90
  -9  -2   2  256.87   12.20
  -9   2   2  268.37   13.70
  -9   2   2  275.07   12.10
  -9   2   2  276.47   13.00
  -9   2   2  279.77   12.70
   9   2  -2  241.88   13.20
  -9   2   2  269.37   12.60
  -9   2   2  283.47   12.40
  -9   2   2  263.47   13.20
  -8  -2   2  483.95   21.30
  -8  -2   2  474.95   24.40
  -8  -2   2  493.75   21.50
  -8  -2   2  472.85   21.80
  -8  -2   2  494.35   21.90
  -8  -2   2  471.85   22.70
  -8  -2   2  484.15   22.30
  -8  -2   2  467.15   22.30
  -8  -2   2  488.15   22.10
  -8   2   2  481.05   21.50
  -8   2   2  476.15   21.30
  -8   2   2  487.95   21.90
   8   2  -2  476.85   22.40
  -8   2   2  480.45   22.20
  -8   2   2  479.35   22.70
  -8   2   2  459.65   24.40
  -8   2   2  490.35   22.40
  -8   2   2  456.35   21.80
  -7  -2   2  203.58   10.90
   7  -2  -2  215.08   10.40
  -7  -2   2  209.18   10.50
  -7  -2   2  205.38   11.10
  -7  -2   2  211.58   12.50
  -7  -2   2  202.18   10.70
  -7  -2   2  199.98   10.40
  -7  -2   2  202.48   10.30
  -7  -2   2  205.28    9.80
  -7  -2   2  205.98    9.90
  -7   2   2  210.48   10.40
  -7   2   2  228.78   10.80
  -7   2   2  222.78   10.50
   7   2  -2  195.48   10.90
  -7   2   2  233.68   10.10
  -7   2   2  219.38    9.90
  -7   2   2  230.08   12.60
  -7   2   2  229.08   10.70
  -7   2   2  231.38   11.20
  -6  -2   2  170.78    8.60
  -6  -2   2  168.68    8.30
  -6  -2   2  170.58    9.70
  -6  -2   2  169.38    8.20
  -6  -2   2  160.08    7.90
  -6  -2   2  163.58    7.70
  -6   2   2  154.08    7.70
  -6   2   2  159.68    8.20
  -6   2   2  166.28    8.30
  -6   2   2  159.38    8.60
  -6   2   2  156.48    9.60
  -5  -2   2 1203.28   53.59
  -5  -2   2 1239.88   53.89
  -5  -2   2 1146.49   53.49
  -5  -2   2 1175.18   53.19
  -5  -2   2 1223.18   54.69
  -5   2   2 1245.08   53.69
  -5   2   2 1235.78   53.89
  -5   2   2 1194.58   53.19
   5   2  -2 1243.18   54.49
  -5   2   2 1240.28   54.69
  -5   2   2 1210.78   53.59
   5   2  -2 1196.78   53.99
  -4  -2   2  353.66   16.00
   4  -2  -2  347.27   15.60
  -4  -2   2  350.56   16.00
  -4  -2   2  351.66   16.40
   4   2  -2  361.96   16.80
   4   2  -2  333.97   16.40
  -4   2   2  354.76   16.00
   4   2  -2  344.17   16.40
  -4   2   2  349.77   16.80
  -4   2   2  362.96   16.20
  -4   2   2  365.06   16.00
  -3  -2   2   12.00    1.50
  -3  -2   2   10.50    1.30
  -3   2   2   12.50    1.80
   3   2  -2   10.90    2.00
  -2  -2   2    3.60    0.70
  -2  -2   2    5.10    1.50
  -2  -2   2    3.30    0.90
   2   2  -2    5.70    1.70
   2   2  -2    5.80    1.50
   0  -2  -2  363.66   15.30
   0  -2   2  337.47   15.40
   0  -2   2  354.36   15.20
   0  -2   2  342.47   15.40
   0   2   2  355.06   15.30
   0   2  -2  324.37   15.40
   0   2   2  348.77   15.50
   0   2  -2  349.87   15.20
  -2  -2  -2 1707.93   74.39
   2   2   2 1686.43   74.39
  -2   2  -2 1711.63   74.19
   2   2   2 1675.73   74.49
   3   2   2 5142.29  224.88
   4   2   2 9999.00  436.26
  -5  -2  -2  237.98   10.40
  -5  -2  -2  232.68   12.50
  -5  -2  -2  233.38   10.90
  -5  -2  -2  235.78   11.00
  -5  -2  -2  227.58   11.30
  -5   2  -2  204.88   10.80
  -5   2  -2  224.58   11.20
   5   2   2  237.48   11.20
  -5   2  -2  212.38   10.40
  -5   2  -2  211.48   12.30
  -5   2  -2  211.98   10.80
  -6  -2  -2 1119.89   55.69
  -6  -2  -2 1284.37   54.79
  -6  -2  -2 1326.17   55.49
  -6  -2  -2 1337.67   57.79
  -6  -2  -2 1237.48   55.29
  -6  -2  -2 1277.57   54.69
   6  -2   2 1137.59   54.79
  -6  -2  -2 1325.87   55.99
  -6  -2  -2 1339.77   56.19
  -6   2  -2 1160.08   56.79
  -6   2  -2 1257.97   57.49
  -6   2  -2 1283.87   55.49
   6   2   2 1213.98   55.49
  -6   2  -2 1237.78   55.49
  -6   2  -2 1247.08   54.89
  -6   2  -2 1181.98   54.69
  -6   2  -2 1192.48   55.19
  -7  -2  -2  435.76   20.50
   7  -2   2  431.46   19.90
  -7  -2  -2  452.15   20.00
  -7  -2  -2  470.95   20.80
  -7  -2  -2  424.66   21.00
  -7  -2  -2  455.35   21.00
  -7  -2  -2  460.75   21.50
  -7  -2  -2  426.96   23.30
  -7  -2  -2  461.95   20.50
   7   2   2  432.66   20.80
  -7   2  -2  429.26   21.30
  -7   2  -2  431.46   20.80
  -7   2  -2  414.96   20.20
  -7   2  -2  430.46   23.40
  -7   2  -2  446.36   21.40
  -7   2  -2  455.85   20.10
  -8  -2  -2   56.99    4.40
  -8  -2  -2   60.49    5.70
  -8  -2  -2   56.99    4.30
  -8  -2  -2   57.89    5.50
  -8  -2  -2   62.99    6.20
  -8  -2  -2   56.99    3.70
   8  -2   2   58.09    3.90
  -8  -2  -2   57.29    3.50
  -8  -2  -2   61.69    4.80
  -8   2  -2   62.89    3.90
  -8   2  -2   64.39    4.40
  -8   2  -2   61.29    4.50
  -8   2  -2   63.59    5.10
  -8   2  -2   61.89    3.60
  -8   2  -2   62.99    4.80
  -8   2  -2   63.29    5.60
   9  -2   2  285.97   12.80
  -9  -2  -2  270.17   12.70
  -9  -2  -2  280.27   13.20
  -9  -2  -2  275.97   12.50
  -9  -2  -2  277.67   13.30
  -9   2  -2  266.67   14.20
  -9   2  -2  281.47   13.20
  -9   2  -2  269.17   13.60
  -9   2  -2  286.77   12.80
  -9   2  -2  279.17   12.80
  -9   2  -2  295.57   13.30
  -9   2  -2  266.17   14.60
 -10  -2  -2   49.20    3.40
 -10  -2  -2   49.60    3.40
  10  -2   2   54.49    3.00
 -10  -2  -2   50.49    2.60
 -10   2  -2   52.89    3.50
  10   2   2   53.19    3.00
 -10   2  -2   54.99    3.50
 -10   2  -2   52.09    3.10
 -10   2  -2   55.29    2.80
 -11  -3   2  360.66   16.70
  11  -3  -2  371.86   16.70
  11   3  -2  365.76   16.70
 -11   3   2  392.36   16.80
 -11   3   2  382.46   16.50
 -10  -3   2 1157.88   52.49
  10  -3  -2 1224.68   52.89
 -10  -3   2 1199.58   53.29
 -10  -3   2 1171.28   52.99
 -10   3   2 1244.28   52.69
 -10   3   2 1249.18   53.09
 -10   3   2 1261.07   52.79
 -10   3   2 1170.08   53.39
  10   3  -2 1145.99   52.89
  -9  -3   2  201.08   10.00
  -9  -3   2  210.68    9.80
  -9  -3   2  208.48   10.50
   9  -3  -2  220.58   10.20
  -9  -3   2  199.18   10.70
  -9   3   2  221.68   10.90
  -9   3   2  231.78   10.20
  -9   3   2  230.98   10.00
  -9   3   2  218.18   11.10
  -9   3   2  229.38   10.60
  -9   3   2  219.08   11.50
  -9   3   2  224.18   10.50
   9   3  -2  197.18   11.00
  -8  -3   2  622.84   27.10
  -8  -3   2  602.44   29.80
  -8  -3   2  621.54   27.70
  -8  -3   2  594.04   29.90
  -8  -3   2  621.34   26.90
  -8  -3   2  638.24   27.50
  -8  -3   2  609.84   27.50
  -8  -3   2  621.54   27.90
  -8   3   2  580.64   27.40
  -8   3   2  620.14   28.00
  -8   3   2  611.64   27.20
  -8   3   2  585.74   27.50
  -8   3   2  620.54   27.80
   8   3  -2  594.44   28.00
  -8   3   2  623.44   28.40
  -8   3   2  603.84   27.00
  -8   3   2  569.64   30.00
   7  -3  -2  307.97   13.40
  -7  -3   2  281.87   13.40
  -7  -3   2  272.47   13.70
  -7  -3   2  268.87   12.80
  -7  -3   2  242.98   17.00
  -7  -3   2  262.17   13.70
  -7  -3   2  263.17   12.90
  -7  -3   2  275.67   14.00
  -7  -3   2  268.57   13.50
  -7   3   2  310.97   14.30
  -7   3   2  308.77   15.70
  -7   3   2  300.97   13.00
  -7   3   2  271.37   13.50
  -7   3   2  311.77   13.10
  -7   3   2  309.57   13.80
   7   3  -2  254.17   13.90
  -7   3   2  311.67   13.70
  -7   3   2  302.07   13.60
  -6  -3   2    0.90    0.90
  -6  -3   2    1.20    1.20
  -6  -3   2    1.10    1.90
  -6  -3   2    1.00    1.50
  -6  -3   2    1.50    0.80
   6   3  -2    1.20    1.80
  -6   3   2    2.50    1.00
  -6   3   2    3.50    1.30
  -6   3   2    4.60    1.70
  -6   3   2    4.70    2.30
  -5  -3   2 1105.69   49.00
  -5  -3   2 1074.99   50.09
  -5  -3   2 1063.29   48.60
  -5  -3   2 1077.99   49.20
  -5  -3   2 1083.09   48.90
   5   3  -2 1043.40   48.90
  -5   3   2 1135.19   48.70
  -5   3   2 1153.18   49.00
   5   3  -2 1092.19   49.90
   5   3  -2 1103.59   49.50
  -5   3   2 1117.49   49.00
  -5   3   2 1190.18   50.19
  -5   3   2 1147.69   49.30
   5   3  -2 1112.19   49.50
  -4  -3   2  437.36   19.60
   4  -3  -2  428.36   19.20
  -4  -3   2  439.16   19.60
  -4  -3   2  452.55   19.80
  -4  -3   2  446.26   20.50
  -4   3   2  425.96   20.10
  -4   3   2  443.66   20.40
  -4   3   2  412.56   19.60
   4   3  -2  455.25   20.50
  -4   3   2  429.76   19.60
   4   3  -2  426.56   20.10
  -3  -3   2  427.46   19.00
  -3  -3   2  427.96   18.40
  -3  -3   2  427.06   18.60
   3  -3  -2  400.76   18.20
  -3   3   2  355.46   18.30
   3   3  -2  456.45   18.90
   3   3  -2  407.76   18.80
   3   3  -2  453.35   19.20
  -3   3   2  386.66   18.90
  -3   3   2  376.16   18.50
   0  -3   2   19.40    1.40
  -1  -3  -2 1251.47   54.59
  -1  -3  -2 1230.98   54.69
   1   3   2 1260.17   54.69
   1   3   2 1294.47   54.79
  -1   3  -2 1211.98   54.79
  -3  -3  -2 1996.60   86.49
  -3  -3  -2 1920.11   86.19
   3   3   2 1992.80   86.69
   3   3   2 1978.30   86.19
   3   3   2 1947.51   86.49
  -3   3  -2 2034.60   86.19
   3   3   2 1898.91   86.39
  -4  -3  -2  111.79    5.70
  -4  -3  -2  114.19    5.80
  -4  -3  -2  106.79    5.20
  -4  -3  -2  110.49    7.00
  -4  -3  -2  100.49    5.30
  -4  -3  -2  121.29    6.10
  -4   3  -2  103.89    5.50
   4   3   2  100.29    6.60
  -4   3  -2  109.99    5.60
   4   3   2  101.59    6.20
   4   3   2  111.89    5.90
   4   3   2  103.89    6.10
  -4   3  -2  112.09    5.90
  -5  -3  -2    9.60    2.10
  -5  -3  -2   14.10    1.70
  -5  -3  -2   12.90    3.60
  -5  -3  -2   12.80    2.30
  -5   3  -2   12.90    1.70
  -5   3  -2   11.70    2.10
  -5   3  -2   12.00    3.60
  -5   3  -2   13.30    2.10
  -6  -3  -2 2425.36  107.09
  -6  -3  -2 2544.15  106.29
   6  -3   2 2309.47  106.39
  -6  -3  -2 2386.26  106.59
  -6  -3  -2 2563.34  106.89
  -6  -3  -2 2383.46  106.69
  -6  -3  -2 2472.45  109.09
   6  -3   2 2404.06  106.19
  -6  -3  -2 2493.95  107.39
  -6  -3  -2 2386.06  106.89
  -6   3  -2 2349.67  106.69
  -6   3  -2 2459.35  106.29
  -6   3  -2 2353.86  106.19
  -6   3  -2 2454.35  108.99
  -6   3  -2 2345.07  109.49
  -6   3  -2 2443.86  106.99
  -6   3  -2 2571.74  106.99
   6   3   2 2335.47  106.89
  -7  -3  -2  154.78    8.10
   7  -3   2  144.49    7.60
  -7  -3  -2  164.88    7.60
  -7  -3  -2  158.28    8.20
  -7  -3  -2  151.58   11.00
  -7  -3  -2  159.68    8.40
  -7  -3  -2  159.08    7.30
  -7  -3  -2  160.08    9.20
  -7  -3  -2  149.09    8.60
  -7  -3  -2  166.38    9.00
  -7   3  -2  146.09    8.40
  -7   3  -2  145.99    9.10
  -7   3  -2  156.08    9.00
  -7   3  -2  144.59    8.80
  -7   3  -2  154.38    7.70
  -7   3  -2  143.19   11.10
  -7   3  -2  142.49    7.50
  -8  -3  -2    2.10    1.10
  -8  -3  -2    2.90    1.30
  -8  -3  -2    1.10    2.40
  -8  -3  -2    0.70    1.70
   8  -3   2    0.20    1.40
  -8  -3  -2    0.30    1.60
  -8  -3  -2    2.50    2.10
   8  -3   2    1.10    1.20
   8   3   2    0.60    2.60
  -8   3  -2    2.20    2.40
  -8   3  -2    0.20    1.10
  -8   3  -2    1.30    1.70
  -8   3  -2    1.30    1.30
  -8   3  -2    0.60    1.80
  -8   3  -2    1.50    2.00
  -8   3  -2    0.70    1.80
  -9  -3  -2   94.29    5.50
   9  -3   2   94.69    4.90
  -9  -3  -2   97.19    6.20
  -9  -3  -2   89.59    4.80
  -9  -3  -2   95.09    5.40
  -9   3  -2   94.09    6.00
  -9   3  -2   92.29    4.70
  -9   3  -2   91.99    7.00
  -9   3  -2   92.19    5.50
  -9   3  -2   93.59    5.00
  -9   3  -2   89.79    6.60
  -9   3  -2   92.79    5.90
  10  -3   2    0.80    0.90
 -10  -3  -2    3.10    1.30
 -10  -3  -2   -0.60    1.20
 -10   3  -2    1.70    1.30
 -10   3  -2   -0.10    0.80
 -10   3  -2    0.50    1.00
  10   3   2   -0.30    0.90
 -10   3  -2    1.50    1.40
  11  -4  -2  290.17   13.30
 -11  -4   2  292.57   13.60
 -11  -4   2  321.17   13.40
 -11   4   2  300.17   13.50
 -11   4   2  298.57   13.20
  11   4  -2  319.47   13.40
 -11   4   2  267.37   13.50
 -10  -4   2  215.78   10.20
 -10  -4   2  228.68   10.00
  10  -4  -2  216.88    9.80
 -10   4   2  177.88   12.00
 -10   4   2  212.28    9.80
 -10   4   2  218.78   10.00
 -10   4   2  218.38    9.60
 -10   4   2  196.88   10.40
  -9  -4   2  147.19    7.80
  -9  -4   2  149.49    8.20
  -9  -4   2  157.88    7.10
   9  -4  -2  164.08    7.60
  -9   4   2  154.38    8.50
  -9   4   2  158.68    7.30
   9   4  -2  141.49    8.50
  -9   4   2  162.98    7.90
  -9   4   2  155.68    8.20
  -9   4   2  163.78    7.60
  -9   4   2  149.19    9.20
  -8  -4   2  588.34   24.80
  -8  -4   2  572.24   25.20
   8  -4  -2  550.74   24.90
  -8  -4   2  566.84   27.80
  -8  -4   2  582.44   25.20
  -8  -4   2  587.54   25.60
  -8  -4   2  589.54   24.60
  -8   4   2  532.55   24.90
  -8   4   2  538.75   26.10
   8   4  -2  582.04   25.80
  -8   4   2  503.15   25.10
  -8   4   2  532.85   25.60
  -8   4   2  533.55   25.50
  -8   4   2  541.65   24.70
  -8   4   2  541.15   25.20
  -7  -4   2   84.79    4.70
   7  -4  -2   70.79    4.70
  -7  -4   2   81.19    3.90
  -7  -4   2   81.69    5.30
  -7  -4   2   80.79    8.20
  -7  -4   2   82.59    4.70
  -7  -4   2   77.99    4.70
  -7  -4   2   81.49    4.10
  -7  -4   2   79.79    5.40
  -7   4   2   70.99    5.30
  -7   4   2   69.69    4.10
  -7   4   2   73.99    6.70
  -7   4   2   75.19    5.00
   7   4  -2   75.99    4.50
  -7   4   2   73.09    4.20
   7   4  -2   77.99    5.60
  -7   4   2   71.69    4.80
  -7   4   2   72.89    4.80
  -6  -4   2 1951.90   89.99
  -6  -4   2 1941.21   87.89
  -6  -4   2 1990.20   88.79
  -6  -4   2 2014.70   88.59
  -6  -4   2 1969.20   88.39
  -6  -4   2 1827.62   88.29
  -6  -4   2 1999.10   87.99
  -6   4   2 2076.99   88.59
  -6   4   2 2063.69   88.09
   6   4  -2 1951.00   91.79
   6   4  -2 2105.89   91.19
   6   4  -2 2001.20   88.39
  -6   4   2 2129.49   88.99
  -6   4   2 2154.98   88.69
   6   4  -2 1997.20   89.09
  -6   4   2 2191.68   90.19
   6   4  -2 1832.42   88.69
  -5  -4   2  100.79    6.60
  -5  -4   2   98.09    5.30
  -5  -4   2   98.99    5.40
  -5  -4   2   97.89    4.90
  -5  -4   2  102.19    5.70
  -5   4   2  120.99    5.50
   5   4  -2   94.29    5.50
  -5   4   2  112.79    5.10
   5   4  -2   98.59    6.20
   5   4  -2  102.09    6.70
  -4  -4   2  902.51   39.00
  -4  -4   2  865.51   38.80
  -4  -4   2  892.41   39.70
  -4  -4   2  889.61   38.80
   4  -4  -2  852.51   38.50
   4   4  -2  914.01   39.70
  -4   4   2  854.21   38.80
  -4   4   2  855.31   39.00
  -4   4   2  851.21   38.80
   4   4  -2  924.41   39.40
   4   4  -2  882.71   39.30
  -4   4   2  855.61   39.60
  -3  -4   2 2159.18   97.29
  -3  -4   2 2223.88   97.19
   3   4  -2 2296.87   97.59
   3   4  -2 2396.86   97.69
  -3   4   2 2038.20   97.19
  -2  -4   2  261.07   12.10
   2  -4  -2  261.67   11.70
  -2  -4   2  277.67   11.60
  -2   4   2  262.07   11.70
   2   4  -2  250.47   12.20
  -2   4   2  250.77   12.00
  -2   4   2  261.17   11.80
   1   4  -2 1965.00   86.09
   0  -4  -2 1303.07   56.79
   0   4  -2 1293.67   56.79
  -1  -4  -2 1126.89   52.19
  -1  -4  -2 1202.98   52.29
   1   4   2 1213.08   52.39
  -1   4  -2 1163.48   52.19
  -1   4  -2 1258.67   52.29
  -3  -4  -2 1279.57   54.99
   3  -4   2 1271.37   55.89
  -3  -4  -2 1255.67   55.19
  -3  -4  -2 1336.97   55.49
  -3  -4  -2 1296.77   55.29
   3   4   2 1188.08   55.89
  -3   4  -2 1158.58   55.09
  -3   4  -2 1191.38   54.99
   3   4   2 1277.37   55.39
   3   4   2 1285.57   55.19
  -3   4  -2 1198.18   55.19
   3   4   2 1305.97   55.79
  -4  -4  -2  374.36   17.50
  -4  -4  -2  377.56   17.20
  -4  -4  -2  342.47   16.80
  -4  -4  -2  364.96   16.80
  -4  -4  -2  370.06   18.40
  -4  -4  -2  375.66   17.20
  -4   4  -2  378.86   17.10
   4   4   2  369.36   17.50
   4   4   2  379.16   17.70
   4   4   2  385.96   17.30
  -4   4  -2  384.66   17.10
  -4   4  -2  392.26   17.30
   4   4   2  380.06   18.00
  -5  -4  -2  265.47   12.30
  -5  -4  -2  271.37   12.90
  -5  -4  -2  264.07   14.40
  -5  -4  -2  260.97   13.20
  -5  -4  -2  255.17   12.80
  -5   4  -2  279.37   12.80
  -5   4  -2  284.27   13.20
   5   4   2  244.68   12.60
  -5   4  -2  280.77   14.40
   5   4   2  265.87   13.00
  -5   4  -2  282.97   12.80
   5   4   2  258.27   14.70
  -5   4  -2  290.27   12.40
  -6  -4  -2   23.10    3.90
   6  -4   2   15.00    2.90
   6  -4   2   12.40    1.80
  -6   4  -2   14.40    2.70
  -6   4  -2   14.60    4.70
  -6   4  -2   15.30    3.20
  -6   4  -2   15.40    2.10
  -6   4  -2   13.10    3.10
  -6   4  -2   16.70    2.70
   6   4   2   17.80    3.50
   6   4   2   19.00    2.70
  -6   4  -2   19.40    2.40
  -7  -4  -2  623.34   26.50
  -7  -4  -2  573.54   26.80
  -7  -4  -2  617.14   26.10
  -7  -4  -2  615.94   25.10
   7  -4   2  516.45   25.50
  -7  -4  -2  617.74   25.90
  -7  -4  -2  598.74   25.30
  -7  -4  -2  576.44   26.30
  -7  -4  -2  586.54   27.10
  -7  -4  -2  602.04   29.00
   7   4   2  579.74   26.50
  -7   4  -2  519.15   26.10
  -7   4  -2  495.45   28.50
  -7   4  -2  525.55   26.10
  -7   4  -2  543.55   25.40
  -7   4  -2  531.65   26.60
  -7   4  -2  527.95   25.20
  -7   4  -2  525.45   25.80
  -8  -4  -2  508.35   24.50
  -8  -4  -2  519.05   24.90
  -8  -4  -2  529.75   24.40
   8  -4   2  532.85   23.90
   8  -4   2  553.14   24.00
  -8  -4  -2  532.55   23.70
  -8   4  -2  536.15   25.60
  -8   4  -2  530.45   24.50
  -8   4  -2  536.55   24.50
  -8   4  -2  535.25   23.90
   8   4   2  495.25   24.70
  -8   4  -2  556.54   25.00
  -8   4  -2  580.74   24.40
  -8   4  -2  539.75   25.10
  -9  -4  -2   57.99    4.70
  -9  -4  -2   54.79    2.70
  -9  -4  -2   55.29    3.80
   9  -4   2   48.80    3.40
   9  -4   2   46.00    3.10
  -9  -4  -2   55.49    3.80
  -9   4  -2   45.80    4.30
  -9   4  -2   51.89    5.00
  -9   4  -2   42.40    5.30
  -9   4  -2   46.60    3.00
  -9   4  -2   47.10    4.90
  -9   4  -2   49.80    3.30
 -10  -4  -2   11.60    3.00
 -10  -4  -2   11.40    2.00
  10  -4   2    7.10    1.40
 -10  -4  -2    8.30    1.50
 -10   4  -2    9.90    1.60
  10   4   2    7.70    1.50
 -10   4  -2    9.10    1.70
 -10   4  -2    7.60    1.40
 -10   4  -2    6.90    1.50
 -11  -5   2  226.18   11.10
 -11  -5   2  238.98   10.90
  11  -5  -2  241.38   10.90
  11   5  -2  235.08   10.90
 -11   5   2  235.28   10.80
 -11   5   2  256.37   10.70
 -11   5   2  254.97   11.00
 -10  -5   2  299.47   13.90
  10  -5  -2  308.47   13.80
 -10  -5   2  288.77   14.10
 -10   5   2  325.47   14.00
 -10   5   2  314.97   13.80
 -10   5   2  321.47   13.60
 -10   5   2  267.47   15.80
 -10   5   2  300.47   14.40
  -9  -5   2  210.88    8.90
   9  -5  -2  203.08    9.30
  -9  -5   2  208.28   10.00
  -9  -5   2  212.88    9.60
  -9   5   2  185.48    9.60
  -9   5   2  179.28   10.10
  -9   5   2  186.78    9.10
  -9   5   2  189.68    9.30
  -9   5   2  182.88    9.90
   9   5  -2  208.68   10.40
  -8  -5   2  286.07   12.60
  -8  -5   2  291.57   15.80
   8  -5  -2  264.87   12.90
  -8  -5   2  298.57   13.10
  -8  -5   2  297.57   12.40
  -8  -5   2  299.27   13.50
   8  -5  -2  265.97   12.70
  -8  -5   2  290.27   13.10
   8  -5  -2  258.37   12.80
  -8   5   2  262.17   12.50
  -8   5   2  263.07   12.70
  -8   5   2  259.07   13.10
   8   5  -2  282.07   13.80
  -8   5   2  255.67   13.90
  -8   5   2  264.07   13.40
  -8   5   2  270.97   13.50
  -7  -5   2  295.67   12.20
  -7  -5   2  282.27   13.00
  -7  -5   2  290.37   13.30
   7  -5  -2  249.88   12.50
   7  -5  -2  269.77   12.80
   7  -5  -2  271.47   12.50
  -7  -5   2  296.27   12.90
  -7  -5   2  297.77   15.20
  -7  -5   2  293.97   12.40
  -7  -5   2  275.47   12.80
  -7   5   2  250.37   13.50
  -7   5   2  253.87   12.50
  -7   5   2  243.28   12.90
  -7   5   2  259.57   13.20
  -7   5   2  247.28   12.40
   7   5  -2  281.07   12.60
  -7   5   2  265.97   13.20
  -7   5   2  239.88   14.70
   7   5  -2  292.87   13.60
  -6  -5   2 3806.22  157.98
  -6  -5   2 3549.94  155.98
  -6  -5   2 3513.65  156.48
  -6  -5   2 3400.06  155.88
   6  -5  -2 3632.84  156.28
  -6  -5   2 3394.46  156.38
  -6  -5   2 3385.86  156.38
  -6  -5   2 3533.65  156.88
  -6  -5   2 3627.84  156.58
  -6   5   2 3570.24  156.98
   6   5  -2 3619.54  157.38
   6   5  -2 3690.23  157.98
  -6   5   2 3555.34  156.08
   6   5  -2 3500.95  156.08
  -6   5   2 3647.33  156.68
   6   5  -2 3525.95  156.88
   6   5  -2 3600.54  156.38
  -6   5   2 3662.83  158.18
   6   5  -2 3712.83  157.28
  -5  -5   2    1.50    1.10
  -5  -5   2    2.00    0.80
  -5  -5   2    4.20    1.90
  -5  -5   2    1.80    1.30
  -5  -5   2    2.60    1.10
   5   5  -2    2.20    2.20
  -5   5   2    2.20    1.30
  -5   5   2    2.20    1.00
   5   5  -2    0.70    1.70
  -5   5   2    1.80    0.90
  -5   5   2    3.60    1.10
   5   5  -2    3.20    1.40
   4  -5  -2    8.70    1.10
  -4  -5   2    9.20    2.50
  -4  -5   2    9.90    1.50
  -4  -5   2   11.10    1.80
   4   5  -2   10.30    2.90
  -4   5   2    7.60    1.70
  -4   5   2    7.00    1.50
   4   5  -2    8.60    2.50
   4   5  -2   11.80    2.60
  -3  -5   2   32.90    2.80
  -3  -5   2   28.90    2.30
   3   5  -2   30.30    2.80
  -3   5   2   38.70    2.70
  -3   5   2   34.20    2.10
   0  -5  -2  267.47   12.00
   0  -5   2  254.07   12.00
   0   5   2  280.47   11.80
   0   5   2  264.17   11.80
   0   5   2  266.67   11.90
   0   5  -2  248.08   11.90
   0   5   2  280.07   12.10
  -3  -5  -2   68.29    4.00
  -3  -5  -2   70.49    4.00
  -3  -5  -2   73.59    4.30
  -3  -5  -2   75.69    3.70
   3   5   2   65.19    4.20
   3   5   2   64.69    4.20
   3   5   2   71.69    4.00
  -4  -5  -2   76.29    5.60
  -4  -5  -2   80.29    4.40
  -4  -5  -2   73.99    3.90
  -4  -5  -2   84.89    4.40
  -4  -5  -2   75.79    4.70
  -4  -5  -2   64.59    3.90
   4   5   2   76.69    5.00
   4   5   2   80.79    4.50
  -4   5  -2   68.19    4.30
   4   5   2   69.09    4.10
  -4   5  -2   65.89    4.10
   4   5   2   75.99    4.80
   4   5   2   77.29    5.40
  -5  -5  -2   48.00    3.10
  -5  -5  -2   48.80    3.70
  -5  -5  -2   55.99    5.30
  -5  -5  -2   51.49    4.20
  -5  -5  -2   59.89    3.90
  -5   5  -2   56.39    3.60
   5   5   2   46.30    5.40
   5   5   2   46.60    5.30
  -5   5  -2   52.69    3.10
  -5   5  -2   60.29    5.40
  -5   5  -2   57.69    3.60
   5   5   2   46.90    4.80
  -5   5  -2   59.09    4.00
   5   5   2   46.10    3.60
   5   5   2   52.09    4.00
   6  -5   2   88.79    5.60
   6  -5   2   92.99    5.30
  -6  -5  -2  101.79    5.00
  -6  -5  -2  104.29    6.40
  -6  -5  -2  101.29    6.60
  -6  -5  -2  110.79    5.90
  -6  -5  -2  108.69    8.10
  -6  -5  -2  109.09    6.30
  -6  -5  -2  107.39    5.20
  -6  -5  -2  106.29    5.90
   6   5   2  101.69    6.30
  -6   5  -2   97.19    5.90
   6   5   2   99.49    5.30
  -6   5  -2   98.49    5.30
  -6   5  -2   91.29    5.30
  -6   5  -2   94.69    8.10
  -6   5  -2   92.79    6.00
  -6   5  -2   97.29    6.30
  -6   5  -2  100.79    5.90
  -7  -5  -2 1199.78   53.09
   7  -5   2 1192.58   52.19
  -7  -5  -2 1144.49   55.49
  -7  -5  -2 1195.08   51.89
   7  -5   2 1227.38   52.19
  -7  -5  -2 1205.68   52.69
  -7  -5  -2 1146.59   52.69
  -7  -5  -2 1199.68   52.09
  -7  -5  -2 1162.88   52.79
  -7   5  -2 1212.08   52.29
  -7   5  -2 1210.98   52.99
  -7   5  -2 1129.89   55.69
   7   5   2 1154.18   52.99
  -7   5  -2 1188.48   53.49
  -7   5  -2 1182.68   52.09
  -7   5  -2 1157.58   52.99
  -7   5  -2 1198.78   52.69
  -8  -5  -2   76.79    4.70
  -8  -5  -2   67.89    4.00
   8  -5   2   65.99    4.50
  -8  -5  -2   72.29    5.30
  -8  -5  -2   72.79    4.80
   8  -5   2   65.19    4.00
  -8  -5  -2   73.69    3.70
   8  -5   2   65.89    4.10
  -8   5  -2   68.09    4.70
  -8   5  -2   70.49    5.20
  -8   5  -2   68.19    5.90
  -8   5  -2   68.69    4.00
  -8   5  -2   68.59    5.30
   8   5   2   72.49    5.60
  -8   5  -2   67.39    4.80
  -9  -5  -2  208.18    9.90
  -9  -5  -2  179.38    8.00
  -9  -5  -2  175.38    9.30
   9  -5   2  174.78    9.10
   9  -5   2  170.58    8.40
  -9   5  -2  183.38    9.40
  -9   5  -2  176.58    9.20
  -9   5  -2  184.78    8.60
  -9   5  -2  160.98    8.90
  -9   5  -2  171.28    9.80
  -9   5  -2  181.18    8.90
  -9   5  -2  172.48   10.30
   9   5   2  170.38    9.40
  10  -5   2   74.09    3.70
 -10  -5  -2   64.69    4.00
 -10  -5  -2   60.19    5.40
 -10  -5  -2   69.49    4.00
 -10   5  -2   76.79    3.60
 -10   5  -2   73.69    4.10
 -10   5  -2   73.29    3.80
  10   5   2   68.79    3.70
 -10   5  -2   73.09    4.10
 -11  -6   2  112.49    6.20
 -11  -6   2  113.19    6.10
  11  -6  -2  134.29    5.90
 -11   6   2  142.69    5.80
 -11   6   2  127.39    5.90
 -11   6   2  144.29    6.10
  11   6  -2  115.89    6.00
 -10  -6   2  138.89    7.40
  10  -6  -2  145.19    7.00
 -10  -6   2  133.99    7.10
  10  -6  -2  145.19    7.00
 -10   6   2  159.08    6.80
 -10   6   2  160.28    7.20
  10   6  -2  135.69    7.80
 -10   6   2  149.19    7.70
 -10   6   2  154.48    7.00
 -10   6   2  135.19   10.80
  -9  -6   2  809.02   37.00
  -9  -6   2  781.92   36.60
  -9  -6   2  827.12   37.30
   9  -6  -2  854.31   36.80
  -9   6   2  869.11   36.80
  -9   6   2  819.32   37.60
  -9   6   2  843.22   37.40
  -9   6   2  833.82   37.00
   9   6  -2  811.82   37.50
  -9   6   2  858.51   36.60
  -9   6   2  829.72   38.20
   8  -6  -2 1699.23   71.69
  -8  -6   2 1529.75   74.09
  -8  -6   2 1649.44   71.19
  -8  -6   2 1605.34   71.79
  -8  -6   2 1593.64   71.79
   8  -6  -2 1621.34   71.49
  -8  -6   2 1607.74   72.09
   8  -6  -2 1706.53   71.59
  -8   6   2 1672.13   72.19
  -8   6   2 1673.03   72.29
   8   6  -2 1575.24   72.39
  -8   6   2 1569.44   74.59
  -8   6   2 1627.04   71.39
  -8   6   2 1633.04   71.59
  -8   6   2 1673.23   72.79
  -8   6   2 1627.54   71.79
   7  -6  -2 1322.97   56.79
  -7  -6   2 1294.47   56.99
  -7  -6   2 1342.37   57.39
  -7  -6   2 1283.67   56.49
  -7  -6   2 1308.47   57.09
   7  -6  -2 1306.37   56.89
   7  -6  -2 1243.78   56.69
  -7  -6   2 1319.67   59.19
  -7  -6   2 1255.67   56.59
   7   6  -2 1308.57   57.59
  -7   6   2 1291.07   57.39
  -7   6   2 1290.37   57.09
  -7   6   2 1290.57   57.39
  -7   6   2 1259.27   59.09
   7   6  -2 1301.27   56.79
  -7   6   2 1265.27   57.79
  -7   6   2 1290.57   56.79
  -7   6   2 1244.98   56.59
   7   6  -2 1294.77   57.09
  -6  -6   2  988.90   46.70
   6  -6  -2 1031.00   47.00
  -6  -6   2 1077.19   47.30
   6  -6  -2 1031.70   47.20
  -6  -6   2 1068.99   47.60
  -6  -6   2 1068.39   46.90
  -6  -6   2 1062.89   47.30
  -6  -6   2 1130.29   49.10
   6   6  -2 1081.59   47.90
   6   6  -2 1095.79   48.30
   6   6  -2 1107.49   47.40
  -6   6   2 1071.99   48.90
  -6   6   2 1037.20   47.50
   6   6  -2 1126.89   49.00
   6   6  -2 1063.59   47.10
  -6   6   2 1055.79   47.00
  -6   6   2 1052.09   47.90
  -5  -6   2 3646.64  163.78
  -5  -6   2 3598.14  163.78
  -5  -6   2 3608.14  163.38
   5   6  -2 3722.03  164.58
  -5   6   2 3822.02  163.58
   5   6  -2 3700.43  163.78
   5   6  -2 3946.41  165.08
   5   6  -2 3935.11  164.58
  -4  -6   2  246.98   12.50
  -4  -6   2  266.17   13.20
  -4  -6   2  254.57   12.30
   4  -6  -2  285.27   12.10
  -4   6   2  263.77   12.30
   4   6  -2  263.07   12.90
  -4   6   2  276.17   12.30
  -4   6   2  282.67   12.60
  -4   6   2  278.57   13.20
   4   6  -2  269.07   13.00
   3  -6  -2  284.27   11.90
  -3  -6   2  243.78   12.50
   3   6  -2  232.38   12.30
  -3   6   2  286.97   12.10
   3   6  -2  230.68   12.80
   3   6  -2  250.27   12.60
  -3   6   2  287.47   12.50
  -3   6   2  280.17   11.90
  -3   6   2  267.47   11.90
  -2  -6   2   13.00    1.50
   2  -6  -2   10.70    1.60
  -2  -6   2   13.70    1.50
  -2  -6   2   12.60    1.50
   2   6  -2   13.50    2.00
  -2   6   2   11.50    1.10
  -2   6   2   12.90    1.30
  -2   6   2   10.10    1.40
   2   6  -2   12.10    1.80
   1  -6   2    5.00    1.30
  -1   6  -2    6.40    0.80
  -1   6  -2    5.10    1.20
  -1   6  -2    6.50    1.00
  -2  -6  -2  223.58   11.20
   2  -6   2  248.18   11.80
  -2  -6  -2  254.57   11.20
  -2   6  -2  243.38   11.00
  -2   6  -2  223.18   11.10
  -2   6  -2  232.58   11.10
   2   6   2  261.87   11.40
   2   6   2  261.37   11.30
   2   6   2  248.88   11.30
   2   6   2  259.37   11.60
  -3  -6  -2 5938.71  259.27
  -4  -6  -2   19.90    2.70
  -4  -6  -2   17.90    1.80
  -4  -6  -2   13.60    2.20
  -4  -6  -2   16.90    2.20
  -4  -6  -2   12.70    1.80
  -4  -6  -2   18.00    3.40
   4   6   2   13.60    2.70
  -4   6  -2   20.00    1.90
   4   6   2   18.70    3.30
   4   6   2   15.80    2.40
   4   6   2   16.00    2.00
   4   6   2   13.60    2.80
  -5  -6  -2   69.09    4.40
  -5  -6  -2   69.29    6.00
  -5  -6  -2   66.99    3.80
  -5  -6  -2   70.59    5.00
  -5  -6  -2   67.69    4.60
   5   6   2   66.39    4.20
   5   6   2   73.69    4.80
  -5   6  -2   70.19    6.00
  -5   6  -2   75.19    4.30
   5   6   2   70.99    5.20
   5   6   2   68.69    6.00
   5   6   2   70.99    5.60
  -5   6  -2   74.39    4.40
  -5   6  -2   73.29    4.60
  -6  -6  -2  126.79    7.10
   6  -6   2  139.09    6.60
  -6  -6  -2  131.09    7.20
  -6  -6  -2  135.09    9.40
  -6  -6  -2  127.99    7.60
  -6  -6  -2  131.79    6.50
   6  -6   2  138.19    6.70
   6  -6   2  135.89    6.90
  -6  -6  -2  128.89    7.20
  -6  -6  -2  127.69    6.30
  -6   6  -2  126.39    7.30
   6   6   2  126.89    7.80
  -6   6  -2  145.19    7.30
  -6   6  -2  140.19    7.30
  -6   6  -2  134.69    6.60
   6   6   2  125.49    6.60
  -6   6  -2  147.49    7.80
  -6   6  -2  138.09    9.60
   6   6   2  117.79    7.20
   6   6   2  128.79    7.60
  -6   6  -2  121.69    6.70
   7  -6   2 1055.99   46.60
  -7  -6  -2 1099.49   47.50
  -7  -6  -2 1072.39   47.10
   7  -6   2 1044.90   46.50
  -7  -6  -2 1041.60   46.40
  -7  -6  -2 1073.29   46.30
  -7  -6  -2 1071.29   47.00
  -7  -6  -2 1083.09   50.09
   7  -6   2 1038.50   46.70
   7   6   2 1074.59   47.50
  -7   6  -2  988.10   50.19
  -7   6  -2 1033.30   47.90
  -7   6  -2 1043.20   46.50
  -7   6  -2 1069.49   47.40
  -7   6  -2 1027.30   46.70
  -7   6  -2 1052.09   47.10
  -7   6  -2 1049.09   47.40
  -8  -6  -2   91.59    6.20
  -8  -6  -2   94.89    6.10
   8  -6   2  113.09    6.00
   8  -6   2  116.79    5.70
   8  -6   2  112.99    5.70
  -8  -6  -2   93.09    5.20
  -8  -6  -2   93.29    6.60
  -8   6  -2  116.69    6.40
  -8   6  -2  117.89    5.70
  -8   6  -2  115.59    7.10
  -8   6  -2  120.09    6.00
  -8   6  -2  113.99    6.40
  -8   6  -2  121.89    7.70
  -8   6  -2  122.09    6.90
   9  -6   2  121.09    6.10
  -9  -6  -2  129.09    6.60
   9  -6   2  125.99    6.10
  -9  -6  -2  121.89    6.90
  -9   6  -2  126.49    6.70
  -9   6  -2  121.19    6.20
  -9   6  -2  120.39    6.00
   9   6   2  126.79    7.20
  -9   6  -2  116.69    8.00
  -9   6  -2  120.89    6.50
  -9   6  -2  113.79    7.40
  -9   6  -2  118.19    7.20
 -10  -6  -2   24.70    2.30
  10  -6   2   27.90    1.90
 -10  -6  -2   24.80    3.20
 -10   6  -2   27.40    1.90
 -10   6  -2   28.20    2.50
 -10   6  -2   28.90    2.50
 -10   6  -2   28.30    2.20
 -11  -7   2  272.57   12.60
 -11  -7   2  278.27   12.40
  11  -7  -2  271.97   12.50
 -11   7   2  265.27   12.40
 -11   7   2  298.67   12.30
  11   7  -2  284.17   12.70
 -10  -7   2  214.38   10.20
  10  -7  -2  230.98   10.10
  10  -7  -2  219.98   10.10
 -10  -7   2  210.18   10.50
 -10   7   2  228.78   10.00
 -10   7   2  228.98   10.30
 -10   7   2  218.08   10.80
 -10   7   2  223.88   10.10
  10   7  -2  203.28   10.80
   9  -7  -2  583.94   26.20
  -9  -7   2  565.64   26.30
  -9  -7   2  588.34   26.70
   9  -7  -2  598.14   26.20
  -9   7   2  580.54   27.40
  -9   7   2  586.14   26.80
  -9   7   2  599.64   26.00
  -9   7   2  598.84   26.40
  -9   7   2  574.34   26.90
   9   7  -2  578.64   27.00
  -9   7   2  604.84   26.20
   8  -7  -2  773.62   32.00
  -8  -7   2  686.43   32.50
  -8  -7   2  684.63   32.10
   8  -7  -2  722.53   31.90
   8  -7  -2  769.22   32.10
  -8  -7   2  688.33   31.50
  -8  -7   2  636.44   34.30
   8   7  -2  676.73   31.80
  -8   7   2  748.33   32.70
  -8   7   2  718.53   32.20
  -8   7   2  740.53   32.00
  -8   7   2  723.73   31.80
  -8   7   2  756.12   33.20
  -8   7   2  763.92   32.70
   8   7  -2  681.53   32.80
   7  -7  -2  122.99    6.40
  -7  -7   2  122.09    8.60
   7  -7  -2  118.69    6.20
  -7  -7   2  121.79    5.70
   7  -7  -2  121.79    6.10
  -7  -7   2  123.29    6.90
  -7  -7   2  121.09    6.50
  -7  -7   2  124.79    6.50
   7   7  -2  112.39    7.40
  -7   7   2  122.99    6.20
  -7   7   2  125.69    7.30
   7   7  -2  120.19    6.30
  -7   7   2  123.09    6.90
  -7   7   2  122.89    6.10
  -7   7   2  115.79    6.60
   7   7  -2  118.59    6.80
  -7   7   2  126.49    6.80
  -7   7   2  124.79    9.10
  -6  -7   2  322.27   14.20
   6  -7  -2  285.67   13.40
  -6  -7   2  306.97   13.80
   6  -7  -2  258.47   13.40
  -6  -7   2  289.87   13.10
   6  -7  -2  265.77   13.60
  -6  -7   2  312.97   15.40
  -6  -7   2  293.67   13.70
   6   7  -2  325.17   15.70
  -6   7   2  278.97   14.20
  -6   7   2  273.37   15.20
   6   7  -2  316.17   14.50
  -6   7   2  284.57   13.80
   6   7  -2  313.27   15.00
   6   7  -2  296.67   15.30
   6   7  -2  300.17   13.50
  -6   7   2  277.57   13.90
  -5  -7   2 1692.73   79.09
  -5   7   2 1803.72   77.99
   5   7  -2 1730.33   79.09
   5   7  -2 1749.92   78.59
  -5   7   2 1800.02   77.99
  -5   7   2 1848.32   78.29
  -5   7   2 1892.31   79.19
   5   7  -2 1720.43   78.69
   5   7  -2 1720.13   77.89
  -5   7   2 1766.92   77.59
  -4  -7   2  332.67   17.50
   4  -7  -2  393.56   16.60
  -4   7   2  388.36   16.80
   4   7  -2  343.27   17.30
   4   7  -2  328.77   17.70
  -4   7   2  394.16   17.00
  -4   7   2  397.06   17.60
  -4   7   2  389.96   16.80
   3  -7  -2 1780.52   76.29
  -3   7   2 1678.33   76.29
   3   7  -2 1819.22   76.79
   3   7  -2 1735.43   76.79
  -3   7   2 1681.23   76.79
   3   7  -2 1760.82   76.99
   2  -7  -2  522.65   23.10
  -2  -7   2  499.35   23.20
  -2  -7   2  490.95   22.80
   2  -7  -2  536.35   23.10
  -2  -7   2  506.65   23.20
  -2  -7   2  511.65   23.10
   2   7  -2  537.95   23.50
   2   7  -2  486.25   23.20
   2   7  -2  520.35   22.90
  -2   7   2  546.95   22.90
  -2   7   2  546.95   23.00
  -2   7   2  520.85   23.20
   1  -7  -2   34.60    2.20
  -1  -7   2   30.30    1.80
  -1  -7   2   31.10    2.10
  -1  -7   2   28.30    2.10
   1  -7  -2   30.70    2.00
   1   7  -2   33.70    2.10
   1   7  -2   37.60    2.40
   1   7  -2   34.00    1.60
  -1   7   2   35.60    1.70
  -1   7   2   27.30    1.80
   0  -7   2  637.84   27.50
   0  -7   2  629.34   27.70
   0   7   2  608.54   27.40
   0   7   2  615.64   27.30
   0   7  -2  642.84   27.30
   0   7   2  604.04   27.60
   0   7   2  617.44   27.40
  -2  -7  -2    5.80    1.30
   2  -7   2    7.50    1.70
   2   7   2    5.50    1.40
  -2   7  -2    8.10    1.30
   2   7   2    5.30    1.50
   2   7   2    5.40    1.50
  -2   7  -2    8.50    1.10
  -3  -7  -2  556.94   26.00
  -3  -7  -2  580.64   25.90
   3  -7   2  616.54   26.90
  -3  -7  -2  549.65   26.20
  -3  -7  -2  573.54   27.00
   3   7   2  597.94   26.60
  -3   7  -2  581.04   25.80
  -3   7  -2  584.34   25.90
   3   7   2  593.34   26.10
  -3   7  -2  577.94   25.70
   3   7   2  571.64   26.30
   3   7   2  584.24   26.20
  -4  -7  -2 1890.11   81.49
  -4  -7  -2 1873.41   82.59
  -4  -7  -2 1828.62   81.19
  -4  -7  -2 1728.03   80.89
   4   7   2 1917.21   81.29
   4   7   2 1855.61   80.89
   4   7   2 1900.91   82.09
  -4   7  -2 1807.12   80.99
  -4   7  -2 1715.23   81.09
  -4   7  -2 1728.73   81.09
   4   7   2 1951.50   81.59
   4   7   2 1943.51   81.79
  -5  -7  -2    3.20    1.10
  -5  -7  -2    6.50    1.80
  -5  -7  -2    1.50    2.20
  -5  -7  -2    3.40    1.70
  -5   7  -2    4.00    1.30
   5   7   2    2.50    1.40
   5   7   2    2.70    2.00
   5   7   2    2.60    2.10
  -5   7  -2    2.50    2.50
   5   7   2    3.80    1.80
   5   7   2    2.90    2.60
   5   7   2    0.80    1.20
   5   7   2    3.90    2.00
  -5   7  -2    1.80    1.40
   6  -7   2  214.68    9.60
  -6  -7  -2  188.38    9.30
   6  -7   2  213.88    9.90
   6  -7   2  215.88    9.70
  -6  -7  -2  200.78   10.50
  -6  -7  -2  200.18   10.10
  -6  -7  -2  192.68   10.10
  -6  -7  -2  178.08    9.40
  -6   7  -2  225.58   10.40
  -6   7  -2  220.48   13.00
  -6   7  -2  217.58   10.80
  -6   7  -2  221.78   10.30
  -6   7  -2  213.48    9.70
   6   7   2  191.78   10.60
  -6   7  -2  192.68    9.70
  -6   7  -2  204.08   10.30
   6   7   2  187.88   10.80
   6   7   2  189.98    9.60
   6   7   2  185.28   10.00
  -7  -7  -2  651.63   30.80
  -7  -7  -2  654.63   31.20
   7  -7   2  715.63   30.30
   7  -7   2  685.43   30.30
  -7  -7  -2  650.23   30.00
  -7  -7  -2  624.54   33.50
   7  -7   2  703.33   30.50
  -7  -7  -2  671.73   30.70
  -7   7  -2  726.73   30.50
  -7   7  -2  731.83   31.30
   7   7   2  604.94   31.10
  -7   7  -2  717.13   31.80
  -7   7  -2  743.23   31.30
   7   7   2  619.34   30.10
  -7   7  -2  692.33   30.30
  -7   7  -2  693.03   30.90
  -8  -7  -2  871.01   39.30
  -8  -7  -2  877.21   40.10
   8  -7   2  903.51   39.70
   8  -7   2  911.31   39.90
  -8  -7  -2  875.91   40.50
  -8  -7  -2  883.81   40.10
   8  -7   2  892.71   39.70
  -8   7  -2  930.31   39.90
  -8   7  -2  914.41   41.30
   8   7   2  859.21   40.60
  -8   7  -2  886.61   40.10
  -8   7  -2  917.61   40.70
  -8   7  -2  922.71   39.70
  -8   7  -2  917.81   40.20
   9  -7   2   62.59    3.60
   9  -7   2   60.39    4.00
   9  -7   2   62.29    3.70
  -9  -7  -2   72.69    4.60
  -9  -7  -2   69.69    4.20
  -9  -7  -2   70.49    4.10
  -9   7  -2   56.69    4.20
   9   7   2   73.89    5.10
  -9   7  -2   60.19    3.60
  -9   7  -2   61.49    3.80
  -9   7  -2   55.59    5.60
  -9   7  -2   60.59    4.20
  -9   7  -2   52.39    5.10
 -10  -7  -2    7.00    1.30
  10  -7   2    9.00    1.30
 -10  -7  -2    8.10    1.80
 -10   7  -2    9.70    1.70
 -10   7  -2    7.70    1.30
 -10   7  -2    9.20    2.00
 -10   7  -2    9.50    1.60
  11  -8  -2    0.10    0.90
 -11  -8   2    0.30    0.70
 -11  -8   2    1.00    1.00
  11   8  -2    0.80    0.80
 -11   8   2    1.10    0.90
 -11   8   2    0.70    0.60
  10  -8  -2   72.89    3.80
  10  -8  -2   68.69    3.90
 -10  -8   2   71.69    4.30
 -10  -8   2   77.09    4.00
 -10   8   2   71.79    3.70
 -10   8   2   72.49    4.60
 -10   8   2   74.59    4.10
 -10   8   2   71.29    3.90
  10   8  -2   74.49    5.00
   9  -8  -2  277.67   12.60
   9  -8  -2  278.37   12.50
  -9  -8   2  286.27   13.10
  -9  -8   2  293.67   12.80
  -9   8   2  256.67   13.70
  -9   8   2  263.37   13.20
  -9   8   2  271.67   12.80
  -9   8   2  268.87   12.60
  -9   8   2  254.47   13.30
   9   8  -2  286.67   13.60
  -9   8   2  267.27   12.40
  -8  -8   2  108.69    8.50
  -8  -8   2  116.89    5.80
   8  -8  -2  104.79    5.40
   8  -8  -2  104.99    5.70
  -8  -8   2  103.09    7.50
   8  -8  -2   98.99    5.50
  -8  -8   2  117.99    6.20
  -8   8   2   94.39    5.80
  -8   8   2   98.69    6.20
  -8   8   2   95.59    5.40
  -8   8   2  101.89    5.30
   8   8  -2  115.69    5.60
   8   8  -2  113.59    6.90
  -8   8   2   94.09    6.60
  -8   8   2   95.79    6.20
   7  -8  -2    0.60    1.40
   7  -8  -2    0.60    1.10
  -7  -8   2    0.40    1.30
  -7  -8   2    1.40    2.50
  -7  -8   2    4.50    1.90
  -7  -8   2    2.10    1.60
   7  -8  -2   -0.50    1.30
  -7   8   2    1.60    1.30
   7   8  -2    1.00    1.90
   7   8  -2    3.70    1.50
  -7   8   2    0.60    1.60
  -7   8   2    2.30    1.90
   7   8  -2    3.30    2.90
  -7   8   2    1.80    1.70
  -7   8   2    1.40    1.10
  -7   8   2    3.70    4.10
  -7   8   2    1.90    1.50
   7   8  -2    2.90    2.50
   6  -8  -2  386.46   18.20
   6  -8  -2  402.76   18.20
  -6  -8   2  427.36   20.10
  -6  -8   2  415.36   18.80
  -6  -8   2  370.06   17.80
  -6  -8   2  395.96   18.40
   6  -8  -2  385.46   18.40
  -6  -8   2  401.06   18.50
  -6   8   2  378.96   18.80
   6   8  -2  415.76   18.60
   6   8  -2  417.16   19.60
  -6   8   2  400.96   18.20
   6   8  -2  384.96   18.20
  -6   8   2  424.16   20.30
  -6   8   2  409.76   18.70
  -6   8   2  399.56   19.50
  -6   8   2  413.36   18.60
   6   8  -2  412.26   19.70
   6   8  -2  420.56   20.30
  -5  -8   2 1806.22   79.29
   5   8  -2 1782.12   78.69
  -5   8   2 1714.23   77.99
  -5   8   2 1703.43   78.29
   5   8  -2 1903.81   78.99
   5   8  -2 1868.51   78.09
  -5   8   2 1700.03   77.99
  -5   8   2 1801.72   79.09
  -5   8   2 1690.33   77.69
  -4  -8   2  391.16   17.80
   4  -8  -2  395.46   16.80
  -4   8   2  377.36   17.10
  -4   8   2  355.96   16.90
   4   8  -2  371.06   17.60
   4   8  -2  378.66   17.80
  -4   8   2  351.16   16.90
  -4   8   2  369.76   17.60
  -3  -8   2  891.11   39.80
  -3  -8   2  811.62   39.90
   3  -8  -2  898.21   39.30
  -3  -8   2  951.70   39.40
  -3   8   2  899.41   39.30
   3   8  -2  916.11   39.70
   3   8  -2  950.70   39.30
  -3   8   2  874.41   39.70
   3   8  -2  894.11   39.80
  -3   8   2  846.32   39.20
  -3   8   2  862.41   39.20
  -2  -8   2    8.60    1.40
  -2  -8   2    6.80    1.30
  -2  -8   2    6.60    1.40
   2  -8  -2    7.00    1.30
  -2   8   2    5.60    1.00
   2   8  -2    6.50    1.70
  -2   8   2    7.60    1.20
   2   8  -2    6.90    1.00
   2   8  -2    8.20    1.80
  -1  -8   2  136.19    6.60
   1  -8  -2  146.39    6.90
  -1  -8   2  146.99    6.90
  -1  -8   2  150.28    7.00
  -1   8   2  148.39    6.70
   1   8  -2  147.19    6.90
  -1   8   2  146.89    6.80
   1   8  -2  137.79    6.50
  -1   8   2  149.29    6.70
   1   8  -2  137.29    7.00
  -1   8   2  153.38    6.60
   0  -8   2   35.40    2.40
   0  -8   2   40.50    2.40
   0  -8  -2   32.10    2.20
   0   8   2   37.00    1.90
   0   8   2   38.70    2.30
   0   8   2   37.60    2.10
   0   8   2   38.40    2.00
   0   8  -2   34.00    1.70
  -1   8  -2 2060.99   89.99
  -2  -8  -2  252.77   12.20
   2  -8   2  247.78   13.20
  -2  -8  -2  257.67   11.50
  -2  -8  -2  242.88   11.10
  -2   8  -2  229.28   11.10
   2   8   2  252.37   11.50
   2   8   2  254.97   11.70
  -2   8  -2  234.68   11.20
   2   8   2  261.67   11.40
   2   8   2  249.38   11.50
   3   8   2 5279.77  230.28
  -4  -8  -2  450.55   22.60
   4   8   2  448.36   21.40
  -4   8  -2  498.25   21.20
  -4   8  -2  507.75   21.10
   4   8   2  427.86   21.10
   4   8   2  434.26   21.80
   4   8   2  456.35   21.70
  -4   8  -2  524.45   22.50
  -4   8  -2  492.25   21.30
   4   8   2  446.76   22.20
   5  -8   2    3.60    1.20
  -5  -8  -2    3.40    1.70
   5  -8   2    5.20    1.50
   5  -8   2    6.20    1.50
  -5  -8  -2    4.90    1.70
  -5  -8  -2    2.90    1.80
  -5   8  -2    6.40    2.00
  -5   8  -2    6.80    2.30
  -5   8  -2    6.80    1.30
  -5   8  -2    8.00    3.10
   5   8   2    4.70    1.30
  -5   8  -2    7.10    1.90
  -6  -8  -2   28.50    3.10
  -6  -8  -2   28.50    3.10
   6  -8   2   19.70    2.60
  -6  -8  -2   26.30    2.00
   6  -8   2   16.80    2.20
  -6  -8  -2   29.40    5.10
   6  -8   2   18.50    2.40
  -6  -8  -2   26.70    3.60
   6   8   2   27.20    4.60
  -6   8  -2   19.70    2.90
   6   8   2   26.90    2.50
  -6   8  -2   18.60    3.30
   6   8   2   27.50    3.90
   6   8   2   28.90    3.20
  -6   8  -2   18.10    2.20
  -6   8  -2   20.40    2.90
  -6   8  -2   15.90    3.70
   6   8   2   27.60    4.30
  -7  -8  -2 2984.00  135.19
  -7  -8  -2 3076.19  134.49
   7  -8   2 3068.29  134.89
  -7  -8  -2 3091.09  135.69
  -7  -8  -2 2997.90  138.09
   7  -8   2 3121.09  135.09
   7  -8   2 3148.49  134.89
  -7  -8  -2 3080.79  135.29
  -7   8  -2 3061.59  135.29
  -7   8  -2 3141.09  135.69
   7   8   2 3165.98  134.79
  -7   8  -2 3051.59  134.99
   7   8   2 3084.99  135.79
  -7   8  -2 3021.90  134.79
  -7   8  -2 3121.99  136.19
  -7   8  -2 3130.89  135.79
   8  -8   2   83.99    4.60
  -8  -8  -2   91.79    5.20
  -8  -8  -2   92.89    5.20
   8  -8   2   84.19    4.90
   8  -8   2   82.09    4.60
  -8  -8  -2   90.09    5.70
   8   8   2   94.49    6.20
  -8   8  -2   81.69    5.90
  -8   8  -2   80.69    4.90
  -8   8  -2   83.29    5.30
  -8   8  -2   77.69    6.40
  -8   8  -2   82.59    5.40
  -8   8  -2   79.39    4.60
  -8   8  -2   79.69    5.70
  -9  -8  -2  203.78   10.50
  -9  -8  -2  212.48   10.10
   9  -8   2  212.58    9.70
  -9  -8  -2  204.98   10.10
   9  -8   2  209.38    9.80
   9  -8   2  204.98    9.90
  -9   8  -2  214.38   10.20
  -9   8  -2  213.98   10.70
  -9   8  -2  211.38   10.10
  -9   8  -2  221.78   10.00
  -9   8  -2  201.98   11.50
  -9   8  -2  214.78    9.70
   9   8   2  205.88   10.70
  -9   8  -2  204.38   11.00
 -10  -8  -2   25.20    2.00
 -10  -8  -2   25.60    2.70
  10  -8   2   19.50    1.60
 -10   8  -2   20.40    2.20
 -10   8  -2   18.40    1.60
 -10   8  -2   19.90    2.00
 -11  -9   2   78.59    4.20
  11  -9  -2   86.89    4.00
 -11   9   2   92.99    4.10
  11   9  -2   80.59    4.00
 -11   9   2   80.29    4.20
 -10  -9   2    3.80    1.40
 -10  -9   2    3.60    1.10
  10  -9  -2    2.70    0.90
 -10   9   2    3.40    1.30
 -10   9   2    2.20    0.90
 -10   9   2    3.20    1.10
  10   9  -2    2.10    2.00
 -10   9   2    2.40    1.50
  -9  -9   2  307.87   14.80
  -9  -9   2  311.97   15.20
   9  -9  -2  276.27   15.10
   9  -9  -2  329.67   14.70
  -9   9   2  328.47   15.90
  -9   9   2  328.87   15.50
  -9   9   2  343.47   14.80
   9   9  -2  319.17   15.70
  -9   9   2  333.67   14.60
  -9   9   2  340.37   15.00
  -9   9   2  338.97   15.40
  -8  -9   2  649.14   30.30
  -8  -9   2  673.73   28.00
  -8  -9   2  600.34   31.20
   8  -9  -2  614.04   27.30
  -8  -9   2  663.83   27.50
   8  -9  -2  584.34   27.30
   8  -9  -2  602.54   27.50
  -8   9   2  581.44   27.90
  -8   9   2  576.84   27.50
   8   9  -2  675.43   28.50
  -8   9   2  573.74   28.40
   8   9  -2  659.33   27.40
  -8   9   2  574.84   27.20
  -8   9   2  577.34   27.30
  -8   9   2  582.14   28.00
  -7  -9   2    3.20    2.60
  -7  -9   2    3.50    2.00
   7  -9  -2   10.20    2.40
   7  -9  -2    5.90    2.40
   7  -9  -2    6.50    1.50
  -7  -9   2    3.50    2.30
  -7   9   2    4.80    1.80
  -7   9   2    6.50    1.50
   7   9  -2    2.80    2.20
   7   9  -2    6.50    1.70
  -7   9   2    6.30    1.30
   7   9  -2    3.40    3.30
   7   9  -2    7.30    3.20
  -7   9   2    9.30    2.10
   7   9  -2    4.40    3.90
  -7   9   2    7.20    2.20
   6  -9  -2  629.74   27.30
  -6  -9   2  617.84   28.40
   6  -9  -2  592.34   27.40
  -6  -9   2  626.44   29.10
   6  -9  -2  590.14   27.20
   6  -9  -2  561.04   27.30
  -6  -9   2  594.14   27.40
  -6  -9   2  616.24   27.50
  -6  -9   2  629.74   27.80
  -6   9   2  591.54   27.70
   6   9  -2  634.94   27.70
  -6   9   2  599.24   28.00
  -6   9   2  615.14   27.20
   6   9  -2  588.44   27.30
   6   9  -2  647.24   28.70
  -6   9   2  614.74   27.70
  -6   9   2  617.84   29.30
   6   9  -2  644.14   29.50
  -5  -9   2  612.54   28.40
  -5  -9   2  635.74   28.00
   5   9  -2  608.14   27.40
  -5   9   2  641.64   28.60
  -5   9   2  604.64   27.60
   5   9  -2  605.84   28.10
   5   9  -2  601.94   28.20
  -5   9   2  614.34   27.40
  -5   9   2  592.94   27.30
  -5   9   2  571.14   27.00
   4  -9  -2 3414.56  152.28
   4   9  -2 3647.54  153.08
   4   9  -2 3549.24  153.48
  -4   9   2 3256.37  153.08
   4   9  -2 3466.15  152.48
   4   9  -2 3595.54  153.18
   3   9  -2 3226.08  138.99
  -3   9   2 2910.31  138.49
   3   9  -2 3379.66  139.39
  -1  -9   2  336.67   14.90
  -1  -9   2  353.66   14.80
   1  -9  -2  305.77   14.70
  -1   9   2  297.57   14.60
   1   9  -2  351.76   14.30
   1   9  -2  363.66   14.70
   1   9  -2  336.07   14.80
  -1   9   2  311.07   14.40
  -1   9   2  286.07   14.40
  -1   9   2  308.97   14.50
   0  -9   2  514.85   23.50
   0  -9  -2  517.75   23.50
   0  -9   2  511.85   23.70
   0   9  -2  485.95   23.10
   0   9   2  554.24   23.70
   0   9   2  533.55   23.30
   0   9   2  562.64   23.40
   0   9   2  543.85   23.20
   1  -9   2  475.55   20.70
   1  -9   2  437.06   21.10
  -1  -9  -2  489.95   21.20
  -1  -9  -2  451.25   20.80
   1   9   2  482.25   20.60
   1   9   2  481.35   20.60
   1   9   2  465.45   20.60
  -1   9  -2  423.76   20.40
   2  -9   2  113.99    6.20
  -2  -9  -2   99.49    5.00
  -2  -9  -2  109.89    6.20
  -2  -9  -2  100.99    5.50
  -2   9  -2  117.99    5.10
   2   9   2  104.59    5.40
  -2   9  -2  112.39    5.30
   2   9   2  117.09    5.80
   2   9   2  107.49    5.70
   2   9   2  104.49    5.50
   3  -9   2  845.42   38.60
  -3  -9  -2  836.62   37.30
  -3  -9  -2  864.91   38.70
  -3  -9  -2  883.71   37.60
  -3   9  -2  843.92   37.40
  -3   9  -2  802.52   37.30
   3   9   2  866.31   38.20
   3   9   2  866.21   37.70
  -3   9  -2  817.92   37.20
   3   9   2  811.42   37.30
   3   9   2  867.61   37.90
  -4  -9  -2    2.30    2.00
   4   9   2    4.30    1.70
   4   9   2    4.30    1.60
  -4   9  -2    2.30    2.00
  -4   9  -2    1.50    0.90
  -4   9  -2    1.90    1.10
   4   9   2    2.30    1.20
  -4   9  -2    2.40    1.10
   4   9   2    3.20    2.00
   5  -9   2  115.99    5.70
   5  -9   2  105.79    6.00
  -5  -9  -2  114.79    6.40
  -5  -9  -2  114.39    6.50
  -5  -9  -2  111.49    6.30
  -5  -9  -2  120.29    8.10
   5  -9   2  112.39    6.10
   5  -9   2  113.89    5.80
   5   9   2  120.89    6.90
   5   9   2  112.29    6.10
   5   9   2  103.99    6.70
  -5   9  -2  108.09    6.40
  -5   9  -2  110.09    5.80
   5   9   2  115.49    6.30
   5   9   2  115.49    7.10
   5   9   2  113.09    7.40
   5   9   2  116.99    7.90
  -5   9  -2  121.29    6.50
  -5   9  -2  121.19    6.10
  -6  -9  -2  977.20   43.50
  -6  -9  -2  969.30   43.50
   6  -9   2  956.80   43.10
   6  -9   2  983.10   43.10
  -6  -9  -2  994.30   43.90
  -6  -9  -2 1025.30   46.10
   6  -9   2  982.00   43.30
   6   9   2  936.31   45.00
   6   9   2  886.91   44.20
   6   9   2 1015.20   44.70
  -6   9  -2  976.20   43.70
   6   9   2 1001.70   43.50
  -6   9  -2  950.40   44.10
  -6   9  -2  977.70   43.70
   6   9   2 1018.80   43.10
   6   9   2 1005.20   44.10
  -6   9  -2  920.91   43.10
   7  -9   2   16.00    2.60
  -7  -9  -2   11.90    2.60
   7  -9   2   13.40    2.30
  -7  -9  -2   10.40    4.10
  -7  -9  -2   12.80    2.80
  -7  -9  -2   13.90    2.90
  -7   9  -2   15.90    2.30
  -7   9  -2   13.30    2.50
  -7   9  -2   17.60    3.40
  -7   9  -2   17.50    3.30
  -7   9  -2   17.10    3.60
   7   9   2   13.80    2.40
  -7   9  -2   17.30    3.20
   8  -9   2  259.27   11.90
  -8  -9  -2  245.78   12.70
   8  -9   2  261.57   12.20
   8  -9   2  267.77   11.90
  -8  -9  -2  253.27   12.30
  -8  -9  -2  261.67   12.40
  -8   9  -2  254.77   12.40
  -8   9  -2  256.97   12.40
  -8   9  -2  266.77   12.90
  -8   9  -2  274.77   12.20
  -8   9  -2  241.18   16.40
  -8   9  -2  256.37   11.90
   8   9   2  247.98   13.00
  -8   9  -2  254.77   13.00
   9  -9   2  212.38   10.10
   9  -9   2  218.68   10.00
   9  -9   2  219.78   10.00
  -9  -9  -2  218.68   10.20
  -9  -9  -2  215.48   10.30
  -9  -9  -2  212.48   10.70
  -9   9  -2  212.98   10.30
  -9   9  -2  210.58   11.50
  -9   9  -2  212.48   10.90
  -9   9  -2  224.38   10.20
  -9   9  -2  218.58    9.90
   9   9   2  219.08   10.90
  -9   9  -2  226.78   10.40
  -9   9  -2  199.28   11.60
  10  -9   2  229.08   10.80
 -10  -9  -2  232.38   10.90
 -10  -9  -2  234.98   11.50
 -10  -9  -2  239.98   11.00
  10  -9   2  246.98   10.80
 -10   9  -2  242.58   11.00
 -10   9  -2  245.48   10.70
 -10   9  -2  242.38   10.90
  11 -10  -2  104.09    4.90
 -11 -10   2  100.89    5.00
 -11  10   2  104.89    4.90
  11  10  -2  101.59    4.90
 -11  10   2  110.09    4.80
 -10 -10   2    1.90    1.30
 -10 -10   2    3.30    1.00
 -10  10   2    2.00    1.00
 -10  10   2    2.70    0.90
 -10  10   2    2.40    1.20
  10  10  -2    1.20    1.90
 -10  10   2    2.40    1.40
   9 -10  -2  412.06   18.30
  -9 -10   2  380.86   18.70
   9 -10  -2  403.36   18.80
   9 -10  -2  404.66   18.30
  -9  10   2  413.06   19.00
  -9  10   2  425.76   18.40
  -9  10   2  395.86   19.00
  -9  10   2  404.86   19.40
  -9  10   2  437.86   19.10
   9  10  -2  386.56   19.20
  -9  10   2  413.96   18.20
  -8 -10   2 1028.60   47.70
   8 -10  -2 1119.29   47.90
   8 -10  -2 1078.49   47.70
  -8 -10   2 1065.79   48.20
   8 -10  -2 1103.39   47.70
  -8  10   2 1087.89   48.30
  -8  10   2 1109.19   47.50
  -8  10   2 1105.39   48.80
   8  10  -2 1022.40   48.60
   8  10  -2 1045.40   47.70
  -8  10   2 1088.59   47.90
  -8  10   2 1097.59   47.70
  -8  10   2 1097.79   48.40
  -7 -10   2   70.69    4.50
   7 -10  -2   54.59    4.00
  -7 -10   2   63.89    5.20
  -7 -10   2   69.59    4.00
  -7 -10   2   71.49    6.20
   7 -10  -2   56.19    3.60
   7 -10  -2   51.89    3.70
   7  10  -2   61.19    7.50
  -7  10   2   50.49    4.70
   7  10  -2   69.19    4.70
  -7  10   2   51.09    4.30
   7  10  -2   69.89    6.20
   7  10  -2   68.29    6.70
  -7  10   2   52.99    3.60
  -7  10   2   52.49    4.30
   7  10  -2   74.69    6.90
   7  10  -2   67.49    4.00
   6 -10  -2    0.90    1.00
   6 -10  -2    2.70    1.60
  -6 -10   2    1.00    2.00
   6 -10  -2    0.50    1.40
   6 -10  -2    3.30    1.40
  -6 -10   2    3.30    1.40
  -6 -10   2    1.30    1.80
  -6 -10   2    3.40    1.70
   6  10  -2    1.00    1.50
   6  10  -2    0.90    1.30
  -6  10   2    0.10    1.30
  -6  10   2    2.00    1.30
   6  10  -2    0.50    2.30
   6  10  -2    0.20    2.20
  -6  10   2    1.30    1.60
  -6  10   2    1.40    1.10
   6  10  -2    0.30    2.00
  -5 -10   2 3337.87  155.48
   5 -10  -2 3448.25  155.28
   5 -10  -2 3932.51  155.68
  -5  10   2 3476.55  155.48
   5  10  -2 3666.53  156.28
  -5  10   2 3396.96  155.08
   5  10  -2 3489.15  155.48
   5  10  -2 3555.34  156.38
   5  10  -2 3549.84  156.88
  -5  10   2 3676.23  156.68
  -1 -10   2  445.36   20.50
  -1 -10   2  459.85   20.40
   1 -10  -2  462.25   20.40
   1  10  -2  470.85   20.30
  -1  10   2  440.06   20.20
  -1  10   2  445.06   20.10
  -1  10   2  465.75   20.00
   1  10  -2  445.66   19.90
  -1  10   2  440.36   19.90
   0 -10   2  410.56   18.70
   0 -10  -2  430.56   18.50
   0 -10   2  409.56   18.90
   0 -10  -2  423.16   18.80
   0  10  -2  390.56   18.20
   0  10   2  419.26   18.40
   0  10   2  404.16   18.30
   0  10   2  437.06   18.50
  -1 -10  -2  660.83   29.20
   1 -10   2  610.14   29.40
   1 -10   2  685.73   28.90
   1  10   2  650.83   28.70
   1  10   2  673.43   28.80
  -1  10  -2  642.44   28.60
  -1  10  -2  645.94   28.40
   1  10   2  654.33   28.80
   1  10   2  621.04   28.70
  -2 -10  -2  452.35   19.20
  -2 -10  -2  408.16   20.20
   2 -10   2  403.56   19.70
   2  10   2  430.26   19.00
  -2  10  -2  384.46   18.60
   2  10   2  428.66   19.30
   2  10   2  431.56   19.00
   2  10   2  430.66   19.10
  -3 -10  -2 2267.37  100.49
  -3 -10  -2 2386.26  100.79
  -3  10  -2 2153.58  100.49
   3  10   2 2338.67  101.09
  -3  10  -2 2244.78  100.49
   3  10   2 2320.97  100.89
   3  10   2 2390.86  101.39
   3  10   2 2271.57  100.49
  -4 -10  -2    3.50    2.10
  -4 -10  -2    4.00    1.30
  -4  10  -2    3.10    1.10
  -4  10  -2    1.70    1.00
   4  10   2    4.00    1.80
   4  10   2    1.20    1.50
  -4  10  -2    2.50    1.10
   4  10   2    2.10    1.80
   4  10   2    1.90    2.00
  -5 -10  -2   91.79    5.50
   5 -10   2   99.49    5.10
  -5 -10  -2   85.79    5.60
   5 -10   2   93.99    5.30
  -5 -10  -2   94.69    5.80
  -5 -10  -2  100.09    7.30
   5 -10   2   87.79    5.30
   5 -10   2  100.99    5.30
   5 -10   2   98.09    5.00
   5  10   2   99.89    7.30
   5  10   2   96.79    6.20
   5  10   2   85.39    6.00
  -5  10  -2  100.79    5.40
   5  10   2   91.09    5.10
  -5  10  -2   96.29    5.10
   5  10   2   96.29    6.70
  -5  10  -2  100.39    5.40
   5  10   2   98.49    6.50
   5  10   2  101.49    5.40
  -5  10  -2  101.69    5.70
   6 -10   2  207.68    9.90
  -6 -10  -2  199.58   12.60
  -6 -10  -2  206.38   10.70
  -6 -10  -2  217.48   10.30
   6 -10   2  209.78   10.10
   6 -10   2  204.58   10.10
   6 -10   2  212.78    9.80
  -6 -10  -2  203.88   10.30
   6  10   2  209.08   10.40
  -6  10  -2  215.58   10.90
   6  10   2  206.68   11.70
  -6  10  -2  219.18   10.50
  -6  10  -2  207.68    9.90
   6  10   2  201.88   11.00
  -6  10  -2  216.68   10.50
   6  10   2  201.68   12.80
   6  10   2  203.48   12.20
   6  10   2  194.58    9.90
   7 -10   2 2050.39   89.79
  -7 -10  -2 2028.00   90.09
  -7 -10  -2 2069.89   90.09
   7 -10   2 2076.59   89.79
  -7 -10  -2 1913.71   92.89
  -7 -10  -2 2094.79   90.59
   7 -10   2 2104.29   89.99
  -7  10  -2 2014.10   90.19
  -7  10  -2 2085.69   90.59
   7  10   2 2028.50   90.79
  -7  10  -2 2031.30   90.59
  -7  10  -2 2062.99   89.89
   7  10   2 2051.69   89.69
  -7  10  -2 2086.79   91.09
   7  10   2 2009.60   90.09
  -7  10  -2 2059.99   89.79
  -8 -10  -2  199.18    9.40
   8 -10   2  185.98    9.00
   8 -10   2  183.38    9.00
  -8 -10  -2  196.58    9.90
   8 -10   2  183.38    9.20
  -8 -10  -2  198.08    9.40
   8  10   2  196.18   10.20
  -8  10  -2  183.88   10.60
  -8  10  -2  190.68    9.60
  -8  10  -2  191.58   10.00
  -8  10  -2  193.58    9.20
  -8  10  -2  191.38   10.20
  -8  10  -2  179.88    9.00
  -8  10  -2  186.48    9.60
   9 -10   2   49.10    2.80
  -9 -10  -2   43.20    3.10
   9 -10   2   46.60    3.10
   9 -10   2   45.70    3.00
  -9 -10  -2   42.60    3.60
  -9  10  -2   45.80    2.80
  -9  10  -2   46.10    3.10
   9  10   2   42.90    4.20
  -9  10  -2   40.10    4.90
  -9  10  -2   45.30    3.70
  -9  10  -2   47.60    3.50
  -9  10  -2   45.20    4.00
 -10 -10  -2   24.50    3.10
  10 -10   2   20.80    1.60
 -10 -10  -2   22.80    1.60
 -10 -10  -2   25.60    1.80
  10 -10   2   21.80    2.10
 -10  10  -2   20.00    1.60
 -10  10  -2   19.30    1.90
 -10  10  -2   20.10    2.20
  10 -11  -2   17.90    1.70
 -10 -11   2   14.80    2.00
 -10  11   2   19.10    1.60
  10  11  -2   14.30    3.10
 -10  11   2   18.00    2.50
 -10  11   2   20.00    1.90
 -10  11   2   21.50    2.00
  -9 -11   2  941.81   43.00
   9 -11  -2 1018.90   43.50
  -9 -11   2  889.01   44.00
   9 -11  -2  985.70   43.00
   9 -11  -2 1004.20   43.10
  -9  11   2  997.00   44.20
  -9  11   2 1006.10   43.20
  -9  11   2 1008.80   43.20
  -9  11   2 1008.10   43.70
  -9  11   2  998.50   43.00
  -9  11   2  958.10   43.70
   9  11  -2  910.81   45.10
   8 -11  -2  828.82   36.60
   8 -11  -2  853.41   36.70
  -8 -11   2  784.02   36.70
   8 -11  -2  838.52   36.70
  -8 -11   2  796.22   36.70
   8 -11  -2  849.61   36.90
  -8 -11   2  819.82   37.20
   8  11  -2  818.12   37.70
  -8  11   2  825.02   36.80
  -8  11   2  837.52   37.80
  -8  11   2  844.42   37.30
  -8  11   2  838.82   36.90
  -8  11   2  848.82   37.40
   8  11  -2  805.82   37.10
  -8  11   2  829.32   36.50
   8  11  -2  834.32   36.70
  -7 -11   2 3376.46  149.79
  -7 -11   2 3340.67  151.08
  -7 -11   2 3415.26  151.78
  -7 -11   2 3463.15  150.28
   7 -11  -2 3414.56  149.69
   7 -11  -2 3271.17  149.69
   7 -11  -2 3412.66  149.88
   7  11  -2 3583.14  149.79
   7  11  -2 3633.94  152.48
  -7  11   2 3335.57  149.88
   7  11  -2 3582.24  151.68
   7  11  -2 3651.73  150.28
  -7  11   2 3354.76  150.68
  -7  11   2 3302.27  150.18
   7  11  -2 3582.64  150.68
  -7  11   2 3332.67  149.69
  -7  11   2 3294.67  150.28
  -7  11   2 3316.17  149.59
  -6 -11   2  301.37   14.60
   6 -11  -2  287.57   13.60
   6 -11  -2  276.67   13.40
  -6 -11   2  297.87   15.10
  -6 -11   2  285.77   13.50
  -6 -11   2  295.27   14.00
   6 -11  -2  289.87   13.40
   6 -11  -2  291.47   13.40
  -6  11   2  299.67   13.90
  -6  11   2  284.67   13.80
  -6  11   2  299.07   14.30
   6  11  -2  286.07   14.90
  -6  11   2  282.97   13.40
   6  11  -2  283.97   15.70
   6  11  -2  287.67   13.50
   6  11  -2  301.47   13.90
   6  11  -2  303.57   14.60
   6  11  -2  294.87   15.20
   5 -11  -2  230.88   12.00
  -5 -11   2  293.47   13.20
   5 -11  -2  244.28   12.00
  -5 -11   2  271.37   12.70
   5 -11  -2  241.18   11.70
  -5 -11   2  259.87   12.30
   5  11  -2  250.87   11.90
  -5  11   2  233.88   11.80
   5  11  -2  290.77   13.90
  -5  11   2  246.88   12.00
   5  11  -2  251.67   12.80
  -5  11   2  241.28   12.30
   5  11  -2  293.67   13.20
  -5  11   2  235.88   12.00
  -4 -11   2 1960.20   83.99
   4 -11  -2 1769.52   83.09
  -4 -11   2 1932.11   83.79
  -4  11   2 1697.23   83.29
   4  11  -2 2015.50   83.99
  -4  11   2 1720.33   83.09
   4  11  -2 2125.69   84.19
   4  11  -2 2083.79   84.59
   4  11  -2 1965.80   83.29
  -4  11   2 1691.43   83.69
   3 -11  -2   73.59    4.10
  -3 -11   2   57.89    4.10
  -3  11   2   76.99    3.90
  -3  11   2   79.09    3.80
  -3  11   2   72.59    3.80
  -3  11   2   74.19    4.20
  -1 -11   2  106.09    5.30
  -1  11   2   91.29    4.70
   1  11  -2  111.29    4.60
  -1  11   2   88.59    4.80
   1  11  -2  110.19    5.00
   1  11  -2  106.79    5.10
  -1  11   2   86.39    4.90
  -1  11   2   88.89    4.60
   0 -11  -2   62.79    3.80
   0 -11   2   66.99    3.90
   0  11  -2   66.09    2.90
   0  11   2   59.19    3.10
   0  11   2   58.69    3.10
   0  11   2   61.19    3.30
   1 -11   2   20.50    2.00
   1 -11   2   22.90    2.40
  -1  11  -2   24.30    1.30
  -1  11  -2   19.20    1.70
   1  11   2   24.20    1.70
   1  11   2   23.00    1.90
  -2 -11  -2  991.60   44.90
   2 -11   2  933.91   44.90
  -2 -11  -2 1015.60   44.30
   2  11   2 1061.29   44.50
   2  11   2  993.30   44.30
   2  11   2 1002.90   44.20
   2  11   2  993.50   44.20
  -3 -11  -2  218.58   10.60
   3 -11   2  167.08   10.30
  -3 -11  -2  195.48    9.50
   3  11   2  210.18    9.60
   3  11   2  197.18    9.20
   3  11   2  211.18    9.80
  -3  11  -2  162.18    9.10
   3  11   2  211.18    9.90
  -4 -11  -2   84.89    4.90
   4 -11   2   71.59    4.80
  -4 -11  -2   90.89    6.30
   4 -11   2   75.89    4.60
  -4 -11  -2   77.69    5.00
   4  11   2   87.39    4.60
   4  11   2   90.09    5.20
  -4  11  -2   79.69    4.40
   4  11   2   92.29    5.70
   4  11   2   92.29    6.10
   4  11   2   86.09    5.40
  -4  11  -2   75.99    4.50
  -4  11  -2   77.69    4.60
   5 -11   2  865.81   37.90
  -5 -11  -2  893.71   38.30
  -5 -11  -2  862.71   40.20
   5 -11   2  837.72   38.10
   5 -11   2  888.21   38.20
  -5 -11  -2  836.02   38.60
   5 -11   2  866.61   38.10
   5 -11   2  859.01   38.00
  -5 -11  -2  814.32   38.30
   5  11   2  825.22   38.00
   5  11   2  884.51   39.30
   5  11   2  860.81   38.30
   5  11   2  858.81   40.00
   5  11   2  850.51   39.00
   5  11   2  818.22   38.70
  -5  11  -2  881.21   38.30
  -5  11  -2  831.22   38.00
   5  11   2  895.11   39.60
  -5  11  -2  866.01   38.30
  -6 -11  -2  642.94   30.00
   6 -11   2  690.43   29.30
   6 -11   2  681.23   29.30
  -6 -11  -2  636.24   29.90
   6 -11   2  675.83   29.40
  -6 -11  -2  641.34   31.90
  -6 -11  -2  617.94   29.80
   6  11   2  617.44   29.20
   6  11   2  645.34   29.60
  -6  11  -2  674.93   29.30
   6  11   2  641.04   31.90
  -6  11  -2  698.03   29.90
   6  11   2  622.54   31.20
  -6  11  -2  676.63   30.00
   6  11   2  623.34   30.20
  -6  11  -2  705.53   30.30
   6  11   2  652.13   30.90
  -7 -11  -2  122.59    6.40
  -7 -11  -2  128.19    7.00
   7 -11   2  110.59    5.90
   7 -11   2  111.39    6.00
  -7 -11  -2  125.19    6.50
   7 -11   2  111.69    6.30
  -7 -11  -2  111.99    9.70
  -7  11  -2  113.49    6.90
  -7  11  -2  112.39    6.10
   7  11   2  114.89    6.90
  -7  11  -2  116.59    6.20
  -7  11  -2  117.09    6.90
  -7  11  -2  113.39    7.30
   7  11   2  123.19    6.10
   7  11   2  117.89    7.40
   8 -11   2   65.89    4.10
   8 -11   2   65.49    3.60
  -8 -11  -2   51.49    4.00
   8 -11   2   62.59    3.70
  -8 -11  -2   51.69    4.10
  -8  11  -2   68.19    3.80
  -8  11  -2   65.09    4.80
  -8  11  -2   66.09    4.00
  -8  11  -2   63.99    5.00
  -8  11  -2   60.49    6.50
  -8  11  -2   66.99    5.50
  -9 -11  -2   51.09    3.30
   9 -11   2   50.39    3.30
   9 -11   2   51.79    3.00
   9 -11   2   50.89    3.20
  -9 -11  -2   53.39    3.80
  -9  11  -2   55.59    4.30
   9  11   2   48.40    4.40
  -9  11  -2   48.70    7.20
  -9  11  -2   53.59    3.70
  -9  11  -2   55.69    3.40
  -9  11  -2   54.19    3.10
 -10 -11  -2  160.48    7.30
  10 -11   2  146.79    7.00
  10 -11   2  150.18    6.90
 -10 -11  -2  149.79    6.90
 -10  11  -2  146.29    7.00
 -10  11  -2  154.88    6.90
 -10  11  -2  147.19    7.10
  10 -12  -2   23.80    1.80
  10 -12  -2   24.10    3.30
 -10 -12   2   24.70    2.10
 -10  12   2   25.10    1.70
 -10  12   2   23.00    2.10
 -10  12   2   24.80    2.40
  10  12  -2   25.10    3.20
 -10  12   2   22.00    2.70
   9 -12  -2  390.46   17.30
   9 -12  -2  380.76   17.20
  -9 -12   2  373.16   17.20
   9 -12  -2  395.86   17.30
  -9 -12   2  376.86   17.70
   9  12  -2  398.36   18.30
  -9  12   2  362.46   18.20
  -9  12   2  389.56   18.00
  -9  12   2  396.56   17.30
  -9  12   2  387.06   17.40
  -9  12   2  390.06   17.10
  -9  12   2  364.36   17.90
  -8 -12   2    1.50    1.20
  -8 -12   2    2.50    1.30
  -8 -12   2    1.50    1.50
   8 -12  -2    0.90    1.30
   8 -12  -2    4.30    1.50
   8 -12  -2   -0.90    1.00
   8 -12  -2    0.50    1.20
  -8  12   2    0.90    1.60
  -8  12   2    1.70    2.00
  -8  12   2    0.90    2.00
   8  12  -2    6.20    2.60
  -8  12   2    0.40    1.50
   8  12  -2    1.90    2.20
   8  12  -2    2.20    1.60
  -8  12   2    1.10    1.20
  -8  12   2    0.20    1.20
   7 -12  -2   55.19    3.80
   7 -12  -2   63.99    4.10
   7 -12  -2   51.49    3.90
  -7 -12   2   67.79    5.40
  -7 -12   2   62.99    3.90
   7 -12  -2   54.19    3.60
  -7 -12   2   63.49    5.80
   7 -12  -2   52.99    3.80
  -7 -12   2   62.39    3.60
  -7 -12   2   68.49    4.50
   7  12  -2   69.49    4.80
  -7  12   2   60.29    4.80
   7  12  -2   70.59    7.00
   7  12  -2   68.79    7.80
  -7  12   2   60.19    3.70
  -7  12   2   62.99    4.40
   7  12  -2   70.39    5.40
  -7  12   2   62.29    4.40
   7  12  -2   64.09    4.00
   6 -12  -2  114.99    6.10
  -6 -12   2  110.19    7.40
   6 -12  -2  116.89    5.90
  -6 -12   2  109.99    5.70
   6 -12  -2  114.09    5.90
  -6 -12   2  113.19    6.00
   6 -12  -2  116.89    5.90
   6 -12  -2  116.99    5.80
  -6 -12   2  111.69    6.40
   6  12  -2  102.29    5.90
  -6  12   2  119.59    6.70
   6  12  -2  107.89    8.40
   6  12  -2  111.69    7.50
  -6  12   2  121.39    6.30
   6  12  -2  108.69    6.40
   6  12  -2  112.69    7.20
  -6  12   2  114.59    5.80
   6  12  -2  113.89    7.90
  -6  12   2  125.39    6.40
   5 -12  -2  338.47   15.90
  -5 -12   2  353.86   16.30
   5 -12  -2  329.27   15.80
   5 -12  -2  346.77   15.90
  -5 -12   2  334.77   15.80
   5 -12  -2  359.26   16.10
  -5 -12   2  368.96   17.10
   5 -12  -2  382.16   15.90
  -5 -12   2  351.16   16.70
   5  12  -2  362.96   16.30
   5  12  -2  359.76   17.80
  -5  12   2  354.86   16.40
   5  12  -2  347.47   16.90
  -5  12   2  292.77   16.50
   5  12  -2  386.06   17.30
  -5  12   2  344.97   16.10
  -5  12   2  333.67   16.60
   5  12  -2  340.87   16.00
  -3  12   2 4793.32  209.08
  -2 -12   2  936.61   41.90
   2 -12  -2  967.60   41.80
  -2 -12   2  947.01   41.80
  -2  12   2  936.41   41.60
   2  12  -2  924.91   41.80
  -2  12   2  989.80   41.40
  -2  12   2  968.00   41.50
   2  12  -2  892.91   41.40
   2  12  -2  946.81   42.10
   2  12  -2  915.61   41.80
  -2  12   2  928.91   41.30
  -1 -12   2 1934.91   91.79
   1 -12  -2 2164.78   91.89
   1  12  -2 2142.39   91.59
   1  12  -2 2232.38   91.69
   1  12  -2 2042.60   91.49
  -1  12   2 2031.00   91.49
   0 -12  -2   35.80    2.90
   0 -12   2   42.20    2.90
   0  12   2   33.30    2.10
   0  12   2   34.70    2.30
   0  12   2   34.70    2.10
   0  12  -2   39.60    1.90
   0  12   2   40.80    2.20
  -1 -12  -2 1051.29   45.90
   1 -12   2 1048.20   46.30
   1 -12   2 1064.79   45.70
  -1 -12  -2 1038.60   45.70
   1  12   2 1001.90   45.40
  -1  12  -2 1027.40   45.20
   1  12   2 1022.20   45.50
   1  12   2 1033.50   45.60
   1  12   2 1007.70   45.50
   2 -12   2  103.69    6.60
  -2 -12  -2  119.19    6.50
  -2 -12  -2  119.69    6.10
   2  12   2  108.89    5.70
   2  12   2  120.09    6.30
   2  12   2  118.39    5.90
   2  12   2  120.89    6.00
   2  12   2  117.19    5.90
   3 -12   2  191.28    9.80
  -3 -12  -2  169.98    9.40
  -3 -12  -2  177.28    8.60
   3  12   2  161.48    8.60
   3  12   2  167.18    8.80
   3  12   2  161.38    9.10
   3  12   2  164.68    8.70
  -3  12  -2  186.08    8.00
  -3  12  -2  184.68    8.20
   3  12   2  158.48    8.20
   4 -12   2  711.83   32.00
  -4 -12  -2  755.42   33.70
   4 -12   2  698.43   32.10
   4 -12   2  690.73   32.10
   4 -12   2  709.93   31.90
  -4 -12  -2  788.42   32.50
   4 -12   2  679.93   31.80
   4 -12   2  672.23   32.00
  -4  12  -2  708.83   32.00
   4  12   2  676.03   31.90
   4  12   2  687.13   32.60
   4  12   2  765.32   32.90
  -4  12  -2  715.13   32.20
   4  12   2  769.62   33.60
   4  12   2  752.82   32.70
  -4  12  -2  711.23   32.00
   4  12   2  731.83   33.10
  -5 -12  -2   58.69    5.90
  -5 -12  -2   58.09    4.40
   5 -12   2   69.79    3.60
   5 -12   2   69.09    4.10
   5 -12   2   66.69    4.00
  -5 -12  -2   58.19    4.50
  -5 -12  -2   59.69    4.20
   5 -12   2   71.29    3.80
   5 -12   2   67.09    4.00
   5  12   2   58.59    4.20
  -5  12  -2   68.59    4.10
  -5  12  -2   65.79    4.10
   5  12   2   57.19    3.80
   5  12   2   51.89    4.80
  -5  12  -2   68.29    4.50
   5  12   2   58.69    6.10
   5  12   2   56.69    5.10
   5  12   2   56.29    5.10
   5  12   2   56.99    5.60
   6 -12   2  688.33   30.10
  -6 -12  -2  632.54   30.10
   6 -12   2  738.93   30.20
  -6 -12  -2  630.74   32.40
  -6 -12  -2  631.34   30.10
  -6 -12  -2  643.34   30.60
   6 -12   2  723.73   29.90
   6 -12   2  702.13   29.90
   6  12   2  656.53   30.30
   6  12   2  641.44   30.80
   6  12   2  610.14   31.80
   6  12   2  626.74   32.90
  -6  12  -2  724.03   30.60
  -6  12  -2  735.43   31.00
   6  12   2  605.84   32.40
   6  12   2  640.74   29.90
  -6  12  -2  691.83   30.00
  -6  12  -2  739.83   30.60
   7 -12   2   10.30    1.60
   7 -12   2   13.10    2.50
  -7 -12  -2    6.60    2.10
  -7 -12  -2    6.70    1.80
  -7 -12  -2    6.90    1.90
   7 -12   2   12.10    1.90
  -7  12  -2    9.00    1.70
  -7  12  -2   11.40    3.40
  -7  12  -2   10.10    1.90
   7  12   2    7.60    1.70
   7  12   2    8.80    2.40
  -7  12  -2   12.60    3.10
   7  12   2    5.10    2.50
  -7  12  -2   12.00    3.00
   8 -12   2 1370.86   59.09
  -8 -12  -2 1345.17   59.99
  -8 -12  -2 1336.17   59.29
   8 -12   2 1316.07   58.99
  -8 -12  -2 1339.97   59.69
   8 -12   2 1384.16   59.19
  -8  12  -2 1371.46   59.39
  -8  12  -2 1307.97   59.89
   8  12   2 1288.07   58.79
  -8  12  -2 1288.47   60.19
  -8  12  -2 1374.26   59.89
  -8  12  -2 1355.96   59.19
  -8  12  -2 1397.26   59.39
   8  12   2 1322.77   59.89
  -9 -12  -2   27.90    2.50
   9 -12   2   36.70    2.70
  -9 -12  -2   28.40    2.90
   9 -12   2   36.90    2.30
   9 -12   2   34.70    2.50
  -9  12  -2   32.80    2.70
  -9  12  -2   35.00    3.50
  -9  12  -2   35.70    2.40
  -9  12  -2   37.70    3.10
   9  12   2   28.30    3.70
 -10 -12  -2   91.59    4.00
  10 -12   2   82.59    4.00
  10 -12   2   77.69    4.10
 -10  12  -2   84.09    3.90
 -10  12  -2   78.89    4.10
  10 -13  -2   49.90    3.00
  10 -13  -2   48.20    2.70
 -10 -13   2   44.40    2.90
 -10  13   2   47.50    4.60
  10  13  -2   43.90    3.70
 -10  13   2   51.59    2.60
 -10  13   2   50.79    2.90
 -10  13   2   47.60    2.80
   9 -13  -2    4.80    1.30
   9 -13  -2    4.10    1.10
   9 -13  -2    4.00    1.40
  -9 -13   2    4.70    1.50
  -9  13   2    5.30    1.20
  -9  13   2    6.50    1.80
  -9  13   2    4.70    1.10
  -9  13   2    6.10    1.60
  -9  13   2    4.60    1.80
   9  13  -2    4.30    2.30
  -9  13   2    5.50    2.10
   9  13  -2    4.40    1.50
  -8 -13   2   35.90    3.30
  -8 -13   2   31.50    2.60
   8 -13  -2   36.10    2.60
   8 -13  -2   32.90    2.70
   8 -13  -2   37.20    2.80
   8 -13  -2   39.70    3.10
   8  13  -2   35.20    3.10
  -8  13   2   36.30    2.60
  -8  13   2   36.60    2.80
  -8  13   2   36.00    3.40
  -8  13   2   38.00    3.50
  -8  13   2   35.10    3.30
   8  13  -2   36.70    4.10
  -8  13   2   31.00    5.90
  -7 -13   2  506.25   26.20
  -7 -13   2  579.14   25.40
  -7 -13   2  542.15   24.70
   7 -13  -2  525.05   24.70
   7 -13  -2  536.05   24.70
   7 -13  -2  555.24   24.80
  -7 -13   2  522.75   26.60
   7 -13  -2  545.85   24.80
   7 -13  -2  567.84   25.00
  -7  13   2  564.44   25.40
  -7  13   2  551.64   25.30
   7  13  -2  559.54   27.00
  -7  13   2  533.15   24.80
   7  13  -2  568.24   25.90
  -7  13   2  542.45   25.70
   7  13  -2  585.84   25.40
   7  13  -2  582.14   27.90
   7  13  -2  603.84   25.50
   6 -13  -2  888.41   40.80
  -6 -13   2  911.71   42.00
   6 -13  -2  903.61   40.80
   6 -13  -2  959.90   40.80
   6 -13  -2  923.71   40.90
   6 -13  -2  978.10   42.00
  -6 -13   2  903.01   40.70
  -6 -13   2  870.81   41.50
  -6 -13   2  912.91   42.30
   6  13  -2  911.01   41.80
   6  13  -2  970.40   42.50
   6  13  -2  960.10   42.70
  -6  13   2  914.21   41.60
  -6  13   2  912.11   41.20
   6  13  -2  953.20   41.40
  -6  13   2  917.61   41.30
   6  13  -2  919.21   40.90
   6  13  -2  954.50   43.30
  -6  13   2  882.61   40.80
   5 -13  -2    2.80    1.10
  -5 -13   2    4.30    1.80
   5 -13  -2    5.40    1.40
  -5 -13   2    4.80    1.60
  -5 -13   2    7.90    1.30
  -5 -13   2    4.90    1.70
   5 -13  -2    4.10    1.70
   5 -13  -2    4.80    1.50
   5 -13  -2    5.20    1.20
  -5  13   2    7.20    1.90
  -5  13   2    4.90    1.40
   5  13  -2    3.80    1.60
   5  13  -2    4.60    1.60
   5  13  -2    4.20    2.90
   5  13  -2    3.10    2.20
   5  13  -2    4.30    2.40
   4 -13  -2 1213.48   53.99
  -4 -13   2 1237.58   54.29
  -4 -13   2 1220.28   54.39
   4 -13  -2 1240.58   54.09
   4 -13  -2 1140.19   53.79
   4  13  -2 1275.97   54.89
   4  13  -2 1213.48   55.79
  -4  13   2 1227.18   53.79
  -4  13   2 1109.89   53.79
   4  13  -2 1272.97   53.99
  -4  13   2 1197.88   53.99
   4  13  -2 1304.97   54.69
  -3 -13   2 2730.43  119.89
   3 -13  -2 2869.21  119.79
  -3  13   2 2749.02  119.39
   3  13  -2 2739.93  120.19
   3  13  -2 2595.14  119.49
   3  13  -2 2644.64  119.49
   3  13  -2 2754.92  120.49
   3  13  -2 2768.82  120.09
  -2 -13   2 1103.39   46.20
   2 -13  -2 1053.49   46.20
  -2 -13   2 1004.20   46.30
   2  13  -2 1077.09   46.50
   2  13  -2 1049.79   46.10
   2  13  -2 1014.90   46.20
   2  13  -2 1052.09   45.70
  -2  13   2 1011.10   45.70
  -2  13   2 1000.10   45.60
  -2  13   2 1034.80   45.80
  -1 -13   2  567.64   23.30
  -1 -13   2  542.45   23.40
   1 -13  -2  528.45   23.30
   1  13  -2  507.45   22.90
   1  13  -2  533.15   23.00
  -1  13   2  474.35   22.60
  -1  13   2  491.05   23.10
  -1  13   2  498.95   22.70
   1  13  -2  496.95   22.60
   1  13  -2  545.75   23.10
  -1  13   2  515.15   22.80
  -1  13   2  454.65   22.60
   0 -13   2  230.38   10.60
   0 -13  -2  239.48   10.80
   0 -13   2  204.08   10.80
   0  13  -2  197.08    9.90
   0  13   2  229.38   10.10
   0  13   2  234.88   10.00
   0  13   2  223.38   10.20
   0  13   2  217.18   10.00
  -1 -13  -2    5.10    1.40
   1  13   2    6.30    1.30
   1  13   2    6.40    1.50
   1  13   2    6.10    1.30
   1  13   2    7.70    1.50
  -2 -13  -2  105.69    6.00
  -2 -13  -2  117.19    6.30
   2 -13   2  115.29    6.70
   2  13   2  100.39    5.50
   2  13   2  113.89    5.90
   2  13   2  118.49    6.20
   2  13   2  114.09    5.90
  -2  13  -2  115.09    5.30
   2  13   2  114.29    5.80
   3 -13   2 2966.60  128.49
  -3 -13  -2 3013.40  128.09
  -3 -13  -2 2710.83  127.19
   3  13   2 2946.41  127.29
  -3  13  -2 2842.22  126.69
  -3  13  -2 2865.61  126.59
   3  13   2 2944.01  127.49
   3  13   2 2922.31  127.89
   3  13   2 2878.51  126.79
   4 -13   2   38.30    2.90
   4 -13   2   38.80    2.90
   4 -13   2   40.40    2.70
   4 -13   2   41.10    3.00
  -4 -13  -2   38.40    3.40
  -4 -13  -2   35.30    3.50
   4 -13   2   37.30    2.90
  -4 -13  -2   36.70    3.30
  -4 -13  -2   39.40    4.40
   4 -13   2   37.30    3.00
  -4 -13  -2   37.10    3.40
  -4  13  -2   39.10    2.70
   4  13   2   37.40    4.00
   4  13   2   40.30    4.50
   4  13   2   39.90    3.00
   4  13   2   33.60    2.90
  -4  13  -2   38.50    3.00
   4  13   2   41.50    3.80
   4  13   2   35.40    4.10
  -4  13  -2   39.90    3.00
   4  13   2   40.20    3.80
   5 -13   2  103.49    5.80
   5 -13   2  108.49    5.80
  -5 -13  -2   97.09    5.90
   5 -13   2  103.29    5.70
  -5 -13  -2  107.99    6.30
   5 -13   2  106.89    5.40
   5 -13   2  106.09    5.60
  -5  13  -2  101.79    5.90
   5  13   2  122.39    6.20
  -5  13  -2  102.59    5.80
   5  13   2  109.39    7.20
  -5  13  -2  104.59    6.20
   5  13   2  113.89    7.20
   5  13   2  109.79    5.70
   5  13   2  115.89    8.20
   5  13   2  106.49    6.80
   5  13   2  116.89    7.70
  -6 -13  -2 1531.85   67.89
  -6 -13  -2 1611.64   68.49
  -6 -13  -2 1409.46   69.99
   6 -13   2 1627.54   67.69
   6 -13   2 1550.14   67.79
   6 -13   2 1574.54   67.89
  -6 -13  -2 1474.75   67.89
   6 -13   2 1612.54   67.59
   6  13   2 1497.15   68.59
  -6  13  -2 1582.04   68.69
   6  13   2 1458.85   70.19
   6  13   2 1486.45   69.69
   6  13   2 1525.15   69.29
  -6  13  -2 1542.75   68.19
  -6  13  -2 1590.94   68.29
   6  13   2 1515.85   68.09
  -6  13  -2 1560.14   67.69
   6  13   2 1560.64   68.79
  -7 -13  -2   88.49    4.80
  -7 -13  -2   84.59    4.80
   7 -13   2   72.19    4.20
  -7 -13  -2   83.89    5.40
   7 -13   2   71.09    4.60
   7 -13   2   70.89    4.40
  -7  13  -2   74.39    5.30
  -7  13  -2   74.29    5.70
  -7  13  -2   71.99    5.30
   7  13   2   82.69    6.60
   7  13   2   79.89    4.60
   7  13   2   77.89    5.30
  -7  13  -2   75.09    4.60
  -8 -13  -2  354.36   16.20
  -8 -13  -2  365.16   17.10
   8 -13   2  360.76   16.20
   8 -13   2  348.57   16.50
  -8  13  -2  350.66   17.00
  -8  13  -2  362.86   16.30
  -8  13  -2  362.76   17.00
   8  13   2  356.76   16.00
   8  13   2  359.06   17.30
  -8  13  -2  359.66   16.10
  -8  13  -2  343.77   17.50
   9 -13   2    4.40    1.30
  -9 -13  -2    3.50    0.90
  -9 -13  -2    3.20    1.50
   9 -13   2    3.20    0.90
   9 -13   2    2.50    1.10
  -9  13  -2    3.70    1.10
  -9  13  -2    4.60    1.80
  -9  13  -2    5.00    1.30
   9  13   2    3.10    1.90
  10 -14  -2   39.70    2.60
  10 -14  -2   35.90    2.30
 -10 -14   2   41.10    2.50
 -10  14   2   37.90    2.20
 -10  14   2   37.40    2.40
  10  14  -2   42.60    3.40
   9 -14  -2   40.60    2.70
   9 -14  -2   38.20    2.80
   9 -14  -2   37.60    2.60
  -9  14   2   41.10    2.50
  -9  14   2   41.30    2.70
  -9  14   2   40.70    3.40
  -9  14   2   37.50    3.90
  -8 -14   2  771.72   33.80
   8 -14  -2  750.72   33.90
   8 -14  -2  772.62   34.10
  -8 -14   2  808.42   34.40
   8 -14  -2  755.52   33.90
   8 -14  -2  738.43   33.80
  -8  14   2  730.83   34.40
   8  14  -2  842.32   35.00
   8  14  -2  818.82   34.00
  -8  14   2  733.23   34.40
  -8  14   2  749.33   33.90
   8  14  -2  800.62   34.50
  -8  14   2  716.43   33.70
  -8  14   2  720.93   34.80
   7 -14  -2 1179.68   51.99
  -7 -14   2 1220.08   52.49
   7 -14  -2 1136.99   51.89
   7 -14  -2 1189.98   51.99
  -7 -14   2 1183.98   51.89
   7 -14  -2 1177.38   52.19
   7 -14  -2 1147.09   51.89
  -7  14   2 1139.29   52.89
   7  14  -2 1227.38   53.09
   7  14  -2 1192.98   54.09
   7  14  -2 1180.18   54.79
  -7  14   2 1155.88   52.49
  -7  14   2 1168.78   52.49
   7  14  -2 1188.08   52.19
  -7  14   2 1139.19   51.99
   7  14  -2 1258.17   52.69
   6 -14  -2 4094.49  183.98
  -6 -14   2 4291.67  184.38
  -6 -14   2 4113.59  183.98
   6 -14  -2 4219.48  183.98
   6 -14  -2 4179.98  184.08
   6 -14  -2 4124.79  183.88
  -6 -14   2 4172.38  185.18
  -6 -14   2 4304.77  185.38
  -6  14   2 3783.32  184.58
  -6  14   2 4060.89  184.28
[truncated: 1,529,778 more chars]
