# Supplementary material for: Crystal structure, Hirshfeld surface analysis and computational study of a rhodamine B–salicyl­aldehyde Schiff base derivative
Source: Acta Crystallogr E Crystallogr Commun. 2020 Jun 5;76(Pt 7):1027–32. doi: 10.1107/S2056989020007197 (PMC7336787; doi:10.1107/S2056989020007197)
Supplement: Supplementary file 2 [file e-76-01027-Isup2.hkl]

data_I                                                                          
_shelx_title ' rbsa_0m_a.res in P2(1)/c'                                        
_shelx_refln_list_code          4                                               
_shelx_F_calc_maximum       90.14                                               
_exptl_crystal_F_000      1192.00                                               
_reflns_d_resolution_high  0.8096                                               
                                                                                
loop_                                                                           
 _space_group_symop_operation_xyz                                               
 'x, y, z'                                                                      
 '-x, y+1/2, -z+1/2'                                                            
 '-x, -y, -z'                                                                   
 'x, -y-1/2, z-1/2'                                                             
                                                                                
_cell_length_a     9.3903                                                       
_cell_length_b    26.8178                                                       
_cell_length_c    11.5639                                                       
_cell_angle_alpha  90.000                                                       
_cell_angle_beta  101.635                                                       
_cell_angle_gamma  90.000                                                       
                                                                                
_shelx_F_squared_multiplier     1.000                                           
                                                                                
loop_                                                                           
 _refln_index_h                                                                 
 _refln_index_k                                                                 
 _refln_index_l                                                                 
 _refln_F_squared_calc                                                          
 _refln_F_squared_meas                                                          
 _refln_F_squared_sigma                                                         
 _refln_observed_status                                                         
   4   0   0        655.90        538.80        10.77 o                         
   5   0   0       1238.30       1306.73        25.78 o                         
   6   0   0       1934.69       1948.22        38.21 o                         
   7   0   0         70.52         66.97         1.37 o                         
   8   0   0         62.16         68.15         1.49 o                         
   9   0   0        212.61        167.54         3.11 o                         
  10   0   0         66.49         62.22         1.48 o                         
  11   0   0        157.19        189.80         6.05 o                         
   1   1   0         10.63         18.81         1.12 o                         
   2   1   0        582.14        503.92         9.77 o                         
   3   1   0         46.56         31.99         1.45 o                         
   4   1   0       1242.08       1268.22        19.78 o                         
   6   1   0        180.23        169.44         2.49 o                         
   7   1   0         62.18         49.22         0.81 o                         
   8   1   0        224.38        243.34         2.94 o                         
   9   1   0         22.39         21.92         0.67 o                         
  10   1   0          2.62          4.42         0.38 o                         
  11   1   0         95.61         93.20         2.21 o                         
   2   2   0       2568.69       2652.76       116.16 o                         
   3   2   0        224.13        211.90         3.23 o                         
   4   2   0       1040.98        993.89        13.23 o                         
   5   2   0        173.57        171.42         2.62 o                         
   6   2   0        148.62        139.71         1.95 o                         
   7   2   0        265.52        261.39         3.10 o                         
   8   2   0          0.11          1.01         0.28 o                         
   9   2   0        177.70        174.34         2.46 o                         
  10   2   0        310.53        334.08         4.74 o                         
  11   2   0         61.01         60.69         1.33 o                         
   4   3   0       2691.87       2622.87        66.38 o                         
   5   3   0          0.03          1.69         0.29 o                         
   6   3   0        825.58        783.11         9.71 o                         
   7   3   0        182.32        168.96         1.88 o                         
   8   3   0          0.08          1.44         0.30 o                         
   9   3   0        231.91        220.70         3.66 o                         
  10   3   0         85.54         85.50         1.94 o                         
  11   3   0         27.56         28.78         0.86 o                         
   4   4   0       1714.25       1647.83        29.56 o                         
   5   4   0         41.44         37.19         0.92 o                         
   6   4   0        340.46        350.87         4.32 o                         
   7   4   0        127.11        130.97         1.65 o                         
   8   4   0        360.96        327.94         3.50 o                         
   9   4   0        475.01        515.56         6.43 o                         
  10   4   0        259.16        283.61         4.55 o                         
  11   4   0         31.62         29.74         1.07 o                         
   1   5   0        673.36        575.30        11.28 o                         
   4   5   0        555.54        585.99        15.06 o                         
   5   5   0        981.89       1003.04        11.90 o                         
   6   5   0        118.13        128.66         2.10 o                         
   7   5   0         65.22         72.29         0.96 o                         
   8   5   0        519.34        472.30         5.06 o                         
   9   5   0        257.76        280.01         3.46 o                         
  10   5   0        184.72        200.41         3.28 o                         
  11   5   0         12.15         18.61         0.73 o                         
   2   6   0       1520.08       1509.06        66.16 o                         
   3   6   0        776.33        831.34        15.55 o                         
   5   6   0         74.61         75.47         1.28 o                         
   6   6   0        132.09        116.20         1.34 o                         
   7   6   0         32.53         23.03         0.70 o                         
   8   6   0         81.95         82.73         1.16 o                         
   9   6   0        526.23        533.35         6.18 o                         
  10   6   0          7.29         12.10         0.71 o                         
  11   6   0          4.01          4.43         0.35 o                         
   1   7   0        262.66        231.11         3.26 o                         
   2   7   0         29.41         50.39         1.11 o                         
   3   7   0       1023.86       1054.11        15.48 o                         
   4   7   0        124.51        128.19         1.84 o                         
   5   7   0         20.02          8.95         0.49 o                         
   6   7   0        141.82        161.60         2.15 o                         
   7   7   0        776.35        731.32         7.54 o                         
   8   7   0          6.47          3.97         0.32 o                         
   9   7   0        351.96        424.87         6.29 o                         
  10   7   0        576.78        539.34         8.46 o                         
  11   7   0         41.06         48.81         1.01 o                         
   0   8   0        243.57        203.78         5.27 o                         
   1   8   0        222.32        220.18         3.11 o                         
   2   8   0        450.49        407.56         5.75 o                         
   3   8   0        312.67        276.18         4.19 o                         
   4   8   0        969.93        979.65        16.30 o                         
   5   8   0       1110.49       1111.04        18.90 o                         
   6   8   0        289.64        290.96         3.62 o                         
   7   8   0        508.20        525.46         6.59 o                         
   8   8   0         90.21         95.21         1.32 o                         
   9   8   0        107.28        129.62         2.39 o                         
  10   8   0        199.34        191.97         3.13 o                         
  11   8   0          9.81          8.56         0.48 o                         
   1   9   0          4.57         10.12         0.55 o                         
   2   9   0         85.61        135.87         2.27 o                         
   3   9   0        400.90        392.31         8.96 o                         
   4   9   0        609.01        559.43         8.39 o                         
   5   9   0       1068.66       1110.80        19.64 o                         
   6   9   0        765.69        805.29         8.71 o                         
   7   9   0         54.06         52.04         1.14 o                         
   8   9   0          2.44          3.83         0.37 o                         
   9   9   0        947.47        923.65        12.97 o                         
  10   9   0        379.65        399.03         6.29 o                         
   1  10   0         77.13         71.08         1.82 o                         
   4  10   0        334.27        358.48         4.95 o                         
   5  10   0        638.14        654.31         6.90 o                         
   6  10   0          4.51         13.09         0.63 o                         
   7  10   0        903.90        903.62        10.03 o                         
   8  10   0        111.28         80.05         1.48 o                         
   9  10   0         91.69        113.78         1.67 o                         
  10  10   0          8.39          6.35         0.44 o                         
   1  11   0       1634.27       1541.59        67.61 o                         
   2  11   0          1.12         15.14         0.60 o                         
   3  11   0        628.87        648.81         9.59 o                         
   4  11   0        291.69        308.91         6.58 o                         
   5  11   0        384.61        378.60         4.08 o                         
   6  11   0       1600.03       1622.36        16.85 o                         
   7  11   0         95.30         90.32         2.69 o                         
   8  11   0       1092.81       1049.18        12.86 o                         
   9  11   0         80.56         85.98         1.27 o                         
  10  11   0          1.57          1.42         0.32 o                         
   0  12   0         75.51         73.46         2.12 o                         
   1  12   0         38.37         38.07         1.52 o                         
   2  12   0        210.33        233.79         3.58 o                         
   3  12   0          6.16         13.41         0.46 o                         
   4  12   0       1153.59       1082.87        14.44 o                         
   5  12   0        249.15        222.69         2.58 o                         
   6  12   0       2222.99       2115.22        21.89 o                         
   7  12   0       2629.74       2506.26        26.70 o                         
   8  12   0        187.28        205.94         2.72 o                         
   9  12   0         51.34         54.81         0.90 o                         
  10  12   0          1.54          3.15         0.44 o                         
   1  13   0          8.52         13.05         0.44 o                         
   2  13   0        294.29        379.89         5.71 o                         
   3  13   0        108.58        120.90         2.58 o                         
   4  13   0        163.25        198.00         2.28 o                         
   5  13   0       1449.32       1399.99        13.47 o                         
   6  13   0       3740.36       3478.40        44.01 o                         
   7  13   0       1125.96       1120.47        12.45 o                         
   8  13   0        453.91        465.76         6.15 o                         
   9  13   0         19.28         21.92         0.59 o                         
  10  13   0        269.34        269.55         4.97 o                         
   1  14   0         32.24         37.77         0.91 o                         
   2  14   0         55.37         50.52         1.08 o                         
   3  14   0        211.50        265.51         4.11 o                         
   4  14   0       1970.95       1868.00        19.31 o                         
   5  14   0        891.27        857.53         8.53 o                         
   6  14   0        212.41        210.51         2.65 o                         
   7  14   0        351.92        353.13         4.40 o                         
   8  14   0        526.38        553.04         7.15 o                         
   9  14   0         42.62         43.98         1.25 o                         
  10  14   0        363.78        369.71         6.69 o                         
   1  15   0       1999.98       2001.55        43.72 o                         
   2  15   0         15.73         24.88         0.74 o                         
   3  15   0        174.36        171.22         3.37 o                         
   4  15   0       1000.71       1013.27         9.74 o                         
   5  15   0          5.82          7.59         0.37 o                         
   6  15   0        222.36        231.96         3.56 o                         
   7  15   0        326.00        328.33         5.29 o                         
   8  15   0          2.34          1.45         0.30 o                         
   9  15   0        456.31        481.62         7.14 o                         
  10  15   0          2.14          4.96         0.39 o                         
   0  16   0       1753.73       1700.86        33.34 o                         
   1  16   0       1531.19       1555.96        22.77 o                         
   2  16   0        405.35        446.45         6.39 o                         
   3  16   0        621.97        636.08         6.49 o                         
   4  16   0       1445.30       1435.51        14.12 o                         
   5  16   0          2.48          5.63         0.35 o                         
   6  16   0        583.15        578.51         6.74 o                         
   7  16   0        151.21        153.42         2.12 o                         
   8  16   0        158.46        157.89         2.21 o                         
   9  16   0         12.20         14.68         0.49 o                         
   1  17   0        107.23        128.32         1.91 o                         
   2  17   0        251.78        252.53         2.83 o                         
   3  17   0       1347.79       1296.62        13.07 o                         
   4  17   0        710.07        688.79         6.40 o                         
   5  17   0        292.39        282.82         3.12 o                         
   6  17   0       1212.40       1249.90        13.82 o                         
   7  17   0         58.21         53.44         0.97 o                         
   8  17   0          0.24          0.73         0.27 o                         
   9  17   0         23.23         18.64         0.59 o                         
   0  18   0       2012.12       1888.82        26.16 o                         
   1  18   0        110.52        111.97         1.28 o                         
   2  18   0        555.60        496.48         4.74 o                         
   3  18   0         71.33         83.55         1.25 o                         
   4  18   0        885.68        870.44         8.43 o                         
   5  18   0        370.63        399.07         4.19 o                         
   6  18   0       1195.50       1129.81        12.92 o                         
   7  18   0          7.74          5.03         0.38 o                         
   8  18   0          0.99          2.86         0.33 o                         
   9  18   0         36.34         39.43         0.85 o                         
   1  19   0         69.53         70.86         1.15 o                         
   2  19   0        771.91        754.90         7.68 o                         
   3  19   0        148.33        160.20         1.78 o                         
   4  19   0        229.63        243.53         2.70 o                         
   5  19   0        178.71        175.86         1.97 o                         
   6  19   0        303.74        318.31         3.94 o                         
   7  19   0        168.22        172.06         2.39 o                         
   8  19   0         45.01         44.62         0.86 o                         
   9  19   0          7.57          5.75         0.39 o                         
   0  20   0          1.05          1.68         0.33 o                         
   1  20   0        550.59        603.17         6.52 o                         
   2  20   0         16.03         16.37         0.45 o                         
   3  20   0          1.28          1.26         0.28 o                         
   4  20   0        302.49        317.82         3.91 o                         
   5  20   0        640.46        685.65         7.44 o                         
   6  20   0        564.78        546.80         6.38 o                         
   7  20   0          0.06          1.22         0.30 o                         
   8  20   0          0.03          0.50         0.27 o                         
   9  20   0          1.93          4.55         0.50 o                         
   1  21   0        700.19        776.41         8.36 o                         
   2  21   0       1310.55       1390.09        15.30 o                         
   3  21   0         81.16         87.87         1.19 o                         
   4  21   0       2894.62       2767.14        27.79 o                         
   5  21   0        671.19        678.19         7.36 o                         
   6  21   0         76.01         79.32         1.39 o                         
   7  21   0        191.00        174.30         2.62 o                         
   8  21   0          6.88          7.23         0.39 o                         
   0  22   0        364.83        387.43         5.85 o                         
   1  22   0          2.78          3.52         0.31 o                         
   2  22   0         12.25         16.17         0.47 o                         
   3  22   0        144.82        152.36         1.88 o                         
   4  22   0         83.83         83.18         1.14 o                         
   5  22   0          1.04          2.15         0.28 o                         
   6  22   0         51.51         41.57         1.04 o                         
   7  22   0          0.51          2.00         0.31 o                         
   8  22   0         31.19         36.88         0.81 o                         
   1  23   0        835.73        890.01         9.56 o                         
   2  23   0          0.44          1.11         0.25 o                         
   3  23   0         29.77         26.25         0.57 o                         
   4  23   0          0.03          4.34         0.31 o                         
   5  23   0         29.18         24.36         0.74 o                         
   6  23   0          0.71          0.74         0.27 o                         
   7  23   0        149.40        158.49         2.62 o                         
   8  23   0         84.37        102.79         2.19 o                         
   0  24   0         98.16        102.82         1.78 o                         
   1  24   0        814.74        816.83         8.79 o                         
   2  24   0          4.85          4.54         0.37 o                         
   3  24   0        109.48        106.34         1.38 o                         
   4  24   0       2600.28       2595.08        28.38 o                         
   5  24   0         33.30         36.93         1.12 o                         
   6  24   0          1.30          2.47         0.29 o                         
   7  24   0          0.11          0.34         0.28 o                         
   1  25   0        197.79        215.98         2.62 o                         
   2  25   0        432.28        454.02         6.42 o                         
   3  25   0        808.79        827.64         9.18 o                         
   4  25   0       1562.63       1533.67        18.72 o                         
   5  25   0        792.77        780.81        10.44 o                         
   6  25   0         80.29         82.03         1.43 o                         
   7  25   0         53.31         52.60         1.18 o                         
   0  26   0         95.27         71.55         1.49 o                         
   1  26   0          7.10         11.37         0.53 o                         
   2  26   0        867.56        950.86        11.25 o                         
   3  26   0        406.00        377.53         4.45 o                         
   4  26   0          0.09          2.22         0.32 o                         
   5  26   0         95.95         81.29         1.36 o                         
   6  26   0         90.95         96.39         1.67 o                         
   7  26   0         13.67          5.22         0.40 o                         
   1  27   0        364.70        361.92         4.57 o                         
   2  27   0        534.17        551.21         6.63 o                         
   3  27   0         17.30         21.00         0.69 o                         
   4  27   0         59.37         55.68         1.00 o                         
   5  27   0         26.52         21.70         0.59 o                         
   6  27   0        104.67        121.67         2.36 o                         
   0  28   0        397.14        384.85         8.78 o                         
   1  28   0         19.55         26.37         0.81 o                         
   2  28   0         55.38         65.19         1.12 o                         
   3  28   0          1.05          1.38         0.32 o                         
   4  28   0         23.38         33.73         0.92 o                         
   5  28   0         69.42         74.15         1.55 o                         
   6  28   0         34.44         29.77         0.83 o                         
   1  29   0         24.76         22.02         0.63 o                         
   2  29   0        100.97         99.05         1.80 o                         
   3  29   0         99.50         93.09         1.67 o                         
   4  29   0         29.31         31.90         0.83 o                         
   5  29   0          2.71          2.61         0.35 o                         
   0  30   0        291.97        295.68         7.68 o                         
   1  30   0         10.96         12.10         0.60 o                         
   2  30   0        109.00        114.37         2.07 o                         
   3  30   0        126.10        139.57         2.69 o                         
   4  30   0         14.63         18.09         0.86 o                         
   1  31   0          4.71          4.10         0.36 o                         
   2  31   0         29.27         26.40         0.78 o                         
   3  31   0         73.81         56.60         1.74 o                         
   0  32   0         23.34         31.31         1.29 o                         
   1  32   0          1.81          0.25         0.29 o                         
   2  32   0          0.49          0.44         0.41 o                         
 -11   1   1        942.71        942.39        18.45 o                         
 -10   1   1          0.41          0.52         0.32 o                         
  -9   1   1        432.34        436.00         5.95 o                         
  -8   1   1         56.74         60.91         0.94 o                         
  -7   1   1         68.05         58.72         0.89 o                         
  -6   1   1        257.50        297.84         4.78 o                         
  -5   1   1         60.52         83.69         1.99 o                         
  -4   1   1        137.93        105.17         2.73 o                         
  -3   1   1        251.15        200.17         6.89 o                         
  -2   1   1       1350.14       1292.10        56.62 o                         
   3   1   1       1718.04       1609.93        35.22 o                         
   4   1   1        425.14        428.56         6.74 o                         
   5   1   1       1539.11       1671.96        24.55 o                         
   6   1   1         73.98         88.55         1.61 o                         
   7   1   1       1699.58       1630.66        17.46 o                         
   8   1   1         26.12         19.78         0.60 o                         
   9   1   1         19.32         10.72         0.49 o                         
  10   1   1         19.05         20.92         0.56 o                         
  11   1   1        307.01        292.76         7.58 o                         
 -11   2   1        244.99        267.96         8.10 o                         
 -10   2   1         75.13        104.06         1.79 o                         
  -9   2   1        505.57        467.73         5.63 o                         
  -8   2   1        393.58        391.26         4.26 o                         
  -7   2   1          3.48          2.99         0.30 o                         
  -6   2   1         17.21         28.05         1.59 o                         
  -5   2   1        273.11        282.26         3.64 o                         
  -4   2   1         52.73         58.25         1.42 o                         
  -3   2   1       1380.18       1329.42        41.27 o                         
  -2   2   1       1063.50        960.51        24.29 o                         
  -1   2   1         56.55         47.31         1.22 o                         
   1   2   1        806.65        687.98        21.28 o                         
   2   2   1       1175.89       1091.13        21.38 o                         
   4   2   1        170.10        259.02         3.68 o                         
   5   2   1        492.27        518.63         7.41 o                         
   6   2   1        580.13        621.47         7.28 o                         
   7   2   1       1485.04       1421.89        14.43 o                         
   8   2   1        189.14        219.53         2.58 o                         
   9   2   1         16.87         10.71         0.51 o                         
  10   2   1         37.07         43.83         0.83 o                         
  11   2   1         90.67        111.25         3.13 o                         
 -11   3   1       1215.32       1239.58        24.22 o                         
 -10   3   1        608.24        648.29        10.13 o                         
  -9   3   1        190.75        171.35         3.94 o                         
  -8   3   1       1326.84       1262.97        13.20 o                         
  -7   3   1        180.16        164.90         2.17 o                         
  -6   3   1          2.11          9.55         0.72 o                         
  -5   3   1        493.16        567.72         7.39 o                         
  -4   3   1        796.03        752.49        11.11 o                         
  -3   3   1       1476.46       1594.77        49.51 o                         
   0   3   1         68.12         43.07         1.02 o                         
   2   3   1        948.42        877.70        22.42 o                         
   4   3   1        677.97        720.03         8.87 o                         
   5   3   1       1015.39       1194.59        15.92 o                         
   6   3   1       1603.95       1634.85        19.99 o                         
   7   3   1       2163.57       2193.42        21.55 o                         
   8   3   1        347.46        359.55         3.95 o                         
   9   3   1         43.94         54.80         0.96 o                         
  10   3   1        192.84        218.17         3.15 o                         
  11   3   1         32.32         50.53         2.07 o                         
 -11   4   1         20.47         26.83         1.50 o                         
 -10   4   1        252.34        234.52         4.06 o                         
  -9   4   1        434.76        395.46         5.16 o                         
  -8   4   1        159.78        152.28         1.80 o                         
  -7   4   1       1317.28       1218.06        11.76 o                         
  -6   4   1        468.02        442.19         5.19 o                         
  -5   4   1       1088.02       1125.12        14.72 o                         
  -1   4   1        503.32        466.28        14.02 o                         
   1   4   1        459.64        449.13         7.46 o                         
   3   4   1        641.97        584.65         7.49 o                         
   4   4   1       2378.91       2275.88        57.75 o                         
   5   4   1        235.65        253.31         4.05 o                         
   6   4   1        992.13        966.58         9.83 o                         
   7   4   1        498.89        456.55         6.76 o                         
   8   4   1         10.21         20.65         0.54 o                         
   9   4   1        490.80        493.26         6.43 o                         
  10   4   1         17.64         22.76         0.76 o                         
  11   4   1        244.42        264.58         5.24 o                         
 -11   5   1          3.74          3.68         0.30 o                         
 -10   5   1          3.67          4.17         0.38 o                         
  -9   5   1        630.98        603.02         7.50 o                         
  -8   5   1        219.52        226.83         2.55 o                         
  -7   5   1         28.54         31.66         0.60 o                         
  -6   5   1        116.35        128.15         1.66 o                         
  -5   5   1       1300.51       1303.72        15.94 o                         
  -4   5   1       1340.08       1401.85        21.50 o                         
   0   5   1          7.54         20.71         1.16 o                         
   1   5   1        603.26        543.20        11.92 o                         
   2   5   1         12.48         17.59         0.56 o                         
   3   5   1          1.18          6.94         0.41 o                         
   4   5   1        106.32        142.60         2.00 o                         
   5   5   1        610.53        652.62         7.57 o                         
   6   5   1       1153.38       1157.51        14.21 o                         
   7   5   1        205.02        203.69         2.57 o                         
   8   5   1        250.74        241.14         2.78 o                         
   9   5   1        352.24        324.93         4.30 o                         
  10   5   1        362.69        383.40         6.06 o                         
  11   5   1         87.59         93.67         3.52 o                         
 -11   6   1          1.40          2.17         0.28 o                         
 -10   6   1         45.94         41.66         0.93 o                         
  -9   6   1        350.39        411.17         5.37 o                         
  -8   6   1         70.69        103.82         2.09 o                         
  -7   6   1        557.86        587.60         6.05 o                         
  -6   6   1        808.33        787.81         8.06 o                         
  -5   6   1        533.68        489.35         6.57 o                         
  -4   6   1       1430.49       1334.05        16.95 o                         
   1   6   1        330.37        308.48         5.13 o                         
   2   6   1        233.46        226.45         3.23 o                         
   3   6   1        520.72        457.57         6.81 o                         
   4   6   1       4329.89       4397.72       135.61 o                         
   5   6   1       1023.19        959.97        11.02 o                         
   6   6   1       1122.17       1062.66        10.53 o                         
   7   6   1        502.26        496.02         5.83 o                         
   8   6   1        273.42        247.29         5.79 o                         
   9   6   1          1.09          2.52         0.34 o                         
  10   6   1         86.83         82.08         2.08 o                         
 -11   7   1        216.80        200.68         3.74 o                         
 -10   7   1        272.31        301.91         4.82 o                         
  -9   7   1        132.17        138.32         2.19 o                         
  -8   7   1       6253.35       5647.53        77.93 o                         
  -7   7   1        283.35        315.01         4.11 o                         
  -6   7   1        365.56        372.35         3.93 o                         
  -5   7   1        758.94        823.28        12.25 o                         
  -4   7   1       1503.52       1656.72        27.50 o                         
  -3   7   1       2398.03       2277.18        70.53 o                         
   3   7   1        469.40        406.30         6.62 o                         
   4   7   1       1389.76       1537.53        19.52 o                         
   5   7   1         78.37        106.94         2.86 o                         
   6   7   1        104.11        103.51         1.24 o                         
   7   7   1          6.31          4.65         0.47 o                         
   8   7   1       3153.28       2929.39        33.09 o                         
   9   7   1         15.11         17.89         0.63 o                         
  10   7   1         31.23         34.65         0.85 o                         
 -11   8   1        390.42        381.69         7.39 o                         
 -10   8   1        258.10        279.37         4.47 o                         
  -9   8   1       1813.11       1827.32        23.14 o                         
  -8   8   1        995.76       1010.60        14.10 o                         
  -7   8   1       1182.05       1107.79        11.89 o                         
  -6   8   1          1.29         13.37         0.51 o                         
  -5   8   1        395.28        429.18        12.52 o                         
  -4   8   1       1271.70       1354.00        22.85 o                         
  -2   8   1       1896.16       1485.91        45.93 o                         
   0   8   1        770.42        588.41        14.89 o                         
   1   8   1        632.92        594.91        10.70 o                         
   3   8   1          3.55         10.71         0.52 o                         
   4   8   1         24.98         29.26         0.90 o                         
   5   8   1        307.01        353.25         4.96 o                         
   6   8   1        102.66         95.27         1.16 o                         
   7   8   1        313.13        304.90         3.44 o                         
   8   8   1        476.47        471.48         7.67 o                         
   9   8   1        706.24        738.38         9.13 o                         
  10   8   1          6.10          2.42         0.32 o                         
 -11   9   1          8.03         16.77         0.78 o                         
 -10   9   1         65.92         68.15         1.27 o                         
  -9   9   1         21.00         29.40         0.73 o                         
  -8   9   1        137.17        153.01         2.09 o                         
  -7   9   1          2.61          6.00         0.59 o                         
  -6   9   1         33.82         39.20         1.15 o                         
  -5   9   1       3036.65       3129.17        62.69 o                         
  -3   9   1       1025.56       1029.63        15.11 o                         
  -1   9   1        306.90        324.47         5.68 o                         
   1   9   1       1215.85       1129.58        24.71 o                         
   3   9   1        229.64        267.48         5.70 o                         
   4   9   1         35.42         37.81         0.79 o                         
   5   9   1          6.75          2.66         0.26 o                         
   6   9   1       1408.00       1348.68        13.69 o                         
   7   9   1          2.42          3.58         0.33 o                         
   8   9   1        932.92       1011.06        11.97 o                         
   9   9   1        580.20        596.10         7.12 o                         
  10   9   1         24.74         25.26         0.59 o                         
 -10  10   1         69.13         54.64         1.02 o                         
  -9  10   1        575.42        563.83         7.28 o                         
  -8  10   1         10.75          9.97         0.47 o                         
  -7  10   1        721.94        690.63         7.12 o                         
  -6  10   1       2203.41       2108.80        22.46 o                         
  -5  10   1       5200.99       4928.97       109.16 o                         
  -4  10   1       1969.31       1738.07        28.80 o                         
  -3  10   1          0.81         10.29         0.53 o                         
  -2  10   1        643.23        695.77        11.90 o                         
  -1  10   1       1416.20       1279.52        39.55 o                         
   0  10   1        399.21        380.13         5.95 o                         
   1  10   1        473.15        460.27         6.44 o                         
   2  10   1        301.73        301.22         4.81 o                         
   3  10   1        356.77        429.73         9.55 o                         
   4  10   1        548.87        589.77         8.37 o                         
   5  10   1         12.26         17.40         0.64 o                         
   6  10   1        143.95        146.85         2.05 o                         
   7  10   1       1668.51       1557.88        17.16 o                         
   8  10   1          6.99          7.61         0.42 o                         
   9  10   1        116.00        110.10         1.83 o                         
  10  10   1          7.52          7.81         0.43 o                         
 -10  11   1          9.14          8.91         0.52 o                         
  -9  11   1        335.37        335.01         4.25 o                         
  -8  11   1        314.32        306.26         3.64 o                         
  -7  11   1        793.61        798.54         8.43 o                         
  -6  11   1         67.63         75.41         1.87 o                         
  -5  11   1       1168.29       1105.58        13.03 o                         
  -4  11   1         10.77         26.74         0.77 o                         
  -3  11   1       1946.56       1880.25        31.11 o                         
  -2  11   1        128.72        119.84         2.17 o                         
  -1  11   1        864.41        805.57        13.38 o                         
   0  11   1       1204.32       1258.55        55.24 o                         
   1  11   1        466.91        468.97         7.34 o                         
   2  11   1         86.49         95.70         1.59 o                         
   3  11   1       4769.87       4182.99       182.39 o                         
   4  11   1         23.42         18.11         0.57 o                         
   5  11   1        533.44        513.37         5.07 o                         
   6  11   1          1.30          1.99         0.31 o                         
   7  11   1        147.52        154.85         2.10 o                         
   8  11   1         35.83         35.05         0.86 o                         
   9  11   1         16.49         24.08         0.71 o                         
  10  11   1          2.04          1.60         0.26 o                         
 -10  12   1          5.74          6.05         0.43 o                         
  -9  12   1        152.03        147.48         2.10 o                         
  -8  12   1        132.60        127.43         1.87 o                         
  -7  12   1        492.36        460.79         5.50 o                         
  -6  12   1        342.01        364.47         3.94 o                         
  -5  12   1       2353.69       2290.49        23.04 o                         
  -4  12   1        217.01        230.41         4.84 o                         
  -3  12   1         24.13         33.51         1.01 o                         
  -2  12   1         66.34         86.31         1.51 o                         
  -1  12   1        291.83        323.26         4.83 o                         
   0  12   1        129.68        110.33         1.97 o                         
   1  12   1        136.44        155.08         2.69 o                         
   2  12   1        183.06        166.09         2.61 o                         
   3  12   1       1699.98       1862.25        27.24 o                         
   4  12   1        198.29        186.18         2.72 o                         
   5  12   1        158.64        198.30         2.21 o                         
   6  12   1          2.50          4.61         0.49 o                         
   7  12   1          0.20          5.16         0.38 o                         
   8  12   1        800.70        859.38        10.56 o                         
   9  12   1        232.13        240.37         3.64 o                         
  10  12   1         41.63         53.80         1.06 o                         
 -10  13   1         14.47         20.82         0.64 o                         
  -9  13   1        205.81        199.95         3.02 o                         
  -8  13   1        161.23        165.24         2.12 o                         
  -7  13   1        395.66        396.95         4.45 o                         
  -6  13   1         15.70         16.59         0.56 o                         
  -5  13   1          3.17          8.07         0.46 o                         
  -4  13   1        559.79        499.01         6.03 o                         
  -3  13   1         94.72        133.99         2.06 o                         
  -2  13   1        166.53        190.01         3.13 o                         
  -1  13   1       1054.00       1059.99        16.45 o                         
   0  13   1        126.24        134.29         2.37 o                         
   1  13   1        200.91        221.52         3.37 o                         
   2  13   1        457.58        557.11         8.79 o                         
   3  13   1        362.28        380.98         5.81 o                         
   4  13   1        502.41        492.98         5.23 o                         
   5  13   1        110.60        109.28         1.38 o                         
   6  13   1         71.26         60.60         1.00 o                         
   7  13   1       2476.60       2292.15        26.87 o                         
   8  13   1         94.36         98.28         1.65 o                         
   9  13   1        539.11        523.63         7.76 o                         
  10  13   1         39.34         36.11         1.30 o                         
 -10  14   1         29.61         42.25         1.38 o                         
  -9  14   1         83.10         95.40         1.52 o                         
  -8  14   1        154.17        149.85         2.03 o                         
  -7  14   1        698.32        678.89         7.41 o                         
  -6  14   1          2.59          3.50         0.31 o                         
  -5  14   1        602.25        609.65         6.12 o                         
  -4  14   1        930.21        907.33         9.00 o                         
  -3  14   1        144.26        135.79         2.79 o                         
  -2  14   1        379.78        412.43         6.57 o                         
  -1  14   1        174.73        175.17         2.71 o                         
   0  14   1        762.31        724.04        11.31 o                         
   1  14   1         11.06         20.68         0.87 o                         
   2  14   1          7.62         16.16         0.61 o                         
   3  14   1          0.80          1.38         0.40 o                         
   4  14   1        295.28        292.82         2.82 o                         
   5  14   1        347.94        374.11         4.06 o                         
   6  14   1        175.92        183.41         2.20 o                         
   7  14   1        126.28        127.67         3.81 o                         
   8  14   1          3.55          1.88         0.34 o                         
   9  14   1        179.56        215.17         3.29 o                         
  10  14   1        194.76        212.29         3.88 o                         
 -10  15   1        185.04        169.21         3.16 o                         
  -9  15   1          6.38          7.82         0.61 o                         
  -8  15   1         89.83         86.68         1.81 o                         
  -7  15   1         86.34         83.35         4.20 o                         
  -6  15   1          5.99          5.42         0.33 o                         
  -5  15   1       2539.76       2421.21        23.73 o                         
  -4  15   1       1180.72       1123.97        10.12 o                         
  -3  15   1       1065.82       1071.02        13.09 o                         
  -2  15   1          0.53          7.96         0.49 o                         
  -1  15   1        617.58        747.72        11.03 o                         
   0  15   1       1327.47       1428.76        23.71 o                         
   1  15   1        738.46        786.49        11.60 o                         
   2  15   1       1068.60       1104.20        16.24 o                         
   3  15   1        863.49        830.26         9.21 o                         
   4  15   1          1.67          2.37         0.23 o                         
   5  15   1        676.57        691.43         7.30 o                         
   6  15   1        145.19        144.81         1.93 o                         
   7  15   1        335.95        356.89         4.60 o                         
   8  15   1          0.23          1.25         0.32 o                         
   9  15   1        335.90        356.67         5.32 o                         
 -10  16   1        360.82        386.13         6.96 o                         
  -9  16   1        203.09        237.34         4.08 o                         
  -8  16   1        249.51        248.74         3.95 o                         
  -7  16   1       1124.31       1144.69        13.10 o                         
  -6  16   1          3.43          6.03         0.35 o                         
  -5  16   1        695.66        696.62         7.32 o                         
  -4  16   1        205.25        212.39         2.19 o                         
  -3  16   1         32.10         18.21         0.43 o                         
  -2  16   1         15.77         13.94         0.59 o                         
  -1  16   1       1177.44       1339.26        18.61 o                         
   0  16   1         26.06         40.93         0.82 o                         
   1  16   1        313.56        397.43         6.34 o                         
   2  16   1        101.11        117.03         2.00 o                         
   3  16   1          1.90          4.59         0.25 o                         
   4  16   1          9.06          9.86         0.54 o                         
   5  16   1        409.92        410.59         4.67 o                         
   6  16   1         18.94         23.84         0.77 o                         
   7  16   1        202.25        207.86         2.62 o                         
   8  16   1        140.65        120.77         1.73 o                         
   9  16   1         27.12         28.18         0.64 o                         
  -9  17   1         60.34         61.88         1.15 o                         
  -8  17   1         79.39         90.88         1.31 o                         
  -7  17   1         25.07         18.90         0.56 o                         
  -6  17   1       1020.52       1018.90        11.66 o                         
  -5  17   1        225.85        242.59         2.72 o                         
  -4  17   1         17.91         14.47         0.41 o                         
  -3  17   1         82.90         77.67         0.91 o                         
  -2  17   1        377.03        387.68         4.37 o                         
  -1  17   1       1047.05       1071.69        12.62 o                         
   0  17   1        276.06        349.80         8.07 o                         
   1  17   1        321.33        303.41         3.97 o                         
   2  17   1        125.81        108.61         1.38 o                         
   3  17   1        120.70        109.28         1.32 o                         
   4  17   1        981.75        983.86         9.50 o                         
   5  17   1       2259.27       2241.69        23.19 o                         
   6  17   1        445.15        468.08         5.52 o                         
   7  17   1        122.96        121.50         1.66 o                         
   8  17   1        110.45        101.31         1.53 o                         
   9  17   1          0.12          0.55         0.24 o                         
  -9  18   1          0.52          4.76         0.37 o                         
  -8  18   1          0.86          2.75         0.30 o                         
  -7  18   1         68.70         61.81         1.47 o                         
  -6  18   1         47.77         50.84         1.16 o                         
  -5  18   1         11.67         10.48         0.78 o                         
  -4  18   1          4.94          7.10         0.38 o                         
  -3  18   1        193.78        193.83         2.00 o                         
  -2  18   1          1.58          1.37         0.20 o                         
  -1  18   1       1025.01       1069.94        10.27 o                         
   0  18   1       4561.47       4304.24        52.04 o                         
   1  18   1        150.58        147.28         1.67 o                         
   2  18   1         38.64         46.72         0.63 o                         
   3  18   1         50.37         38.59         0.63 o                         
   4  18   1       1465.63       1479.79        15.82 o                         
   5  18   1       2161.98       2109.35        21.83 o                         
   6  18   1        161.65        164.03         2.89 o                         
   7  18   1        300.39        289.01         3.51 o                         
   8  18   1         41.81         50.12         0.97 o                         
   9  18   1         59.54         54.22         0.98 o                         
  -9  19   1         23.68         32.75         0.79 o                         
  -8  19   1         30.63         37.02         0.81 o                         
  -7  19   1        103.03        106.81         1.37 o                         
  -6  19   1          9.27         10.74         0.50 o                         
  -5  19   1        144.45        160.23         1.86 o                         
  -4  19   1        891.62        880.90         9.19 o                         
  -3  19   1         69.91         63.45         1.44 o                         
  -2  19   1          0.62          0.82         0.20 o                         
  -1  19   1        257.12        240.14         2.41 o                         
   0  19   1         65.55         76.44         1.39 o                         
   1  19   1         18.45          9.63         0.36 o                         
   2  19   1          0.42          4.32         0.32 o                         
   3  19   1        926.21        950.54         9.66 o                         
   4  19   1       1966.33       1949.48        20.18 o                         
   5  19   1        537.82        567.95         6.20 o                         
   6  19   1        163.09        170.23         2.24 o                         
   7  19   1          8.42          9.38         0.47 o                         
   8  19   1         62.02         53.56         0.99 o                         
   9  19   1         14.18         18.42         0.60 o                         
  -9  20   1        164.92        172.42         4.50 o                         
  -8  20   1        104.63         91.96         1.45 o                         
  -7  20   1          5.53          8.91         0.42 o                         
  -6  20   1         10.01          8.28         0.38 o                         
  -5  20   1        184.23        182.95         2.09 o                         
  -4  20   1       1258.58       1268.71        12.51 o                         
  -3  20   1        151.45        173.87         1.99 o                         
  -2  20   1          0.07          1.05         0.20 o                         
  -1  20   1        308.67        308.08         3.08 o                         
   0  20   1        805.76        820.19         8.12 o                         
   1  20   1         44.45         56.04         0.87 o                         
   2  20   1       1410.59       1409.62        14.60 o                         
   3  20   1        314.24        348.20         4.01 o                         
   4  20   1       1423.47       1402.29        14.58 o                         
   5  20   1        138.17        144.97         1.83 o                         
   6  20   1         68.94         70.72         1.09 o                         
   7  20   1         68.43         75.93         1.28 o                         
   8  20   1         12.35         11.84         0.48 o                         
  -8  21   1         34.61         30.47         0.77 o                         
  -7  21   1         87.63         73.35         1.22 o                         
  -6  21   1        137.73        120.41         1.51 o                         
  -5  21   1        219.65        194.60         4.45 o                         
  -4  21   1        627.53        611.76         6.45 o                         
  -3  21   1        438.92        496.12         5.27 o                         
  -2  21   1        148.48        158.46         1.84 o                         
  -1  21   1       1098.49       1127.07        11.39 o                         
   0  21   1         51.39         40.88         0.73 o                         
   1  21   1          1.94          6.69         0.36 o                         
   2  21   1          5.44         12.35         0.52 o                         
   3  21   1          9.96         13.19         0.60 o                         
   4  21   1        154.11        153.29         1.80 o                         
   5  21   1        220.47        231.70         2.84 o                         
   6  21   1          3.86          6.08         0.42 o                         
   7  21   1        209.62        183.54         2.74 o                         
   8  21   1         43.58         49.79         1.00 o                         
  -8  22   1         34.61         29.37         0.75 o                         
  -7  22   1          4.15          6.97         0.37 o                         
  -6  22   1         48.00         43.36         0.81 o                         
  -5  22   1       1095.90       1129.05        13.85 o                         
  -4  22   1        102.60        100.67         1.29 o                         
  -3  22   1        142.10        141.43         1.66 o                         
  -2  22   1          3.20          3.33         0.24 o                         
  -1  22   1         50.32         61.30         0.85 o                         
   0  22   1        309.12        300.02         3.01 o                         
   1  22   1       3182.24       2919.67        32.98 o                         
   2  22   1       3728.10       3543.22        37.55 o                         
   3  22   1       2573.46       2449.51        26.83 o                         
   4  22   1       1450.42       1410.29        15.54 o                         
   5  22   1         23.59         19.05         0.55 o                         
   6  22   1          6.07          5.73         0.38 o                         
   7  22   1        180.96        201.17         3.12 o                         
   8  22   1        198.69        207.14         3.53 o                         
  -8  23   1         89.33        122.47         3.08 o                         
  -7  23   1          4.10          8.55         0.43 o                         
  -6  23   1        100.18        102.09         1.54 o                         
  -5  23   1         66.71         73.86         1.21 o                         
  -4  23   1        436.94        412.77         5.02 o                         
  -3  23   1        299.69        279.37         3.06 o                         
  -2  23   1         41.17         45.25         0.70 o                         
  -1  23   1        156.90        141.82         1.66 o                         
   0  23   1         28.68         30.34         0.56 o                         
   1  23   1        842.29        847.36         9.40 o                         
   2  23   1       2188.34       2191.48        23.29 o                         
   3  23   1        113.67        107.60         1.40 o                         
   4  23   1         79.25         76.05         1.08 o                         
   5  23   1          3.42          4.40         0.33 o                         
   6  23   1         20.93         24.80         0.69 o                         
   7  23   1          5.27          6.59         0.40 o                         
  -7  24   1        195.90        215.93         4.03 o                         
  -6  24   1        135.71        122.73         1.77 o                         
  -5  24   1         18.41         25.08         0.69 o                         
  -4  24   1          0.17          0.99         0.29 o                         
  -3  24   1         74.75         75.97         1.24 o                         
  -2  24   1        131.78        130.62         1.63 o                         
  -1  24   1         17.80         20.83         0.52 o                         
   0  24   1          5.69          9.67         0.38 o                         
   1  24   1        335.13        367.77         4.64 o                         
   2  24   1        435.99        416.62         5.05 o                         
   3  24   1        321.81        360.70         4.13 o                         
   4  24   1         20.47         22.10         0.79 o                         
   5  24   1          2.50          1.90         0.29 o                         
   6  24   1         92.60         78.58         1.38 o                         
   7  24   1          4.44          1.61         0.27 o                         
  -7  25   1         54.78         61.34         1.39 o                         
  -6  25   1         19.68         15.72         0.81 o                         
  -5  25   1         97.53         98.64         1.45 o                         
  -4  25   1          5.91          4.38         0.35 o                         
  -3  25   1        729.11        741.23         9.17 o                         
  -2  25   1         81.15         84.72         1.18 o                         
  -1  25   1          0.64          1.43         0.26 o                         
   0  25   1         24.70         24.14         0.76 o                         
   1  25   1       1098.12       1109.66        13.08 o                         
   2  25   1         65.39         64.22         1.69 o                         
   3  25   1        192.25        198.78         2.95 o                         
   4  25   1        271.89        270.90         3.52 o                         
   5  25   1         48.67         39.30         0.81 o                         
   6  25   1         67.40         62.49         1.30 o                         
   7  25   1          1.61         -0.25         0.27 o                         
  -7  26   1        168.17        209.00         3.86 o                         
  -6  26   1        272.28        292.94         4.99 o                         
  -5  26   1          3.98          4.77         0.31 o                         
  -4  26   1         36.39         27.61         0.65 o                         
  -3  26   1         89.65         83.40         1.44 o                         
  -2  26   1          0.39          1.49         0.30 o                         
  -1  26   1          5.08          5.43         0.55 o                         
   0  26   1        788.55        812.87        10.00 o                         
   1  26   1          0.81          2.43         0.28 o                         
   2  26   1        452.70        468.95         5.66 o                         
   3  26   1       1646.26       1694.66        18.59 o                         
   4  26   1         94.28         91.16         1.41 o                         
   5  26   1         93.33        102.29         2.22 o                         
   6  26   1          0.24          0.69         0.29 o                         
  -6  27   1         65.66         87.91         1.64 o                         
  -5  27   1          1.76          1.83         0.28 o                         
  -4  27   1         95.59        100.85         1.76 o                         
  -3  27   1         29.15         32.02         0.73 o                         
  -2  27   1         30.07         32.43         0.67 o                         
  -1  27   1        438.07        455.67         5.95 o                         
   0  27   1          4.17          5.35         0.34 o                         
   1  27   1        314.23        311.11         3.95 o                         
   2  27   1        106.88        110.78         2.31 o                         
   3  27   1        308.44        317.85         4.33 o                         
   4  27   1        229.11        220.66         3.27 o                         
   5  27   1        359.90        372.77         5.57 o                         
   6  27   1        150.91        175.15         3.60 o                         
  -6  28   1          0.50          0.73         0.30 o                         
  -5  28   1          7.16          8.35         0.48 o                         
  -4  28   1        353.15        341.32         5.12 o                         
  -3  28   1          4.01          7.77         0.49 o                         
  -2  28   1         84.30         82.34         1.44 o                         
  -1  28   1        499.22        524.32         7.46 o                         
   0  28   1         58.62         66.54         1.27 o                         
   1  28   1          1.85          1.52         0.27 o                         
   2  28   1        111.64        115.31         1.61 o                         
   3  28   1        795.54        852.62        11.41 o                         
   4  28   1         56.71         63.43         1.40 o                         
   5  28   1         11.09         16.39         0.60 o                         
  -5  29   1          0.17          0.99         0.38 o                         
  -4  29   1          1.48          2.15         0.31 o                         
  -3  29   1         24.44         21.22         0.69 o                         
  -2  29   1          8.60         12.13         0.54 o                         
  -1  29   1        196.43        200.02         3.25 o                         
   0  29   1         98.29         85.49         2.96 o                         
   1  29   1        359.93        321.06         4.84 o                         
   2  29   1         13.47          7.92         0.41 o                         
   3  29   1         53.31         54.56         1.17 o                         
   4  29   1          6.90          8.79         0.55 o                         
   5  29   1         42.04         46.47         1.53 o                         
  -4  30   1        105.82        114.49         2.42 o                         
  -3  30   1         12.96         25.35         1.13 o                         
  -2  30   1         26.41         30.90         0.85 o                         
  -1  30   1        209.26        236.65         4.37 o                         
   0  30   1        874.09        883.43        14.68 o                         
   1  30   1         29.47         20.76         0.63 o                         
   2  30   1        720.72        721.64        14.23 o                         
   3  30   1         62.80         59.15         1.60 o                         
   4  30   1         41.08         43.02         1.22 o                         
  -4  31   1         39.59         48.73         1.51 o                         
  -3  31   1        726.63        749.18        16.41 o                         
  -2  31   1        295.93        309.94         5.62 o                         
  -1  31   1        218.62        236.43         4.76 o                         
   0  31   1          0.11          0.54         0.29 o                         
   1  31   1          4.65          4.20         0.35 o                         
   2  31   1        156.73        145.00         3.44 o                         
   3  31   1        138.01        158.85         4.20 o                         
  -2  32   1         73.80         73.81         2.06 o                         
  -1  32   1          3.69          3.30         0.31 o                         
   0  32   1         40.86         33.18         0.86 o                         
   1  32   1          3.92          3.97         0.33 o                         
   2  32   1         89.18         90.62         4.22 o                         
   0  33   1         18.86         14.05         1.09 o                         
 -11   0   2         36.72         62.31         2.21 o                         
 -10   0   2        992.19       1008.76        22.11 o                         
  -9   0   2        141.98        155.08         2.87 o                         
  -8   0   2        556.22        479.22         7.28 o                         
  -7   0   2          0.05          1.89         0.35 o                         
  -6   0   2        881.48        904.90        18.01 o                         
  -4   0   2       2354.39       2374.13        73.62 o                         
  -3   0   2        350.63        271.45         5.04 o                         
   2   0   2        679.00        750.58        19.05 o                         
   3   0   2        294.34        269.89         6.99 o                         
   5   0   2       2796.03       2835.87       123.80 o                         
   6   0   2         17.72         23.37         0.82 o                         
   7   0   2        864.49        836.90        13.28 o                         
   8   0   2        327.03        296.48         5.25 o                         
   9   0   2         11.33         12.80         0.71 o                         
  10   0   2          5.80          3.30         0.46 o                         
 -11   1   2        707.06        723.25        15.89 o                         
 -10   1   2         28.72         24.17         0.86 o                         
  -9   1   2          9.55         13.13         0.50 o                         
  -8   1   2          0.03          2.58         0.28 o                         
  -7   1   2          8.95          4.26         0.28 o                         
  -6   1   2        199.23        217.36         3.27 o                         
  -5   1   2         44.48         45.10         0.94 o                         
  -4   1   2        151.69        113.65         3.29 o                         
  -3   1   2       2684.72       2312.85        71.67 o                         
  -2   1   2         76.00         73.17         1.31 o                         
  -1   1   2       2006.02       1536.14        67.10 o                         
   1   1   2        507.62        542.88         8.42 o                         
   2   1   2       1243.96       1117.49        19.99 o                         
   4   1   2       1925.38       1814.54        66.90 o                         
   5   1   2        541.75        541.21         7.74 o                         
   6   1   2         12.56         32.18         0.71 o                         
   7   1   2        167.88        201.49         2.50 o                         
   8   1   2        428.59        412.70         4.87 o                         
   9   1   2         14.32         11.93         0.50 o                         
  10   1   2          8.64         21.44         0.54 o                         
 -11   2   2        193.06        201.65         6.34 o                         
 -10   2   2        430.11        477.63         7.08 o                         
  -9   2   2        192.97        195.01         2.56 o                         
  -8   2   2        358.66        348.92         3.81 o                         
  -7   2   2        181.54        155.88         1.82 o                         
  -6   2   2        116.33        119.04         1.84 o                         
  -5   2   2        861.88        883.13        11.32 o                         
  -4   2   2        279.12        256.63         3.56 o                         
  -3   2   2          5.84          8.32         0.58 o                         
  -2   2   2          0.92          3.10         0.40 o                         
   0   2   2        292.35        252.90         3.95 o                         
   2   2   2       1326.23       1234.21        27.06 o                         
   3   2   2       4117.19       3743.03       163.69 o                         
   4   2   2       8124.56       7278.19       317.55 o                         
   5   2   2        136.37        163.86         2.44 o                         
   6   2   2        935.60        908.27        10.20 o                         
   7   2   2        354.35        321.83         3.82 o                         
   8   2   2         43.15         43.95         0.81 o                         
   9   2   2        214.74        202.74         2.78 o                         
  10   2   2         31.06         38.29         0.75 o                         
 -11   3   2        236.33        272.93         5.43 o                         
 -10   3   2        854.41        876.45        12.85 o                         
  -9   3   2        155.45        158.00         2.12 o                         
  -8   3   2        455.37        443.54         4.93 o                         
  -7   3   2        200.44        208.74         3.69 o                         
  -6   3   2          0.13          1.48         0.30 o                         
  -5   3   2        926.91        806.68         9.58 o                         
  -4   3   2        346.46        317.52         4.37 o                         
  -3   3   2        285.02        301.09         6.44 o                         
   0   3   2          1.46         14.12         1.02 o                         
   1   3   2        978.61        910.18        17.81 o                         
   3   3   2       1380.30       1432.45        23.76 o                         
   4   3   2         48.72         79.03         1.18 o                         
   5   3   2         13.00          9.24         0.56 o                         
   6   3   2       1797.14       1768.18        18.37 o                         
   7   3   2         91.56        111.82         1.49 o                         
   8   3   2          0.16          0.87         0.28 o                         
   9   3   2         84.04         67.80         1.16 o                         
  10   3   2          0.54          0.50         0.27 o                         
 -11   4   2        219.17        218.03         3.89 o                         
 -10   4   2        137.30        155.11         2.93 o                         
  -9   4   2        107.74        113.46         1.74 o                         
  -8   4   2        424.46        405.73         4.77 o                         
  -7   4   2         49.63         56.06         0.83 o                         
  -6   4   2       1468.96       1467.39        15.72 o                         
  -5   4   2         80.35         75.30         1.49 o                         
  -4   4   2        578.49        639.65         8.22 o                         
  -3   4   2       1683.75       1622.61        36.52 o                         
  -2   4   2        204.19        190.13         3.26 o                         
  -1   4   2       1712.96       1430.31        62.66 o                         
   0   4   2       1027.03        945.09        29.23 o                         
   1   4   2        897.45        869.55        17.02 o                         
   3   4   2        903.89        914.18        11.63 o                         
   4   4   2        220.90        273.14         3.50 o                         
   5   4   2        230.56        196.71         2.65 o                         
   6   4   2          4.51         11.86         0.57 o                         
   7   4   2        423.54        413.71         6.56 o                         
   8   4   2        336.73        389.81         4.76 o                         
   9   4   2         39.96         36.92         0.92 o                         
  10   4   2          4.66          6.25         0.39 o                         
 -11   5   2        155.30        175.94         3.00 o                         
 -10   5   2        216.39        222.35         3.93 o                         
  -9   5   2        133.10        143.88         2.90 o                         
  -8   5   2        202.00        201.04         2.74 o                         
  -7   5   2        206.84        198.55         2.95 o                         
  -6   5   2       2809.23       2604.30        26.18 o                         
  -5   5   2          5.77          1.67         0.25 o                         
  -4   5   2          5.75          6.70         0.42 o                         
  -3   5   2          7.60         24.19         1.02 o                         
   0   5   2        189.06        193.85         3.28 o                         
   3   5   2         75.25         51.22         1.11 o                         
   4   5   2         45.47         54.21         1.02 o                         
   5   5   2         35.15         38.56         0.90 o                         
   6   5   2         70.39         73.04         0.98 o                         
   7   5   2        818.52        861.95         9.34 o                         
   8   5   2         63.20         50.68         0.86 o                         
   9   5   2        131.61        129.57         1.84 o                         
  10   5   2         46.60         52.00         1.04 o                         
 -11   6   2         98.92         93.70         3.44 o                         
 -10   6   2        113.00        107.19         2.02 o                         
  -9   6   2        582.00        605.25         8.15 o                         
  -8   6   2       1180.17       1187.17        13.13 o                         
  -7   6   2        940.60        939.45         9.56 o                         
  -6   6   2        838.96        777.47         8.41 o                         
  -5   6   2       2657.36       2730.47        42.22 o                         
  -4   6   2        154.77        195.92         2.91 o                         
  -3   6   2        199.83        193.03         5.26 o                         
  -2   6   2          3.12          8.90         0.35 o                         
   1   6   2          1.15          4.40         0.37 o                         
   2   6   2        220.09        179.22         2.89 o                         
   3   6   2       4633.54       4322.74       188.72 o                         
   4   6   2          0.78         12.14         0.48 o                         
   5   6   2         44.40         51.39         0.93 o                         
   6   6   2        112.50         96.26         1.14 o                         
   7   6   2        814.37        767.73         8.35 o                         
   8   6   2         93.85         80.59         1.93 o                         
   9   6   2         90.07         89.00         1.40 o                         
  10   6   2         22.62         19.96         0.62 o                         
 -11   7   2        195.42        203.06         3.71 o                         
 -10   7   2        139.88        160.52         2.50 o                         
  -9   7   2        435.66        427.71         5.83 o                         
  -8   7   2        531.60        524.49         6.55 o                         
  -7   7   2         93.20         88.57         1.14 o                         
  -6   7   2        225.14        214.31         3.00 o                         
  -5   7   2       1174.51       1291.66        18.05 o                         
  -4   7   2        231.66        272.17         7.24 o                         
  -3   7   2       1354.49       1269.45        22.78 o                         
  -2   7   2        382.79        378.25         4.85 o                         
  -1   7   2          6.50         23.66         0.67 o                         
   0   7   2        493.20        453.15         7.55 o                         
   2   7   2          1.08          5.12         0.39 o                         
   3   7   2        381.43        422.87         5.51 o                         
   4   7   2       1340.68       1345.12        17.11 o                         
   5   7   2          1.05          2.20         0.32 o                         
   6   7   2        152.12        147.90         2.19 o                         
   7   7   2        450.55        497.17         6.64 o                         
   8   7   2        592.23        653.59         7.80 o                         
   9   7   2         57.27         46.24         1.17 o                         
  10   7   2          4.11          6.22         0.42 o                         
 -11   8   2          0.00          0.47         0.23 o                         
 -10   8   2         48.53         52.95         0.99 o                         
  -9   8   2        195.24        199.34         2.84 o                         
  -8   8   2         88.00         76.23         1.36 o                         
  -7   8   2          0.70          1.18         0.27 o                         
  -6   8   2        303.23        293.32         3.15 o                         
  -5   8   2       1410.84       1293.41        19.03 o                         
  -4   8   2        240.35        272.38         4.45 o                         
  -3   8   2        514.79        649.61         8.67 o                         
  -2   8   2          9.26          5.12         0.31 o                         
  -1   8   2        105.83        106.00         1.49 o                         
   0   8   2         18.13         26.69         0.60 o                         
   1   8   2       1645.11       1500.18        65.50 o                         
   2   8   2        174.76        180.84         2.67 o                         
   3   8   2       4532.58       3843.10       167.62 o                         
   4   8   2        345.93        342.77         7.29 o                         
   5   8   2          0.06          3.98         0.34 o                         
   6   8   2         20.92         17.18         0.81 o                         
   7   8   2       2309.10       2245.73        24.64 o                         
   8   8   2         60.00         61.66         1.02 o                         
   9   8   2        138.50        152.98         1.99 o                         
  10   8   2         22.39         15.38         0.81 o                         
 -11   9   2         56.19         61.35         1.80 o                         
 -10   9   2          1.11          2.14         0.30 o                         
  -9   9   2        226.32        236.30         3.32 o                         
  -8   9   2        451.26        447.31         6.83 o                         
  -7   9   2          1.57          4.42         0.37 o                         
  -6   9   2        446.75        445.36         4.78 o                         
  -5   9   2        385.75        443.28         6.40 o                         
  -4   9   2       2660.84       2542.37        45.44 o                         
  -3   9   2       2517.83       2316.91        87.91 o                         
  -1   9   2        241.67        237.92         5.64 o                         
   0   9   2        445.58        385.09         6.03 o                         
   1   9   2        334.46        337.94         5.34 o                         
   2   9   2        100.61         79.32         1.32 o                         
   3   9   2        636.51        616.11         8.28 o                         
   4   9   2          0.71          1.87         0.32 o                         
   5   9   2         76.02         83.01         1.08 o                         
   6   9   2        749.06        710.58         7.74 o                         
   7   9   2          7.81         10.77         0.56 o                         
   8   9   2        166.51        188.02         2.45 o                         
   9   9   2        147.28        157.52         2.04 o                         
  10   9   2        165.76        174.30         2.82 o                         
 -11  10   2         80.45         76.06         1.59 o                         
 -10  10   2          3.89          1.74         0.32 o                         
  -9  10   2        274.85        296.89         4.12 o                         
  -8  10   2        743.78        787.31         9.69 o                         
  -7  10   2         46.94         44.61         1.42 o                         
  -6  10   2          0.00          1.06         0.26 o                         
  -5  10   2       2586.68       2591.19        35.88 o                         
  -1  10   2        408.48        329.73         4.90 o                         
   0  10   2        238.19        302.79         4.77 o                         
   1  10   2        436.17        473.30         6.99 o                         
   2  10   2        242.33        307.30         4.95 o                         
   3  10   2       1768.76       1673.27        25.93 o                         
   4  10   2          4.31          1.92         0.33 o                         
   5  10   2         79.74         70.04         0.92 o                         
   6  10   2        157.40        151.54         1.83 o                         
   7  10   2       1577.18       1491.75        16.44 o                         
   8  10   2        167.61        138.32         1.86 o                         
   9  10   2         27.15         33.19         0.70 o                         
  10  10   2         13.94         15.91         0.50 o                         
 -10  11   2         16.45         13.55         0.60 o                         
  -9  11   2        747.12        712.98         9.15 o                         
  -8  11   2        617.02        603.18         6.73 o                         
  -7  11   2       2580.03       2496.31        25.80 o                         
  -6  11   2        205.21        212.26         2.41 o                         
  -5  11   2        199.51        186.35         3.70 o                         
  -4  11   2       1412.27       1388.44        33.72 o                         
  -3  11   2         22.21         53.32         1.46 o                         
  -1  11   2         81.15         72.34         2.72 o                         
   0  11   2         38.85         45.46         0.98 o                         
   1  11   2          5.87         16.58         0.52 o                         
   2  11   2        693.14        728.09        12.23 o                         
   3  11   2        103.09        144.08         4.44 o                         
   4  11   2         43.59         60.21         1.34 o                         
   5  11   2        572.77        624.66         6.44 o                         
   6  11   2        479.05        478.31         5.31 o                         
   7  11   2         91.26         85.13         1.25 o                         
   8  11   2         42.18         45.88         0.97 o                         
   9  11   2         38.42         38.21         0.79 o                         
  10  11   2         93.28        109.81         1.93 o                         
 -10  12   2         13.42         17.60         0.57 o                         
  -9  12   2        276.41        279.71         3.69 o                         
  -8  12   2          0.19          1.00         0.26 o                         
  -7  12   2         40.85         44.98         0.82 o                         
  -6  12   2         79.21         83.14         1.07 o                         
  -5  12   2        239.65        254.85         2.81 o                         
  -3  12   2       3726.32       3489.02       152.19 o                         
  -2  12   2        634.57        685.70         9.15 o                         
  -1  12   2       1518.33       1525.61        28.81 o                         
   0  12   2         21.20         27.23         0.91 o                         
   1  12   2        733.78        751.95        11.07 o                         
   2  12   2         89.36         84.69         1.57 o                         
   3  12   2        111.76        125.87         2.47 o                         
   4  12   2        491.41        524.00         5.72 o                         
   5  12   2         45.00         46.22         0.96 o                         
   6  12   2        476.19        491.05         7.59 o                         
   7  12   2         11.41          6.97         0.45 o                         
   8  12   2        988.70        978.04        11.57 o                         
   9  12   2         18.31         24.79         0.76 o                         
  10  12   2         56.87         60.68         1.45 o                         
 -10  13   2         37.15         35.29         0.78 o                         
  -9  13   2          4.18          3.57         0.30 o                         
  -8  13   2         22.28         26.04         0.60 o                         
  -7  13   2        404.61        403.80         4.38 o                         
  -6  13   2        680.80        672.54         6.93 o                         
  -5  13   2          4.29          3.69         0.28 o                         
  -4  13   2        910.83        890.24        11.41 o                         
  -3  13   2       2125.69       1989.69        30.84 o                         
  -2  13   2        664.85        757.66        10.59 o                         
  -1  13   2        349.40        374.32         5.65 o                         
   0  13   2        121.49        162.07         3.23 o                         
   1  13   2          0.43          4.64         0.45 o                         
   2  13   2         56.99         82.03         1.44 o                         
   3  13   2       2194.11       2111.46        30.91 o                         
   4  13   2         27.70         28.01         0.51 o                         
   5  13   2         74.14         78.36         1.09 o                         
   6  13   2       1131.90       1122.77        11.75 o                         
   7  13   2         58.63         56.43         1.05 o                         
   8  13   2        267.10        259.83         3.65 o                         
   9  13   2          1.19          2.67         0.29 o                         
 -10  14   2         23.22         28.21         0.74 o                         
  -9  14   2         16.40         28.95         0.78 o                         
  -8  14   2        583.36        557.94         6.65 o                         
  -7  14   2        857.12        859.63         9.56 o                         
  -6  14   2       3277.01       3072.68        31.69 o                         
  -5  14   2         39.96         53.33         0.84 o                         
  -4  14   2         29.00         23.00         0.50 o                         
  -3  14   2       1001.18       1131.72        14.40 o                         
  -2  14   2        167.13        172.27         2.70 o                         
  -1  14   2         85.91        122.38         1.76 o                         
   1  14   2        402.71        444.29         7.54 o                         
   2  14   2         25.70         22.11         0.89 o                         
   3  14   2          0.06          2.16         0.32 o                         
   4  14   2          0.14          3.06         0.38 o                         
   5  14   2        457.27        488.04         5.39 o                         
   6  14   2        252.00        235.41         2.76 o                         
   7  14   2        232.48        210.41         2.93 o                         
   8  14   2        157.86        151.08         2.31 o                         
   9  14   2         18.73         26.89         0.68 o                         
 -10  15   2         36.02         24.92         0.68 o                         
  -9  15   2        810.78        810.95        12.63 o                         
  -8  15   2       1249.22       1199.82        14.17 o                         
  -7  15   2        848.26        877.99         9.76 o                         
  -6  15   2       4854.73       4587.26        53.55 o                         
  -5  15   2        876.25        871.72         9.11 o                         
  -4  15   2        543.93        510.96         4.99 o                         
  -3  15   2        581.73        563.12         6.10 o                         
  -2  15   2         22.13         15.79         0.62 o                         
  -1  15   2        476.40        519.53         9.08 o                         
   0  15   2        940.33       1068.98        15.67 o                         
   1  15   2        320.77        429.90         7.34 o                         
   2  15   2        213.16        188.52         3.47 o                         
   3  15   2         73.18        109.85         2.34 o                         
   4  15   2       1019.64        996.27         9.41 o                         
   5  15   2        882.52        902.24        10.75 o                         
   6  15   2        578.97        540.31         6.18 o                         
   7  15   2        137.06        138.66         2.04 o                         
   8  15   2          9.83          8.02         0.42 o                         
   9  15   2        232.95        234.69         3.74 o                         
 -10  16   2         15.97         23.88         0.66 o                         
  -9  16   2          0.11          1.16         0.29 o                         
  -8  16   2        111.70        106.71         1.47 o                         
  -7  16   2        770.44        754.44         8.69 o                         
  -6  16   2       1667.08       1588.24        16.48 o                         
  -5  16   2        238.91        223.53         2.96 o                         
  -4  16   2         35.07         41.02         0.61 o                         
  -3  16   2         31.78         24.89         0.45 o                         
  -2  16   2        481.01        562.94         7.41 o                         
  -1  16   2        536.05        563.06         7.93 o                         
   0  16   2       1077.25       1038.86        15.24 o                         
   1  16   2        773.44        771.12        12.96 o                         
   2  16   2         73.91         69.82         0.99 o                         
   3  16   2        853.81        831.41         8.25 o                         
   4  16   2         68.03         63.94         0.87 o                         
   5  16   2        652.19        639.51         8.82 o                         
   6  16   2        412.97        389.20         4.65 o                         
   7  16   2         34.12         23.30         0.64 o                         
   8  16   2        100.30        102.07         1.55 o                         
   9  16   2          0.51          3.10         0.26 o                         
  -9  17   2        220.64        227.10         3.64 o                         
  -8  17   2        193.57        180.18         2.21 o                         
  -7  17   2        665.61        700.32         8.08 o                         
  -6  17   2         96.32        110.48         2.13 o                         
  -5  17   2        442.80        485.70         5.32 o                         
  -4  17   2         47.15         53.03         0.69 o                         
  -3  17   2         19.67         28.19         0.49 o                         
  -2  17   2       1061.96       1056.64        10.41 o                         
  -1  17   2        434.79        354.65         4.23 o                         
   0  17   2        592.84        639.71         7.10 o                         
   1  17   2         46.04         51.62         0.98 o                         
   2  17   2        208.66        229.54         2.84 o                         
   3  17   2         60.87         62.61         0.80 o                         
   4  17   2        127.67        114.08         1.48 o                         
   5  17   2       1198.99       1174.83        13.00 o                         
   6  17   2        153.84        153.93         2.15 o                         
   7  17   2         13.14         12.57         0.53 o                         
   8  17   2         37.54         40.13         0.80 o                         
   9  17   2          1.11          2.33         0.48 o                         
  -9  18   2         12.36          7.01         0.69 o                         
  -8  18   2         21.90         30.57         1.09 o                         
  -7  18   2          2.21          1.25         0.26 o                         
  -6  18   2         67.57         68.76         0.98 o                         
  -5  18   2       3018.54       2777.53        28.65 o                         
  -4  18   2          9.40         13.92         0.39 o                         
  -3  18   2        385.91        417.50         3.85 o                         
  -2  18   2        499.14        537.21         5.12 o                         
  -1  18   2          1.75          7.75         0.27 o                         
   0  18   2          3.09          7.81         0.31 o                         
   1  18   2         26.78         18.36         0.42 o                         
   2  18   2        198.36        194.61         2.06 o                         
   3  18   2         63.82         68.27         1.31 o                         
   4  18   2          0.97          2.28         0.26 o                         
   5  18   2        598.38        611.56         6.68 o                         
   6  18   2        296.14        303.79         3.92 o                         
   7  18   2         30.34         31.54         0.71 o                         
   8  18   2          0.45          1.37         0.30 o                         
   9  18   2         92.99        100.20         1.77 o                         
  -9  19   2         59.05         45.97         1.66 o                         
  -8  19   2        434.33        434.70         5.87 o                         
  -7  19   2        252.95        231.15         2.72 o                         
  -6  19   2         70.33         66.27         1.05 o                         
  -5  19   2       1366.07       1400.01        14.94 o                         
  -4  19   2          9.59         13.90         0.43 o                         
  -3  19   2        673.24        668.03         6.08 o                         
  -2  19   2         95.92        103.12         1.19 o                         
  -1  19   2        213.41        231.69         2.15 o                         
   0  19   2        967.64        983.18         9.70 o                         
   1  19   2          0.01          1.21         0.26 o                         
   2  19   2        185.34        169.79         1.84 o                         
   3  19   2       1382.43       1359.10        15.49 o                         
   4  19   2         22.09         27.23         0.55 o                         
   5  19   2        436.00        427.53         4.59 o                         
   6  19   2          1.14          0.67         0.29 o                         
   7  19   2         86.88         81.98         1.29 o                         
   8  19   2         57.21         68.27         1.23 o                         
  -9  20   2         86.69         62.52         2.21 o                         
  -8  20   2          3.15          7.00         0.43 o                         
  -7  20   2         11.11         18.36         0.50 o                         
  -6  20   2         27.32         28.16         0.59 o                         
  -5  20   2        422.72        483.56         5.28 o                         
  -4  20   2        398.89        393.21         4.00 o                         
  -3  20   2        661.98        637.55         6.53 o                         
  -2  20   2        223.29        245.55         2.43 o                         
  -1  20   2          0.01          1.05         0.19 o                         
   0  20   2        352.31        358.50         3.64 o                         
   1  20   2         16.34         24.31         0.54 o                         
   2  20   2         97.03        104.73         1.24 o                         
   3  20   2        834.46        818.82         8.84 o                         
   4  20   2        319.10        313.11         3.43 o                         
   5  20   2         17.25         20.79         0.53 o                         
   6  20   2         23.17         22.14         0.73 o                         
   7  20   2         13.15         11.11         0.50 o                         
   8  20   2         26.97         24.99         0.64 o                         
  -8  21   2          2.53          1.69         0.30 o                         
  -7  21   2        230.35        210.38         2.56 o                         
  -6  21   2          1.12          1.21         0.28 o                         
  -5  21   2        979.20        949.58        10.51 o                         
  -4  21   2         12.04         18.91         0.48 o                         
  -3  21   2          1.61          1.31         0.22 o                         
  -2  21   2        433.11        421.57         4.64 o                         
  -1  21   2         63.86         63.95         0.77 o                         
   0  21   2         72.89         63.81         0.82 o                         
   1  21   2        197.14        203.76         2.44 o                         
   2  21   2        211.14        241.35         3.05 o                         
   3  21   2       1130.95       1128.62        11.75 o                         
   4  21   2          0.10          0.84         0.26 o                         
   5  21   2          1.38          3.25         0.29 o                         
   6  21   2         68.19         70.31         1.17 o                         
   7  21   2          1.76          2.07         0.32 o                         
   8  21   2          1.06          1.30         0.30 o                         
  -8  22   2         75.41         92.38         2.27 o                         
  -7  22   2        367.24        370.35         5.02 o                         
  -6  22   2         84.14         82.63         1.54 o                         
  -5  22   2        156.21        167.83         2.00 o                         
  -4  22   2        526.78        557.01         6.08 o                         
  -3  22   2          0.41          0.85         0.23 o                         
  -2  22   2        462.43        446.88         4.75 o                         
  -1  22   2        133.54        145.67         1.98 o                         
   0  22   2         20.62         30.50         0.61 o                         
   1  22   2        155.53        169.13         1.99 o                         
   2  22   2       1346.37       1300.24        13.16 o                         
   3  22   2       1647.81       1583.98        16.43 o                         
   4  22   2         16.12         14.99         0.53 o                         
   5  22   2          0.05          1.37         0.28 o                         
   6  22   2        308.68        304.47         4.23 o                         
   7  22   2        166.76        186.14         3.02 o                         
   8  22   2          0.15          2.43         0.33 o                         
  -8  23   2          3.82         11.92         1.03 o                         
  -7  23   2         53.26         52.51         0.95 o                         
  -6  23   2        433.97        459.97         5.54 o                         
  -5  23   2         16.85         11.75         0.50 o                         
  -4  23   2        433.10        413.06         5.19 o                         
  -3  23   2        135.71        140.10         1.84 o                         
  -2  23   2          1.29          1.52         0.25 o                         
  -1  23   2        696.54        659.68         6.57 o                         
   0  23   2         29.84         33.68         0.63 o                         
   1  23   2         23.50         27.68         0.58 o                         
   2  23   2        470.11        501.78         5.48 o                         
   3  23   2        212.40        212.17         2.55 o                         
   4  23   2         24.18         29.19         0.83 o                         
   5  23   2         44.14         39.38         0.79 o                         
   6  23   2          0.02          0.62         0.29 o                         
   7  23   2         16.62         17.11         0.53 o                         
  -7  24   2        125.66        138.18         2.67 o                         
  -6  24   2         85.54         94.07         1.96 o                         
  -5  24   2         19.34         17.35         0.65 o                         
  -4  24   2        480.33        464.36         5.61 o                         
  -3  24   2         23.21         22.90         0.62 o                         
  -2  24   2          0.55          2.45         0.27 o                         
  -1  24   2        894.46        964.33        10.34 o                         
   0  24   2        368.74        358.77         4.21 o                         
   1  24   2          1.12          1.50         0.26 o                         
   2  24   2        347.64        364.27         4.15 o                         
   3  24   2          4.34          4.86         0.32 o                         
   4  24   2        140.66        140.54         1.99 o                         
   5  24   2         21.92         18.34         0.51 o                         
   6  24   2         55.92         56.68         1.06 o                         
   7  24   2          5.15          6.51         0.48 o                         
  -7  25   2        124.62        145.85         2.56 o                         
  -6  25   2         89.62         88.80         1.43 o                         
  -5  25   2        173.21        182.51         2.55 o                         
  -4  25   2         17.74         15.37         0.54 o                         
  -3  25   2         93.11         89.67         1.45 o                         
  -2  25   2         32.43         36.02         0.80 o                         
  -1  25   2         33.11         42.56         0.98 o                         
   0  25   2        443.64        450.71         7.03 o                         
   1  25   2        277.82        280.90         3.37 o                         
   2  25   2        288.00        273.35         4.86 o                         
   3  25   2        372.22        362.59         4.61 o                         
   4  25   2        220.98        206.97         2.62 o                         
   5  25   2        217.08        214.49         3.15 o                         
   6  25   2         18.36         22.52         0.66 o                         
  -7  26   2        143.26        150.31         3.12 o                         
  -6  26   2         82.40         75.39         1.48 o                         
  -5  26   2         38.35         42.35         0.87 o                         
  -4  26   2          3.75          6.75         0.41 o                         
  -3  26   2        128.60        116.35         1.66 o                         
  -2  26   2        261.59        251.81         3.38 o                         
  -1  26   2        913.89        898.99        10.28 o                         
   0  26   2       1340.23       1332.37        16.25 o                         
   1  26   2        117.10        108.96         1.45 o                         
   2  26   2        323.19        329.98         4.37 o                         
   3  26   2         29.88         39.33         0.83 o                         
   4  26   2        126.72        136.88         1.86 o                         
   5  26   2          0.01          0.27         0.29 o                         
   6  26   2          1.64          1.16         0.30 o                         
  -6  27   2        274.96        309.61         5.66 o                         
  -5  27   2         14.06          8.60         0.46 o                         
  -4  27   2         11.06         11.51         0.53 o                         
  -3  27   2        190.86        185.80         2.46 o                         
  -2  27   2        259.27        244.59         3.60 o                         
  -1  27   2       1692.29       1652.06        20.94 o                         
   0  27   2        975.64        964.33        12.86 o                         
   1  27   2          6.84          3.46         0.35 o                         
   2  27   2        124.31        144.55         2.06 o                         
   3  27   2        432.42        380.50         4.99 o                         
   4  27   2          4.50          5.73         0.50 o                         
   5  27   2         21.75         25.00         0.70 o                         
   6  27   2          0.26          0.80         0.26 o                         
  -6  28   2        165.80        178.90         3.62 o                         
  -5  28   2        164.65        192.53         3.10 o                         
  -4  28   2         20.20         16.33         0.63 o                         
  -3  28   2          8.52         10.45         0.49 o                         
  -2  28   2         47.69         46.00         0.96 o                         
  -1  28   2        375.95        412.43         6.96 o                         
   0  28   2        309.58        321.31         4.40 o                         
   1  28   2        360.62        392.73         4.92 o                         
   2  28   2         67.13         76.61         1.31 o                         
   3  28   2         12.77         17.15         0.79 o                         
   4  28   2        590.38        572.89        10.37 o                         
   5  28   2         17.33         12.04         0.53 o                         
  -5  29   2          3.00          6.01         0.47 o                         
  -4  29   2          0.12          1.61         0.32 o                         
  -3  29   2        211.60        205.36         3.84 o                         
  -2  29   2        249.85        241.16         4.12 o                         
  -1  29   2        249.45        267.75         4.57 o                         
   0  29   2        900.57       1005.89        14.74 o                         
   1  29   2          1.83          6.64         0.41 o                         
   2  29   2        460.72        473.90         7.03 o                         
   3  29   2        117.98        117.27         2.66 o                         
   4  29   2        159.66        145.45         3.92 o                         
  -4  30   2         51.79         47.87         1.08 o                         
  -3  30   2        112.19        135.54         2.84 o                         
  -2  30   2         82.86         60.43         1.61 o                         
  -1  30   2        101.70         88.99         1.64 o                         
   0  30   2          4.03          4.01         0.32 o                         
   1  30   2        358.01        381.04         6.42 o                         
   2  30   2         77.47         79.58         1.79 o                         
   3  30   2        162.87        164.47         3.78 o                         
   4  30   2          5.47          7.31         0.55 o                         
  -3  31   2         52.93         44.22         2.70 o                         
  -2  31   2         64.05         56.82         1.62 o                         
  -1  31   2          2.69          3.87         0.29 o                         
   0  31   2        172.53        165.00         3.09 o                         
   1  31   2        167.14        173.83         3.24 o                         
   2  31   2         41.49         36.48         1.44 o                         
   3  31   2          6.54         12.98         0.69 o                         
  -2  32   2        101.21        104.32         3.52 o                         
  -1  32   2          3.61          4.95         0.75 o                         
   0  32   2        137.20        140.15         4.06 o                         
   1  32   2         23.79         20.56         0.73 o                         
   2  32   2         79.10         71.05         2.39 o                         
 -11   1   3         54.52         57.37         1.27 o                         
 -10   1   3        311.86        301.48         5.57 o                         
  -9   1   3        276.02        274.92         3.64 o                         
  -8   1   3        313.82        321.27         3.74 o                         
  -7   1   3       3344.57       3128.04        33.23 o                         
  -6   1   3         13.61         18.94         0.48 o                         
  -5   1   3        460.82        490.58         9.31 o                         
  -4   1   3        319.08        293.59         4.05 o                         
  -3   1   3        175.71        174.15         2.46 o                         
  -2   1   3        587.36        577.84         9.63 o                         
  -1   1   3        504.67        445.56         9.55 o                         
   0   1   3         32.49         70.64         1.51 o                         
   2   1   3         86.64         72.48         2.71 o                         
   3   1   3         29.40         24.63         0.54 o                         
   4   1   3          6.10          8.04         0.63 o                         
   5   1   3        182.83        223.46         3.30 o                         
   6   1   3          5.16         12.20         0.69 o                         
   7   1   3        146.60        129.76         1.67 o                         
   8   1   3          2.01          5.09         0.45 o                         
   9   1   3          0.03          0.43         0.27 o                         
  10   1   3          0.42          1.19         0.26 o                         
 -11   2   3         15.37         12.88         0.47 o                         
 -10   2   3         10.85          9.81         0.45 o                         
  -9   2   3        282.34        292.93         3.90 o                         
  -8   2   3         12.36         14.92         0.61 o                         
  -7   2   3        241.52        264.25         3.75 o                         
  -6   2   3       1260.85       1270.05        15.54 o                         
  -5   2   3        648.85        686.64         9.92 o                         
  -4   2   3         84.59         95.00         1.56 o                         
  -3   2   3         98.05        140.44         2.12 o                         
  -2   2   3       2196.49       1969.27        78.71 o                         
  -1   2   3       1834.37       1648.08        50.92 o                         
   2   2   3       1141.04       1133.66        17.57 o                         
   3   2   3        105.45        126.26         1.85 o                         
   4   2   3       2297.18       2310.81        50.48 o                         
   5   2   3        390.81        387.59         9.07 o                         
   6   2   3       2990.25       2817.11        29.97 o                         
   7   2   3        557.25        557.32         5.99 o                         
   8   2   3        847.18        781.81         9.31 o                         
   9   2   3          2.59          0.99         0.28 o                         
  10   2   3        177.61        180.76         3.12 o                         
 -11   3   3         21.45         25.34         0.63 o                         
 -10   3   3        225.05        223.90         3.39 o                         
  -9   3   3        248.96        236.93         3.28 o                         
  -8   3   3        588.23        604.60         7.02 o                         
  -7   3   3         34.05         43.95         0.70 o                         
  -6   3   3        129.98        136.44         1.99 o                         
  -5   3   3         77.35         88.45         1.82 o                         
  -4   3   3        496.62        480.30         6.22 o                         
  -3   3   3         21.40         20.48         0.85 o                         
  -2   3   3         78.29         67.02         1.20 o                         
   2   3   3        167.68        146.00         4.15 o                         
   3   3   3         49.56         45.77         1.17 o                         
   4   3   3        291.92        340.40         4.67 o                         
   5   3   3       2181.25       2193.85        29.08 o                         
   6   3   3       2300.18       2236.35        23.82 o                         
   7   3   3         25.47         20.55         0.90 o                         
   8   3   3         72.11         74.67         1.12 o                         
   9   3   3          5.45          9.60         0.48 o                         
  10   3   3         57.49         79.75         1.39 o                         
 -11   4   3          5.21          6.90         0.39 o                         
 -10   4   3        204.22        225.99         3.64 o                         
  -9   4   3          7.00         11.51         0.51 o                         
  -8   4   3          1.04          1.38         0.28 o                         
  -7   4   3        255.73        256.62         2.83 o                         
  -6   4   3        806.49        779.54         7.77 o                         
  -5   4   3       1428.45       1478.14        17.38 o                         
  -4   4   3       2416.64       2578.43        65.17 o                         
  -2   4   3        152.16        215.78         3.29 o                         
   0   4   3        301.14        325.52         4.83 o                         
   1   4   3       1053.91        924.68        14.33 o                         
   2   4   3       2706.67       2439.14       106.56 o                         
   3   4   3        126.42        120.69         1.74 o                         
   4   4   3        136.89        146.24         2.68 o                         
   5   4   3        809.20        835.11        10.34 o                         
   6   4   3         55.41         58.60         1.03 o                         
   7   4   3        983.05        993.47        10.44 o                         
   8   4   3        146.86        143.28         1.85 o                         
   9   4   3          1.71          0.91         0.28 o                         
  10   4   3         46.45         66.89         1.19 o                         
 -11   5   3         56.83         52.38         0.95 o                         
 -10   5   3          6.29          7.68         0.59 o                         
  -9   5   3         90.32         82.88         1.39 o                         
  -8   5   3         57.77         59.38         1.85 o                         
  -7   5   3        172.45        194.42         2.20 o                         
  -6   5   3        423.93        451.23         6.21 o                         
  -5   5   3         78.18         80.95         1.46 o                         
  -4   5   3       3392.22       3268.29        63.87 o                         
  -2   5   3        585.16        551.31         9.22 o                         
  -1   5   3        457.19        472.63         7.39 o                         
   1   5   3       1082.38       1015.46        16.80 o                         
   2   5   3         76.93         70.81         1.64 o                         
   3   5   3        284.65        362.75         4.75 o                         
   4   5   3        991.30       1002.58        11.46 o                         
   5   5   3         91.73        108.72         1.45 o                         
   6   5   3        262.33        259.25         2.76 o                         
   7   5   3         43.98         38.72         0.76 o                         
   8   5   3        199.21        214.39         2.76 o                         
   9   5   3         39.84         35.54         0.78 o                         
  10   5   3        194.92        226.56         3.42 o                         
 -11   6   3          0.85          1.23         0.26 o                         
 -10   6   3        457.43        463.27         7.78 o                         
  -9   6   3         45.64         48.43         0.97 o                         
  -8   6   3         28.97         30.37         0.72 o                         
  -7   6   3        873.21        875.29        10.04 o                         
  -6   6   3        241.20        279.90         2.92 o                         
  -5   6   3       2025.07       2012.92        31.24 o                         
  -4   6   3         43.95         65.10         1.84 o                         
  -3   6   3       1526.62       1573.01        28.20 o                         
  -2   6   3       1110.52       1181.75        21.18 o                         
   0   6   3        856.80        909.01        17.81 o                         
   1   6   3        775.90        762.39        11.83 o                         
   2   6   3       1235.85       1339.32        20.78 o                         
   3   6   3        709.41        847.82        10.40 o                         
   4   6   3         31.47         28.72         0.60 o                         
   5   6   3          1.85          3.06         0.30 o                         
   6   6   3        228.95        255.98         2.73 o                         
   7   6   3         31.12         33.47         1.28 o                         
   8   6   3          1.36          3.64         0.31 o                         
   9   6   3          2.54          3.62         0.34 o                         
  10   6   3          2.72          2.42         0.26 o                         
 -11   7   3          5.45          5.60         0.35 o                         
 -10   7   3         89.02         93.63         1.62 o                         
  -9   7   3        188.59        187.61         2.82 o                         
  -8   7   3        608.00        599.39         7.19 o                         
  -7   7   3       1156.89       1124.08        11.70 o                         
  -6   7   3        378.73        418.56         4.26 o                         
  -5   7   3       2274.76       2357.43        39.17 o                         
  -4   7   3       1618.68       1896.28        37.27 o                         
  -3   7   3         67.95         96.32         1.53 o                         
  -2   7   3       1092.86       1020.09        20.06 o                         
   1   7   3         66.39         57.19         1.16 o                         
   2   7   3       4317.46       3438.22       150.37 o                         
   3   7   3       2682.70       2748.60        60.10 o                         
   4   7   3        443.02        477.18         6.25 o                         
   5   7   3         50.02         46.52         0.75 o                         
   6   7   3          0.01          0.77         0.27 o                         
   7   7   3          4.63          6.23         0.37 o                         
   8   7   3        348.02        345.51         4.25 o                         
   9   7   3        450.52        494.76         6.38 o                         
  10   7   3         69.28         66.88         1.26 o                         
 -11   8   3          1.98          2.54         0.22 o                         
 -10   8   3         95.83         89.56         1.48 o                         
  -9   8   3        377.56        361.07         4.95 o                         
  -8   8   3         54.22         46.63         0.85 o                         
  -7   8   3        364.02        393.52         4.43 o                         
  -6   8   3         81.99         80.38         1.00 o                         
  -5   8   3        359.41        404.36         7.58 o                         
  -4   8   3        239.03        261.77         4.11 o                         
  -3   8   3         22.65         26.46         0.89 o                         
  -1   8   3        931.93        895.43        19.69 o                         
   0   8   3        372.66        366.14         6.23 o                         
   1   8   3        435.02        419.30         9.18 o                         
   2   8   3       3559.72       3259.08       290.91 o                         
   3   8   3        391.25        501.92         7.17 o                         
   4   8   3        228.70        307.25         4.31 o                         
   5   8   3        563.86        509.12         5.18 o                         
   6   8   3         13.33         15.13         0.54 o                         
   7   8   3        352.31        327.51         3.80 o                         
   8   8   3        469.72        460.02         5.58 o                         
   9   8   3          0.15          1.87         0.30 o                         
  10   8   3          0.34          1.78         0.29 o                         
 -11   9   3         36.45         29.23         0.82 o                         
 -10   9   3         29.41         25.40         0.62 o                         
  -9   9   3        238.70        248.13         3.32 o                         
  -8   9   3        142.23        128.79         1.78 o                         
  -7   9   3       1338.16       1220.78        12.40 o                         
  -6   9   3         18.11         23.45         0.54 o                         
  -5   9   3        749.56        728.75         9.06 o                         
  -4   9   3        371.41        416.17         5.70 o                         
  -3   9   3         44.15         55.84         1.67 o                         
  -1   9   3       1029.62        998.13        17.89 o                         
   0   9   3        176.73        206.14         3.15 o                         
   1   9   3        608.17        588.16         8.67 o                         
   2   9   3       2470.60       2553.98       200.18 o                         
   3   9   3       1477.04       1439.18        23.34 o                         
   4   9   3          7.96          9.30         0.55 o                         
   5   9   3        244.43        208.71         2.25 o                         
   6   9   3         90.04         89.89         1.31 o                         
   7   9   3        662.90        666.26         7.97 o                         
   8   9   3          1.61          4.20         0.34 o                         
   9   9   3         13.58         13.53         0.49 o                         
  10   9   3         84.39         87.46         1.46 o                         
 -11  10   3         67.46         62.83         1.49 o                         
 -10  10   3         10.18          9.18         0.48 o                         
  -9  10   3         23.46         21.36         0.61 o                         
  -8  10   3         13.24          9.61         0.54 o                         
  -7  10   3        235.65        257.12         2.80 o                         
  -6  10   3         39.38         37.33         1.01 o                         
  -5  10   3          4.35          5.68         0.37 o                         
  -4  10   3        249.79        232.77         3.45 o                         
  -3  10   3       1870.54       1702.82        33.54 o                         
  -1  10   3        297.56        325.70         6.20 o                         
   0  10   3       1453.78       1537.74        67.32 o                         
   1  10   3        567.80        631.39         9.88 o                         
   2  10   3         37.91         36.20         0.72 o                         
   3  10   3       2649.27       2511.92        49.15 o                         
   4  10   3         50.99         43.46         0.83 o                         
   5  10   3        296.54        275.63         2.98 o                         
   6  10   3         60.43         57.63         0.97 o                         
   7  10   3          8.65          8.82         0.47 o                         
   8  10   3          2.50          1.57         0.36 o                         
   9  10   3         12.48         15.70         0.51 o                         
  10  10   3          9.24         15.31         0.47 o                         
 -10  11   3        168.19        173.79         2.83 o                         
  -9  11   3          7.88          6.18         0.38 o                         
  -8  11   3        139.83        149.79         2.65 o                         
  -7  11   3        508.99        470.15         5.39 o                         
  -6  11   3       1441.62       1467.83        16.17 o                         
  -5  11   3         55.34         38.54         0.73 o                         
  -4  11   3          0.09          3.69         0.35 o                         
  -3  11   3       2112.52       2302.92        45.13 o                         
  -2  11   3         33.77         49.04         1.18 o                         
  -1  11   3       1650.73       1461.78        26.17 o                         
   1  11   3         29.45         40.05         1.02 o                         
   2  11   3        113.86        118.77         1.78 o                         
   3  11   3         22.63         22.93         0.67 o                         
   4  11   3         65.75         70.44         1.55 o                         
   5  11   3         11.04         10.56         0.45 o                         
   6  11   3        234.00        240.98         2.82 o                         
   7  11   3        165.91        177.04         2.31 o                         
   8  11   3         30.26         47.08         1.02 o                         
   9  11   3         14.40         16.99         0.52 o                         
 -10  12   3          0.04          0.92         0.26 o                         
  -9  12   3         46.05         52.05         0.85 o                         
  -8  12   3        288.95        289.82         3.44 o                         
  -7  12   3         21.52         22.95         0.54 o                         
  -6  12   3        496.12        494.67         5.63 o                         
  -5  12   3        155.98        164.76         1.96 o                         
  -4  12   3         80.58         95.93         2.06 o                         
  -3  12   3       3931.44       3290.91       143.74 o                         
  -2  12   3         13.58          9.72         0.51 o                         
   0  12   3       1400.34       1449.77        28.43 o                         
   1  12   3         67.66         73.19         2.66 o                         
   2  12   3       1595.27       1484.65        20.66 o                         
   3  12   3       1013.11       1108.05        15.53 o                         
   4  12   3        534.94        482.50         4.88 o                         
   5  12   3        118.73        119.93         1.42 o                         
   6  12   3          9.67          9.63         0.46 o                         
   7  12   3        420.11        403.95         4.94 o                         
   8  12   3          2.16          4.81         0.34 o                         
   9  12   3        139.61        138.09         2.18 o                         
 -10  13   3         13.13         17.19         0.53 o                         
  -9  13   3          5.59          7.58         0.41 o                         
  -8  13   3        306.06        326.57         3.97 o                         
  -7  13   3        317.74        338.16         3.61 o                         
  -6  13   3        985.43       1002.90        11.94 o                         
  -5  13   3          0.59          1.81         0.24 o                         
  -4  13   3         69.58         80.00         1.68 o                         
  -3  13   3         39.84         33.98         1.35 o                         
  -2  13   3        866.05        807.36        11.31 o                         
  -1  13   3       3356.34       3262.26       100.84 o                         
   0  13   3        575.52        631.26        10.59 o                         
   1  13   3          9.87         17.72         0.71 o                         
   2  13   3        101.03         99.27         1.88 o                         
   3  13   3          4.61         10.90         0.47 o                         
   4  13   3        304.00        309.90         4.15 o                         
   5  13   3         69.63         71.66         1.41 o                         
   6  13   3        681.64        715.25         7.59 o                         
   7  13   3        568.70        545.01         6.78 o                         
   8  13   3         13.61          9.73         0.48 o                         
   9  13   3          0.27          1.05         0.25 o                         
 -10  14   3        143.20        188.01         3.48 o                         
  -9  14   3        121.64        128.24         1.86 o                         
  -8  14   3         37.76         41.88         0.70 o                         
  -7  14   3         47.75         42.18         0.76 o                         
  -6  14   3       3523.36       3262.33        34.63 o                         
  -5  14   3          1.66          7.22         0.35 o                         
  -4  14   3          0.16          1.99         0.29 o                         
  -3  14   3       2257.55       2070.22        30.23 o                         
  -2  14   3        346.81        350.82         5.32 o                         
  -1  14   3       1584.60       1482.83        26.56 o                         
   0  14   3         72.76         77.73         1.53 o                         
   1  14   3       1263.68       1282.17        18.81 o                         
   2  14   3          8.66          4.40         0.48 o                         
   3  14   3        255.28        277.61         2.82 o                         
   4  14   3          1.40          4.59         0.29 o                         
   5  14   3        388.66        390.99         4.39 o                         
   6  14   3         29.02         33.75         1.13 o                         
   7  14   3        143.07        114.71         1.65 o                         
   8  14   3          3.45          1.65         0.33 o                         
   9  14   3         27.84         37.40         0.85 o                         
 -10  15   3         51.67         81.74         1.78 o                         
  -9  15   3         36.88         45.05         1.12 o                         
  -8  15   3         14.94         18.27         0.60 o                         
  -7  15   3        278.64        259.90         3.05 o                         
  -6  15   3        952.56        921.13         9.65 o                         
  -5  15   3       1723.39       1639.23        16.12 o                         
  -4  15   3          8.65         16.61         0.43 o                         
  -3  15   3        152.33        141.46         2.65 o                         
  -2  15   3        106.34        100.48         1.71 o                         
  -1  15   3       1614.33       1598.85        29.58 o                         
   0  15   3         58.18         64.11         1.34 o                         
   1  15   3        423.37        466.66         7.00 o                         
   2  15   3        526.50        594.04         7.11 o                         
   3  15   3          4.74          3.98         0.26 o                         
   4  15   3        834.74        843.18         8.20 o                         
   5  15   3         48.18         53.35         0.87 o                         
   6  15   3       1621.79       1601.72        18.27 o                         
   7  15   3         59.52         53.51         1.04 o                         
   8  15   3         35.92         36.90         0.80 o                         
   9  15   3        118.51        120.20         2.09 o                         
 -10  16   3        246.70        253.80         5.62 o                         
  -9  16   3         43.46         40.38         1.29 o                         
  -8  16   3        147.26        142.76         1.96 o                         
  -7  16   3        238.98        232.81         2.60 o                         
  -6  16   3         91.12        103.42         1.26 o                         
  -5  16   3       1496.76       1481.88        16.88 o                         
  -4  16   3        562.23        577.93         5.65 o                         
  -3  16   3        255.31        261.59         3.50 o                         
  -2  16   3         28.09         21.40         0.50 o                         
  -1  16   3          1.08          2.30         0.27 o                         
   0  16   3        138.91        159.82         2.52 o                         
   1  16   3        446.95        452.46         5.25 o                         
   2  16   3         63.96         80.96         1.09 o                         
   3  16   3        443.22        440.03         4.47 o                         
   4  16   3        487.83        517.67         6.32 o                         
   5  16   3        131.73        123.52         1.68 o                         
   6  16   3         92.63         84.74         1.29 o                         
   7  16   3         52.72         61.54         1.20 o                         
   8  16   3          0.32          1.07         0.30 o                         
   9  16   3         11.63         10.19         0.56 o                         
  -9  17   3          2.79          5.19         0.36 o                         
  -8  17   3        122.90        115.27         1.54 o                         
  -7  17   3        645.24        633.44         6.69 o                         
  -6  17   3        392.18        387.05         4.05 o                         
  -5  17   3        484.15        473.69         5.05 o                         
  -4  17   3          7.65         10.42         0.41 o                         
  -3  17   3        628.42        648.95         6.63 o                         
  -2  17   3          1.65          1.43         0.19 o                         
  -1  17   3         30.99         33.49         0.89 o                         
   0  17   3        178.94        197.56         2.12 o                         
   1  17   3        171.26        191.72         1.97 o                         
   2  17   3        227.92        216.12         2.22 o                         
   3  17   3        145.62        119.62         1.34 o                         
   4  17   3        222.80        216.63         2.38 o                         
   5  17   3        297.29        289.48         3.65 o                         
   6  17   3         22.26         27.98         0.72 o                         
   7  17   3         22.37         27.55         0.71 o                         
   8  17   3         15.43         24.73         0.63 o                         
  -9  18   3         90.83         66.12         1.38 o                         
  -8  18   3         33.29         29.86         0.98 o                         
  -7  18   3         81.06         73.12         1.03 o                         
  -6  18   3          5.58          1.53         0.25 o                         
  -5  18   3          1.65          2.98         0.28 o                         
  -4  18   3         90.83         94.88         1.23 o                         
  -3  18   3         68.56         61.01         0.83 o                         
  -2  18   3         73.23         68.03         0.84 o                         
  -1  18   3        923.78        944.18         9.09 o                         
   0  18   3        246.51        257.05         2.79 o                         
   1  18   3        440.09        434.87         4.27 o                         
   2  18   3         43.13         51.04         0.81 o                         
   3  18   3         35.00         26.84         0.57 o                         
   4  18   3        118.54        108.46         1.27 o                         
   5  18   3        730.35        726.96         7.90 o                         
   6  18   3        356.67        347.76         4.03 o                         
   7  18   3          0.20          0.53         0.28 o                         
   8  18   3        282.78        297.03         4.70 o                         
  -9  19   3        395.52        391.81         7.08 o                         
  -8  19   3       1567.36       1559.05        19.70 o                         
  -7  19   3        189.21        197.31         2.30 o                         
  -6  19   3        136.94        133.10         1.54 o                         
  -5  19   3         38.66         27.36         0.55 o                         
  -4  19   3        210.18        220.77         2.53 o                         
  -3  19   3        276.07        271.06         2.81 o                         
  -2  19   3          6.01         11.12         0.42 o                         
  -1  19   3         18.44         15.05         0.39 o                         
   0  19   3        101.55        105.92         1.26 o                         
   1  19   3         94.68         82.32         1.01 o                         
   2  19   3          2.29          2.36         0.24 o                         
   3  19   3        233.08        233.22         2.46 o                         
   4  19   3        338.63        316.85         3.37 o                         
   5  19   3         16.09         20.08         0.55 o                         
   6  19   3        955.22        902.23        10.73 o                         
   7  19   3         80.09         75.37         1.28 o                         
   8  19   3         43.14         33.47         1.46 o                         
  -9  20   3       1333.04       1238.08        24.92 o                         
  -8  20   3        843.65        800.53        11.12 o                         
  -7  20   3          0.20          2.12         0.27 o                         
  -6  20   3        336.42        303.61         3.21 o                         
  -5  20   3        425.20        456.07         4.87 o                         
  -4  20   3         40.40         36.67         0.62 o                         
  -3  20   3         14.54         19.75         0.49 o                         
  -2  20   3       1041.53       1026.01        10.15 o                         
  -1  20   3        367.57        374.06         3.70 o                         
   0  20   3         42.55         40.64         0.63 o                         
   1  20   3        116.07        121.25         1.43 o                         
   2  20   3          4.92         11.28         0.42 o                         
   3  20   3        692.40        679.47         6.97 o                         
   4  20   3          5.84          6.64         0.37 o                         
   5  20   3          0.14          0.54         0.27 o                         
   6  20   3         53.88         47.35         0.85 o                         
   7  20   3        214.99        233.75         3.63 o                         
   8  20   3        645.41        657.13        15.99 o                         
  -8  21   3         41.01         28.38         0.84 o                         
  -7  21   3        430.53        396.12         4.79 o                         
  -6  21   3        479.41        458.21         5.17 o                         
  -5  21   3        483.90        439.16         4.81 o                         
  -4  21   3         24.16         21.76         0.49 o                         
  -3  21   3         60.24         55.66         0.82 o                         
  -2  21   3         12.85         20.26         0.63 o                         
  -1  21   3        193.37        220.92         2.68 o                         
   0  21   3          1.55          1.36         0.23 o                         
   1  21   3          2.94          5.22         0.28 o                         
   2  21   3        111.50        109.05         2.28 o                         
   3  21   3        185.26        165.33         3.34 o                         
   4  21   3         43.75         46.88         0.80 o                         
   5  21   3          9.50         10.85         0.49 o                         
   6  21   3          4.23          5.71         0.37 o                         
   7  21   3        150.95        141.62         2.35 o                         
  -8  22   3        266.33        287.26         5.04 o                         
  -7  22   3         18.77         18.02         0.50 o                         
  -6  22   3        132.69        153.13         1.88 o                         
  -5  22   3        541.92        537.74         5.69 o                         
  -4  22   3          0.97          0.75         0.25 o                         
  -3  22   3         19.98         10.04         0.40 o                         
  -2  22   3        824.69        859.74         8.98 o                         
  -1  22   3          7.29          7.18         0.34 o                         
   0  22   3          7.75         10.99         0.41 o                         
   1  22   3         41.91         42.93         0.84 o                         
   2  22   3       1199.38       1210.20        12.96 o                         
   3  22   3        756.89        752.02         8.65 o                         
   4  22   3          4.10          4.77         0.31 o                         
   5  22   3         85.71         93.06         1.64 o                         
   6  22   3         27.43         23.59         0.82 o                         
   7  22   3          1.05          2.44         0.28 o                         
  -8  23   3          0.60          4.68         0.47 o                         
  -7  23   3         31.27         44.11         0.91 o                         
  -6  23   3        218.39        236.75         2.96 o                         
  -5  23   3          5.35          4.68         0.30 o                         
  -4  23   3        438.08        448.75         5.25 o                         
  -3  23   3        157.01        154.43         1.94 o                         
  -2  23   3         99.12         88.76         1.18 o                         
  -1  23   3        390.97        395.18         4.50 o                         
   0  23   3        358.01        337.58         3.65 o                         
   1  23   3        649.72        628.94         7.04 o                         
   2  23   3        418.77        450.86         5.66 o                         
   3  23   3        138.87        136.42         1.65 o                         
   4  23   3        487.18        505.67         6.36 o                         
   5  23   3        186.39        195.09         2.59 o                         
   6  23   3        587.29        627.97         9.27 o                         
   7  23   3         41.78         46.95         1.23 o                         
  -7  24   3        150.78        160.82         2.65 o                         
  -6  24   3        271.58        272.86         3.94 o                         
  -5  24   3         66.35         56.26         0.90 o                         
  -4  24   3         18.85         16.54         0.51 o                         
  -3  24   3        104.85        116.32         1.53 o                         
  -2  24   3         57.49         59.72         0.90 o                         
  -1  24   3         59.07         46.58         0.79 o                         
   0  24   3         16.83         21.14         0.54 o                         
   1  24   3        428.70        432.18         5.21 o                         
   2  24   3        147.76        147.73         1.94 o                         
   3  24   3        272.88        268.63         3.14 o                         
   4  24   3          2.90          7.41         0.46 o                         
   5  24   3         50.12         49.66         0.88 o                         
   6  24   3        153.03        201.96         3.48 o                         
  -7  25   3         17.04         21.49         0.63 o                         
  -6  25   3          3.92          3.37         0.30 o                         
  -5  25   3         28.81         36.49         0.76 o                         
  -4  25   3         49.90         41.70         0.89 o                         
  -3  25   3          7.27         19.94         0.56 o                         
  -2  25   3        464.27        441.59         5.16 o                         
  -1  25   3         20.37         21.79         0.56 o                         
   0  25   3        185.46        180.70         2.39 o                         
   1  25   3        240.30        261.73         3.34 o                         
   2  25   3          1.03          1.43         0.27 o                         
   3  25   3         22.13         25.48         0.60 o                         
   4  25   3        141.73        160.02         2.17 o                         
   5  25   3         25.80         36.34         0.75 o                         
   6  25   3        234.23        249.54         4.56 o                         
  -7  26   3         27.89         36.15         1.01 o                         
  -6  26   3         28.34         33.67         0.79 o                         
  -5  26   3         94.46        112.35         1.85 o                         
  -4  26   3         25.87         29.46         0.70 o                         
  -3  26   3        248.54        218.32         2.86 o                         
  -2  26   3          6.93          9.72         0.57 o                         
  -1  26   3         41.03         43.18         0.82 o                         
   0  26   3         76.49         69.21         1.13 o                         
   1  26   3        380.37        400.59         5.24 o                         
   2  26   3          1.92          3.69         0.32 o                         
   3  26   3        335.56        365.66         4.61 o                         
   4  26   3         60.47         66.89         1.10 o                         
   5  26   3          1.55          1.18         0.30 o                         
   6  26   3         13.22         17.44         0.81 o                         
  -6  27   3         12.02         23.09         0.69 o                         
  -5  27   3         21.03         15.58         0.53 o                         
  -4  27   3         11.36         10.41         0.49 o                         
  -3  27   3         43.37         37.23         0.81 o                         
  -2  27   3        140.95        147.28         2.75 o                         
  -1  27   3          7.44         12.22         0.56 o                         
   0  27   3        470.53        494.85         7.39 o                         
   1  27   3        199.04        198.53         2.84 o                         
   2  27   3        292.07        272.96         3.64 o                         
   3  27   3        117.38        142.56         2.36 o                         
   4  27   3          5.69          8.06         0.55 o                         
   5  27   3         36.81         49.78         1.03 o                         
  -6  28   3         13.52         12.80         1.16 o                         
  -5  28   3        103.99        104.92         1.89 o                         
  -4  28   3         18.42         21.65         0.70 o                         
  -3  28   3          6.55         12.53         0.58 o                         
  -2  28   3        331.65        299.08         4.79 o                         
  -1  28   3         16.53         24.33         0.75 o                         
   0  28   3         84.82         92.46         1.43 o                         
   1  28   3        320.48        329.33         5.21 o                         
   2  28   3        188.15        186.44         2.75 o                         
   3  28   3        271.93        276.01         5.12 o                         
   4  28   3        252.56        241.95         4.44 o                         
   5  28   3          2.96          4.12         0.47 o                         
  -5  29   3          3.32          8.09         0.46 o                         
  -4  29   3         50.87         53.81         1.19 o                         
  -3  29   3          0.15          0.87         0.30 o                         
  -2  29   3        132.86        114.55         1.96 o                         
  -1  29   3        145.92        137.43         2.43 o                         
   0  29   3        204.76        206.70         3.20 o                         
   1  29   3       1034.68       1026.20        15.04 o                         
   2  29   3        158.77        181.53         2.81 o                         
   3  29   3          7.95         12.88         0.56 o                         
   4  29   3        103.23        113.26         2.69 o                         
  -4  30   3         85.91         95.08         2.25 o                         
  -3  30   3        252.01        241.76         5.36 o                         
  -2  30   3        196.73        193.51         3.58 o                         
  -1  30   3          0.28          0.89         0.27 o                         
   0  30   3        472.71        435.39         8.53 o                         
   1  30   3          3.69          6.49         0.39 o                         
   2  30   3         81.84         60.23         1.29 o                         
   3  30   3         91.69         88.77         2.19 o                         
  -3  31   3          4.31          4.89         0.78 o                         
  -2  31   3        299.68        284.50         7.20 o                         
  -1  31   3         32.47         22.06         1.09 o                         
   0  31   3        950.65        877.46        15.70 o                         
   1  31   3         17.99         12.74         0.82 o                         
   2  31   3         14.94         20.55         0.90 o                         
  -2  32   3       1138.04       1082.42        27.31 o                         
  -1  32   3        227.30        203.28         4.56 o                         
   0  32   3        352.80        345.31         6.83 o                         
   1  32   3        411.15        403.17        21.07 o                         
 -11   0   4         78.99         84.26         4.15 o                         
 -10   0   4        117.21        129.00         3.47 o                         
  -9   0   4        131.74        121.94         2.63 o                         
  -8   0   4       3922.99       3522.06        54.49 o                         
  -7   0   4          6.21          2.14         0.35 o                         
  -6   0   4       1328.20       1339.14        24.13 o                         
  -5   0   4         57.76         69.06         1.67 o                         
  -4   0   4         14.65         29.60         0.82 o                         
  -3   0   4        466.55        519.94        10.91 o                         
  -2   0   4          7.52         10.26         0.44 o                         
  -1   0   4        448.48        438.20         7.35 o                         
   0   0   4        571.93        621.33        10.34 o                         
   1   0   4         21.31         35.36         0.89 o                         
   2   0   4       1526.29       1483.74        32.58 o                         
   3   0   4        560.00        513.99        10.93 o                         
   4   0   4        792.29        873.87        19.41 o                         
   5   0   4          9.70         20.11         0.83 o                         
   6   0   4       1196.34       1092.65        18.44 o                         
   7   0   4         75.30         47.11         1.23 o                         
   8   0   4         47.62         32.31         0.89 o                         
   9   0   4         26.04         28.85         1.02 o                         
  10   0   4         29.51         41.90         1.34 o                         
 -11   1   4         84.19         83.18         1.96 o                         
 -10   1   4        134.18        143.47         2.35 o                         
  -9   1   4        224.93        212.94         2.88 o                         
  -8   1   4        270.15        311.81         6.72 o                         
  -7   1   4        199.59        229.84         2.64 o                         
  -6   1   4        529.21        555.76         6.91 o                         
  -5   1   4         52.44         40.66         0.74 o                         
  -4   1   4        981.36        928.62        10.98 o                         
  -3   1   4        180.06        158.83         2.20 o                         
  -2   1   4        151.60        120.77         1.94 o                         
  -1   1   4        273.85        317.00         3.92 o                         
   2   1   4        300.31        355.68         4.84 o                         
   3   1   4        608.78        717.92        10.05 o                         
   4   1   4        127.08        133.63         2.09 o                         
   5   1   4       1706.07       1619.60        19.08 o                         
   6   1   4        478.54        525.12         6.21 o                         
   7   1   4         14.58         14.85         0.57 o                         
   8   1   4        159.03        162.47         2.14 o                         
   9   1   4        112.00        111.42         1.71 o                         
  10   1   4         12.33         19.56         0.61 o                         
 -11   2   4        140.24        141.01         3.25 o                         
 -10   2   4        113.51        118.18         1.97 o                         
  -9   2   4          1.38          3.50         0.35 o                         
  -8   2   4         11.06          9.52         0.42 o                         
  -7   2   4        171.65        182.83         2.16 o                         
  -6   2   4       1442.66       1416.06        15.58 o                         
  -5   2   4        647.68        700.41         8.06 o                         
  -4   2   4         33.03         37.98         1.28 o                         
  -3   2   4        231.91        220.57         2.93 o                         
  -2   2   4       1899.69       1896.15        48.69 o                         
  -1   2   4        307.74        386.48         7.09 o                         
   0   2   4          0.69         11.78         0.49 o                         
   1   2   4       1311.79       1347.28        22.31 o                         
   2   2   4       3115.33       2719.72       118.92 o                         
   3   2   4         23.66         26.30         0.60 o                         
   4   2   4          5.22          4.31         0.36 o                         
   5   2   4        919.41        914.78        10.69 o                         
   6   2   4       2440.92       2337.79        25.74 o                         
   7   2   4        452.11        438.57         4.66 o                         
   8   2   4        107.15         91.62         1.37 o                         
   9   2   4         91.43        103.06         1.60 o                         
  10   2   4          4.14          0.84         0.28 o                         
 -11   3   4         24.06         26.84         0.63 o                         
 -10   3   4        651.77        653.98        10.19 o                         
  -9   3   4        118.87        123.23         1.91 o                         
  -8   3   4        295.19        320.49         3.95 o                         
  -7   3   4         20.61         20.41         0.51 o                         
  -6   3   4        150.01        161.38         3.00 o                         
  -5   3   4         49.87         37.04         0.76 o                         
  -4   3   4          4.64          4.01         0.32 o                         
  -3   3   4         78.64         70.87         1.23 o                         
  -2   3   4          0.18          0.95         0.18 o                         
   0   3   4        427.32        445.49         5.28 o                         
   1   3   4        361.54        424.24         5.05 o                         
   2   3   4        250.58        252.23         3.49 o                         
   3   3   4          0.63          3.22         0.30 o                         
   4   3   4        540.67        597.99         8.47 o                         
   5   3   4         56.67         69.10         1.41 o                         
   6   3   4        109.91        113.66         1.64 o                         
   7   3   4        366.57        325.33         3.61 o                         
   8   3   4          0.57          0.87         0.33 o                         
   9   3   4          0.11          3.81         0.30 o                         
  10   3   4        221.70        207.28         3.79 o                         
 -11   4   4          5.78          9.50         0.61 o                         
 -10   4   4        301.96        309.30         6.73 o                         
  -9   4   4        272.30        257.87         3.58 o                         
  -8   4   4       1865.69       1746.82        20.52 o                         
  -7   4   4         24.30         22.56         0.55 o                         
  -6   4   4         14.72         22.66         0.47 o                         
  -5   4   4        897.39        884.93        10.13 o                         
  -4   4   4       1080.77       1122.11        13.20 o                         
  -3   4   4        615.42        587.57         7.89 o                         
  -2   4   4        214.87        243.42         4.21 o                         
  -1   4   4        449.27        443.34         5.69 o                         
   0   4   4        489.38        521.16         6.66 o                         
   1   4   4       1043.39       1070.61        13.03 o                         
   2   4   4        367.97        412.03         5.34 o                         
   3   4   4        762.86        837.76         9.58 o                         
   4   4   4          4.68          2.81         0.36 o                         
   5   4   4         35.59         30.82         0.65 o                         
   6   4   4        193.22        191.43         3.63 o                         
   7   4   4       1081.88       1039.79        11.27 o                         
   8   4   4          1.35          5.25         0.35 o                         
   9   4   4        225.15        219.61         3.05 o                         
  10   4   4          1.75          3.55         0.30 o                         
 -11   5   4         86.77         88.71         1.57 o                         
 -10   5   4        450.35        459.96         6.81 o                         
  -9   5   4         86.69         81.99         1.43 o                         
  -8   5   4       2521.85       2364.21        27.72 o                         
  -7   5   4        340.95        350.42         4.00 o                         
  -6   5   4        304.72        320.79         3.92 o                         
  -5   5   4         37.19         33.69         1.60 o                         
  -4   5   4         77.49        116.30         4.02 o                         
  -3   5   4        560.11        594.30         8.81 o                         
  -2   5   4       2564.92       2348.24       102.84 o                         
   0   5   4        528.76        539.44         7.55 o                         
   1   5   4        184.92        217.15         4.16 o                         
   2   5   4        108.17        119.34         3.44 o                         
   3   5   4        156.09        221.94         3.03 o                         
   4   5   4        787.53        889.21        10.56 o                         
   5   5   4        231.40        219.94         2.42 o                         
   6   5   4          1.03          3.96         0.35 o                         
   7   5   4         99.87        106.54         1.51 o                         
   8   5   4          1.87          2.17         0.31 o                         
   9   5   4        102.16        128.39         1.97 o                         
  10   5   4         23.61         33.33         0.76 o                         
 -11   6   4          0.11          1.32         0.23 o                         
 -10   6   4          0.30          0.82         0.26 o                         
  -9   6   4         78.82         80.14         1.37 o                         
  -8   6   4         10.97         10.53         0.57 o                         
  -7   6   4        174.31        161.72         1.91 o                         
  -6   6   4         40.85         43.98         0.67 o                         
  -5   6   4         89.77         77.26         1.39 o                         
  -4   6   4       1568.26       1639.90        25.49 o                         
  -3   6   4        309.45        318.83         4.61 o                         
  -2   6   4        111.19        135.96         2.81 o                         
  -1   6   4       1299.96       1402.68        35.58 o                         
   0   6   4         24.93         21.96         0.57 o                         
   1   6   4       1068.26       1169.75        18.15 o                         
   2   6   4       1534.13       1544.93        21.41 o                         
   3   6   4         10.56         20.22         0.54 o                         
   4   6   4         13.03          9.44         0.50 o                         
   5   6   4          0.88          4.33         0.31 o                         
   6   6   4        407.75        360.86         4.07 o                         
   7   6   4        143.30        147.44         2.17 o                         
   8   6   4         48.04         42.96         0.86 o                         
   9   6   4         15.15         12.68         0.51 o                         
  10   6   4          9.69         18.95         0.63 o                         
 -11   7   4        396.34        415.81         7.46 o                         
 -10   7   4         28.15         32.16         0.66 o                         
  -9   7   4         54.68         53.89         1.03 o                         
  -8   7   4          0.07          2.24         0.30 o                         
  -7   7   4         22.89         24.21         0.64 o                         
  -6   7   4        111.25        110.50         1.26 o                         
  -5   7   4        299.74        338.66         5.10 o                         
  -4   7   4         44.08         35.19         1.09 o                         
  -3   7   4         48.61         30.44         0.88 o                         
  -2   7   4        828.79        785.78        12.32 o                         
  -1   7   4        712.68        641.99        14.33 o                         
   0   7   4         87.04        125.31         2.62 o                         
   1   7   4         42.24         51.08         1.66 o                         
   2   7   4       1078.69       1130.32        16.60 o                         
   3   7   4        168.14        188.90         2.61 o                         
   4   7   4        228.62        246.27         2.98 o                         
   5   7   4        489.10        453.29         4.64 o                         
   6   7   4        393.36        344.69         3.99 o                         
   7   7   4        406.89        338.08         4.33 o                         
   8   7   4        174.59        171.03         2.36 o                         
   9   7   4         65.39         69.09         1.16 o                         
 -11   8   4          0.00          1.74         0.30 o                         
 -10   8   4         21.40         15.46         0.47 o                         
  -9   8   4        138.40        142.99         2.60 o                         
  -8   8   4        189.47        195.83         2.84 o                         
  -7   8   4          0.08          1.92         0.35 o                         
  -6   8   4          7.21          5.07         0.29 o                         
  -5   8   4        337.52        342.61         4.97 o                         
  -4   8   4       1314.78       1345.19        17.87 o                         
  -3   8   4         47.49         47.81         1.84 o                         
  -2   8   4        286.68        287.70         3.94 o                         
  -1   8   4        193.95        192.01         4.90 o                         
   0   8   4        351.31        345.31         4.92 o                         
   1   8   4         98.74        119.74         2.98 o                         
   3   8   4       1208.94       1342.86        18.69 o                         
   4   8   4        455.28        483.23         5.88 o                         
   5   8   4         27.17         27.31         0.58 o                         
   6   8   4          0.17          2.04         0.29 o                         
   7   8   4         51.72         52.92         0.98 o                         
   8   8   4        264.06        248.46         3.25 o                         
   9   8   4          6.16          5.42         0.34 o                         
 -11   9   4          9.94          4.46         0.49 o                         
 -10   9   4          0.47          0.42         0.24 o                         
  -9   9   4         74.86         83.37         1.41 o                         
  -8   9   4        257.93        253.60         3.26 o                         
  -7   9   4        408.60        394.37         4.51 o                         
  -6   9   4          6.38         11.57         0.43 o                         
  -5   9   4         53.66         53.90         0.90 o                         
  -4   9   4        131.98        142.53         3.65 o                         
  -3   9   4       1435.30       1498.48        31.08 o                         
  -2   9   4       1106.06       1121.16        20.17 o                         
  -1   9   4       2846.50       2720.52       119.00 o                         
   0   9   4        237.86        311.57         6.16 o                         
   1   9   4         94.54        132.04         2.02 o                         
   2   9   4        579.79        648.50        13.52 o                         
   3   9   4         92.62         99.55         1.67 o                         
   4   9   4       2468.26       2372.04        24.52 o                         
   5   9   4         34.19         28.48         1.01 o                         
   6   9   4          3.10          6.48         0.38 o                         
   7   9   4         22.74         25.61         0.70 o                         
   8   9   4          0.11          1.78         0.30 o                         
   9   9   4          8.79         15.72         0.52 o                         
 -11  10   4         70.86         71.58         1.93 o                         
 -10  10   4          0.00          0.91         0.22 o                         
  -9  10   4         22.23         25.01         0.85 o                         
  -8  10   4        190.99        201.03         2.54 o                         
  -7  10   4        121.10        127.07         1.52 o                         
  -6  10   4          0.04          1.55         0.25 o                         
  -5  10   4        308.27        323.22         3.71 o                         
  -4  10   4       1926.79       1922.70        29.84 o                         
  -3  10   4        796.62        849.34        10.87 o                         
  -2  10   4        620.46        637.93        10.27 o                         
  -1  10   4       1124.80       1102.88        17.18 o                         
   0  10   4       1963.46       2287.35        70.87 o                         
   1  10   4        267.06        261.90         3.79 o                         
   2  10   4       2391.09       2195.23        48.05 o                         
   3  10   4        234.30        232.32         3.24 o                         
   4  10   4         66.67         86.86         2.38 o                         
   5  10   4        523.78        511.16         5.48 o                         
   6  10   4          1.36          9.25         0.47 o                         
   7  10   4        314.55        278.30         3.62 o                         
   8  10   4        281.75        288.27         3.56 o                         
   9  10   4         31.65         25.37         0.64 o                         
 -10  11   4          0.38          1.09         0.24 o                         
  -9  11   4        423.35        391.41         5.08 o                         
  -8  11   4         78.83         65.80         0.97 o                         
  -7  11   4        800.53        792.74         8.13 o                         
  -6  11   4        585.00        585.07         6.05 o                         
  -5  11   4         82.08         91.80         1.21 o                         
  -4  11   4        271.75        243.16         3.05 o                         
  -3  11   4        835.80        793.00         9.76 o                         
  -1  11   4        308.69        385.48         7.86 o                         
   1  11   4       1113.77       1217.37        17.86 o                         
   2  11   4         13.30         32.05         0.85 o                         
   3  11   4         27.56         38.78         1.20 o                         
   4  11   4        234.11        206.80         2.29 o                         
   5  11   4         21.83         24.84         0.63 o                         
   6  11   4       2617.54       2394.52        27.13 o                         
   7  11   4          1.13          2.19         0.32 o                         
   8  11   4        165.32        182.15         2.41 o                         
   9  11   4         35.34         51.51         0.91 o                         
 -10  12   4         46.59         41.98         0.87 o                         
  -9  12   4          9.61         12.46         0.49 o                         
  -8  12   4        577.86        555.73         6.63 o                         
  -7  12   4         23.31         30.60         0.89 o                         
  -6  12   4        206.70        240.50         3.09 o                         
  -5  12   4        190.01        171.46         2.01 o                         
  -4  12   4        306.36        345.06         3.84 o                         
  -3  12   4        309.25        304.89         4.73 o                         
  -2  12   4         79.15         82.40         1.41 o                         
  -1  12   4        715.41        769.25        10.79 o                         
   0  12   4        409.19        475.72         7.10 o                         
   1  12   4        222.55        251.89         3.70 o                         
   2  12   4        165.01        184.20         2.69 o                         
   3  12   4          1.16          3.23         0.28 o                         
   4  12   4        249.76        236.12         2.48 o                         
   5  12   4        102.05        125.48         2.43 o                         
   6  12   4          8.26         14.16         0.67 o                         
   7  12   4         88.38         98.31         1.90 o                         
   8  12   4        103.47         99.52         1.42 o                         
   9  12   4          9.00         15.29         0.53 o                         
 -10  13   4        227.49        236.58         4.73 o                         
  -9  13   4          0.90          1.25         0.24 o                         
  -8  13   4         13.03         12.25         0.46 o                         
  -7  13   4         37.13         37.24         0.67 o                         
  -6  13   4       1339.83       1339.61        13.95 o                         
  -5  13   4        524.03        558.07         5.75 o                         
  -4  13   4        329.75        387.25         3.84 o                         
  -3  13   4       2886.16       2820.27        43.61 o                         
  -2  13   4       2652.02       2638.21        47.12 o                         
  -1  13   4         40.51         44.93         1.53 o                         
   0  13   4        695.10        682.56         9.15 o                         
   1  13   4        170.28        152.26         2.23 o                         
   2  13   4       2033.63       2016.84        22.84 o                         
   3  13   4        120.14        111.03         1.31 o                         
   4  13   4       1881.80       1830.97        18.02 o                         
   5  13   4       1043.79       1065.41        11.17 o                         
   6  13   4         72.88         78.04         1.89 o                         
   7  13   4        219.31        244.40         3.31 o                         
   8  13   4          0.77          1.66         0.32 o                         
   9  13   4         32.41         41.41         0.88 o                         
 -10  14   4         32.38         32.36         0.78 o                         
  -9  14   4        107.66        128.88         1.93 o                         
  -8  14   4         41.31         63.78         0.92 o                         
  -7  14   4        247.15        228.56         2.74 o                         
  -6  14   4         94.62         96.27         1.28 o                         
  -5  14   4         68.08         63.75         0.87 o                         
  -4  14   4        385.15        373.37         3.90 o                         
  -3  14   4         19.25         15.53         0.46 o                         
  -2  14   4         16.12         13.00         0.51 o                         
  -1  14   4        385.13        427.39         6.09 o                         
   0  14   4        941.90        898.73        13.25 o                         
   1  14   4        620.38        667.61         8.26 o                         
   2  14   4        555.41        532.85         6.47 o                         
   3  14   4        137.52        138.09         1.66 o                         
   4  14   4        726.92        697.31         7.38 o                         
   5  14   4        717.66        739.88         7.84 o                         
   6  14   4        395.88        435.13         5.49 o                         
   7  14   4         10.47         15.46         0.61 o                         
   8  14   4        155.87        140.37         2.24 o                         
   9  14   4          6.01          9.48         0.38 o                         
 -10  15   4          1.83          0.98         0.26 o                         
  -9  15   4         65.74         67.55         1.05 o                         
  -8  15   4         72.73         62.96         0.94 o                         
  -7  15   4        452.44        403.40         4.48 o                         
  -6  15   4        979.84        959.33        10.05 o                         
  -5  15   4         14.70         17.38         0.58 o                         
  -4  15   4        158.00        177.55         1.87 o                         
  -3  15   4        871.00        884.69         8.75 o                         
  -2  15   4        169.16        203.79         4.58 o                         
  -1  15   4         99.34        135.89         1.98 o                         
   0  15   4         13.43          8.65         0.41 o                         
   1  15   4          0.95          4.15         0.26 o                         
   2  15   4          7.40         10.01         0.36 o                         
   3  15   4        112.19        124.64         1.44 o                         
   4  15   4        202.86        205.25         2.36 o                         
   5  15   4          0.68          3.36         0.34 o                         
   6  15   4        108.79        116.08         1.84 o                         
   7  15   4          5.85          9.23         0.53 o                         
   8  15   4         27.63         27.99         0.66 o                         
 -10  16   4         50.48         54.48         2.03 o                         
  -9  16   4         35.15         32.48         0.81 o                         
  -8  16   4         51.21         47.26         0.87 o                         
  -7  16   4        124.49        118.83         1.51 o                         
  -6  16   4        452.21        427.62         4.48 o                         
  -5  16   4        841.35        817.64         8.13 o                         
  -4  16   4         15.47         13.97         0.61 o                         
  -3  16   4          7.39         14.73         0.49 o                         
  -2  16   4       1983.67       1924.61        20.47 o                         
  -1  16   4        154.31        163.22         1.84 o                         
   0  16   4         25.08         25.96         0.47 o                         
   1  16   4       1482.41       1462.17        14.02 o                         
   2  16   4        548.60        562.32         5.14 o                         
   3  16   4        452.89        445.45         4.33 o                         
   4  16   4        113.28        134.30         1.62 o                         
   5  16   4        494.91        476.87         5.44 o                         
   6  16   4        536.24        493.77         6.19 o                         
   7  16   4        112.80        119.36         1.73 o                         
   8  16   4          3.25          4.67         0.33 o                         
  -9  17   4        122.67        119.10         1.87 o                         
  -8  17   4        126.67        116.91         1.49 o                         
  -7  17   4         50.40         70.43         0.99 o                         
  -6  17   4          4.25          3.12         0.26 o                         
  -5  17   4        845.86        816.85         8.13 o                         
  -4  17   4        734.69        737.51         7.98 o                         
  -3  17   4        407.79        460.91         4.78 o                         
  -2  17   4       1857.30       1768.94        18.30 o                         
  -1  17   4        297.15        309.29         3.43 o                         
   0  17   4         85.15         82.85         1.04 o                         
   1  17   4         23.66         23.54         0.47 o                         
   2  17   4        687.66        664.19         6.18 o                         
   3  17   4        129.52        115.20         1.46 o                         
   4  17   4         11.10         18.97         0.89 o                         
   5  17   4         60.34         70.81         1.12 o                         
   6  17   4        922.29        906.43        10.74 o                         
   7  17   4         92.09         81.55         1.34 o                         
   8  17   4         17.37         15.53         0.50 o                         
  -9  18   4         46.45         53.09         1.17 o                         
  -8  18   4         41.87         42.39         0.70 o                         
  -7  18   4        157.92        135.93         1.78 o                         
  -6  18   4         92.50         86.65         1.17 o                         
  -5  18   4        475.79        448.07         4.55 o                         
  -4  18   4          1.55          3.94         0.34 o                         
  -3  18   4        284.45        266.46         2.85 o                         
  -2  18   4        725.50        746.82         8.03 o                         
  -1  18   4       1114.13       1082.96        10.68 o                         
   0  18   4         84.62         71.29         0.93 o                         
   1  18   4        234.56        226.10         2.57 o                         
   2  18   4        695.36        663.52         6.81 o                         
   3  18   4         10.62         11.32         0.40 o                         
   4  18   4         51.99         47.64         0.75 o                         
   5  18   4        101.65        102.33         1.40 o                         
   6  18   4         68.10         67.11         1.16 o                         
   7  18   4         94.91        107.29         1.76 o                         
   8  18   4         41.01         41.91         0.83 o                         
  -9  19   4         68.67         55.80         1.09 o                         
  -8  19   4         49.94         47.66         0.83 o                         
  -7  19   4        165.09        157.73         2.03 o                         
  -6  19   4        635.69        666.66         7.43 o                         
  -5  19   4        215.10        219.92         2.46 o                         
  -4  19   4       1508.17       1495.90        15.53 o                         
  -3  19   4        866.10        930.03        10.64 o                         
  -2  19   4          1.19          6.66         0.30 o                         
  -1  19   4        421.46        404.58         4.10 o                         
   0  19   4          0.28          2.19         0.23 o                         
   1  19   4        378.52        413.29         5.86 o                         
   2  19   4        384.59        392.46         3.99 o                         
   3  19   4        244.21        261.54         2.68 o                         
   4  19   4         56.47         58.98         0.90 o                         
   5  19   4         85.57         90.87         1.22 o                         
   6  19   4          5.84         11.51         0.48 o                         
   7  19   4          0.49          1.99         0.29 o                         
   8  19   4         48.23         39.25         0.97 o                         
  -9  20   4         11.32          9.08         0.72 o                         
  -8  20   4         51.11         36.88         0.68 o                         
  -7  20   4        278.45        244.13         2.93 o                         
  -6  20   4         16.89         17.21         0.66 o                         
  -5  20   4        209.77        176.31         2.06 o                         
  -4  20   4         34.13         20.96         0.52 o                         
  -3  20   4         27.55         28.37         0.63 o                         
  -2  20   4        488.37        490.31         5.53 o                         
  -1  20   4          0.21          1.12         0.24 o                         
   0  20   4          9.34         11.22         0.46 o                         
   1  20   4       1395.27       1308.15        13.23 o                         
   2  20   4        139.19        139.56         1.49 o                         
   3  20   4        394.72        387.49         3.87 o                         
   4  20   4        184.46        177.04         2.16 o                         
   5  20   4          0.22          0.82         0.31 o                         
   6  20   4         15.68         14.36         0.53 o                         
   7  20   4        234.30        264.36         4.21 o                         
  -8  21   4        125.88        119.81         1.78 o                         
  -7  21   4         27.00         26.19         0.66 o                         
  -6  21   4         12.89         15.89         0.45 o                         
  -5  21   4         19.87          9.30         0.49 o                         
  -4  21   4         25.43         11.34         0.40 o                         
  -3  21   4        388.67        366.94         4.08 o                         
  -2  21   4        104.38        121.62         2.20 o                         
  -1  21   4          2.65          2.49         0.25 o                         
   0  21   4        272.54        276.75         3.04 o                         
   1  21   4         41.36         44.49         0.69 o                         
   2  21   4         35.49         47.18         0.84 o                         
   3  21   4        481.14        476.23         5.39 o                         
   4  21   4         18.81         17.52         0.52 o                         
   5  21   4         93.76         95.19         1.33 o                         
   6  21   4        129.22        132.14         1.95 o                         
   7  21   4         13.41         17.13         0.54 o                         
  -8  22   4         71.19         57.70         1.24 o                         
  -7  22   4        214.56        207.36         2.76 o                         
  -6  22   4         69.28         63.72         0.88 o                         
  -5  22   4        389.19        361.91         4.02 o                         
  -4  22   4        330.23        295.17         3.54 o                         
  -3  22   4         17.32         19.95         0.53 o                         
  -2  22   4        747.36        744.13         7.82 o                         
  -1  22   4         19.72         18.03         0.58 o                         
   0  22   4         37.24         38.34         1.14 o                         
   1  22   4        128.77        138.89         1.65 o                         
   2  22   4        646.22        713.40         7.95 o                         
   3  22   4          0.27          1.83         0.27 o                         
   4  22   4         62.42         70.21         1.16 o                         
   5  22   4         11.68          9.45         0.46 o                         
   6  22   4          9.56         14.60         0.89 o                         
   7  22   4         32.90         38.63         1.30 o                         
  -8  23   4        172.34        193.62         8.19 o                         
  -7  23   4          2.60          1.60         0.31 o                         
  -6  23   4         43.93         33.92         0.67 o                         
  -5  23   4        309.10        270.18         3.38 o                         
  -4  23   4        415.67        371.31         4.51 o                         
  -3  23   4        245.37        204.83         2.59 o                         
  -2  23   4         88.38         82.41         1.18 o                         
  -1  23   4        422.81        394.65         4.63 o                         
   0  23   4        583.23        575.66         6.88 o                         
   1  23   4         46.60         45.78         1.12 o                         
   2  23   4        105.65        114.28         1.51 o                         
   3  23   4        372.01        327.48         3.76 o                         
   4  23   4        123.03        132.27         1.77 o                         
   5  23   4         44.07         36.68         0.73 o                         
   6  23   4        224.69        243.64         3.88 o                         
  -7  24   4         46.73         60.56         1.38 o                         
  -6  24   4          2.47          2.85         0.29 o                         
  -5  24   4         79.01         71.73         1.06 o                         
  -4  24   4        156.27        155.61         1.98 o                         
  -3  24   4         12.38         13.04         0.48 o                         
  -2  24   4        581.51        560.05         6.49 o                         
  -1  24   4         72.27         69.51         1.15 o                         
   0  24   4        350.08        352.76         4.32 o                         
   1  24   4        719.13        700.86         8.33 o                         
   2  24   4        252.16        271.69         3.26 o                         
   3  24   4         22.83         23.76         0.63 o                         
   4  24   4        211.93        215.18         2.73 o                         
   5  24   4         42.94         53.19         0.91 o                         
   6  24   4        113.88        112.56         2.19 o                         
  -7  25   4         27.96         31.16         0.81 o                         
  -6  25   4        240.96        244.54         4.20 o                         
  -5  25   4          0.28          0.41         0.26 o                         
  -4  25   4        298.10        295.68         3.64 o                         
  -3  25   4        359.75        356.06         4.36 o                         
  -2  25   4         78.39         68.88         1.17 o                         
  -1  25   4        324.26        313.71         3.72 o                         
   0  25   4        124.16        116.85         1.60 o                         
   1  25   4          0.59          0.76         0.29 o                         
   2  25   4         86.38         77.12         2.48 o                         
   3  25   4          5.19          4.71         0.43 o                         
   4  25   4         86.81         94.96         1.45 o                         
   5  25   4          8.84          7.07         0.44 o                         
   6  25   4         53.65         58.89         1.56 o                         
  -6  26   4        313.77        356.64         6.50 o                         
  -5  26   4          0.33          0.57         0.26 o                         
  -4  26   4         20.91         21.24         0.60 o                         
  -3  26   4         84.88         90.88         1.38 o                         
  -2  26   4         77.85         61.01         1.25 o                         
  -1  26   4        237.92        231.10         2.89 o                         
   0  26   4         39.83         36.81         0.75 o                         
   1  26   4          3.69          4.09         0.35 o                         
   2  26   4       2001.52       1901.81        23.13 o                         
   3  26   4          3.14          6.29         0.38 o                         
   4  26   4         79.99         82.55         1.64 o                         
   5  26   4         43.81         43.92         1.47 o                         
  -6  27   4          6.57          5.37         0.54 o                         
  -5  27   4         68.06         71.47         1.64 o                         
  -4  27   4          9.24          7.71         0.47 o                         
  -3  27   4         87.55         70.15         1.24 o                         
  -2  27   4        341.57        308.19         4.26 o                         
  -1  27   4        289.48        254.94         3.16 o                         
   0  27   4         46.64         52.00         0.90 o                         
   1  27   4        164.49        172.70         2.28 o                         
   2  27   4          8.18         10.12         0.49 o                         
   3  27   4        233.86        216.27         3.51 o                         
   4  27   4        562.48        581.96         9.70 o                         
   5  27   4         73.56         70.16         1.73 o                         
  -5  28   4         69.24         67.16         1.65 o                         
  -4  28   4          0.00          0.36         0.27 o                         
  -3  28   4          0.73          1.29         0.29 o                         
  -2  28   4         20.44         16.85         0.61 o                         
  -1  28   4          0.84          2.30         0.29 o                         
   0  28   4         20.75         24.29         0.89 o                         
   1  28   4         73.27         68.40         1.33 o                         
   2  28   4        348.69        370.30         6.27 o                         
   3  28   4        591.21        657.20        10.99 o                         
   4  28   4          0.06          1.68         0.47 o                         
  -5  29   4          5.98          4.07         0.41 o                         
  -4  29   4         11.95         13.81         0.53 o                         
  -3  29   4        145.61        145.14         3.37 o                         
  -2  29   4         54.16         52.11         1.12 o                         
  -1  29   4        323.96        336.24         5.69 o                         
   0  29   4        478.53        508.53         7.12 o                         
   1  29   4        102.08         98.11         1.61 o                         
   2  29   4         86.86         94.89         1.90 o                         
   3  29   4        138.01        135.90         2.82 o                         
  -4  30   4          0.01          0.09         0.33 o                         
  -3  30   4         53.43         46.84         1.09 o                         
  -2  30   4          0.03          0.42         0.26 o                         
  -1  30   4        222.68        223.69         4.11 o                         
   0  30   4        206.44        200.98         3.44 o                         
   1  30   4          2.69          5.03         0.36 o                         
   2  30   4        400.32        396.89         7.18 o                         
  -3  31   4         42.26         40.98         1.49 o                         
  -2  31   4         12.06         13.31         0.49 o                         
  -1  31   4        102.64        107.54         2.26 o                         
   0  31   4         50.03         50.78         1.37 o                         
   1  31   4         44.95         46.19         1.83 o                         
 -11   1   5          3.67          2.26         0.66 o                         
 -10   1   5         54.88         54.22         1.24 o                         
  -9   1   5        502.75        500.95         6.71 o                         
  -8   1   5          4.93          5.36         0.33 o                         
  -7   1   5          1.25          2.25         0.24 o                         
  -6   1   5        207.37        196.64         2.69 o                         
  -5   1   5        154.09        191.08         2.71 o                         
  -4   1   5        313.29        318.12         3.87 o                         
  -3   1   5       2309.36       2294.07        37.97 o                         
  -2   1   5       1765.23       1804.22        29.89 o                         
  -1   1   5       1026.35       1102.14        15.30 o                         
   1   1   5       2200.49       2113.94        46.23 o                         
   2   1   5        957.38        959.34        13.38 o                         
   3   1   5        300.07        334.83         4.99 o                         
   4   1   5         29.98         17.68         0.54 o                         
   5   1   5         23.92         20.41         0.70 o                         
   6   1   5         97.04         97.86         1.52 o                         
   7   1   5          2.14          1.54         0.29 o                         
   8   1   5        174.75        170.90         2.55 o                         
   9   1   5         24.08         16.99         0.48 o                         
 -11   2   5        111.28        112.51         4.87 o                         
 -10   2   5         70.43         71.79         1.37 o                         
  -9   2   5        141.63        147.32         2.17 o                         
  -8   2   5        237.97        236.90         3.09 o                         
  -7   2   5        353.88        344.90         3.85 o                         
  -6   2   5        484.54        473.14         5.02 o                         
  -5   2   5       1615.46       1552.90        18.27 o                         
  -4   2   5        593.41        640.65         7.69 o                         
  -3   2   5          0.11          2.94         0.30 o                         
  -2   2   5       1079.00       1153.96        14.07 o                         
  -1   2   5        181.60        207.51         2.45 o                         
   0   2   5         95.55        109.99         1.48 o                         
   1   2   5        926.40        891.80        11.35 o                         
   2   2   5          4.15          4.59         0.40 o                         
   3   2   5        454.51        514.64         6.95 o                         
   4   2   5        329.84        373.96         5.27 o                         
   5   2   5        964.12        852.06         9.81 o                         
   6   2   5        953.37        926.65        10.39 o                         
   7   2   5         22.14         24.14         0.63 o                         
   8   2   5         49.72         33.32         0.69 o                         
   9   2   5         54.29         56.98         1.30 o                         
 -11   3   5        214.15        220.85         7.08 o                         
 -10   3   5         25.43         26.42         0.73 o                         
  -9   3   5        726.74        727.57         9.30 o                         
  -8   3   5         32.28         32.64         0.71 o                         
  -7   3   5         45.58         38.25         1.00 o                         
  -6   3   5        304.89        319.73         3.36 o                         
  -5   3   5        419.45        394.60         4.63 o                         
  -4   3   5        264.49        274.79         3.84 o                         
  -3   3   5        732.77        646.29         7.97 o                         
  -2   3   5         39.96         75.70         1.15 o                         
  -1   3   5       2329.40       2472.40        48.38 o                         
   1   3   5       3734.68       3472.71       151.82 o                         
   2   3   5       1079.37       1092.86        12.05 o                         
   3   3   5       3423.83       3307.69        64.55 o                         
   4   3   5          0.18          1.24         0.30 o                         
   5   3   5        443.16        436.82         5.73 o                         
   6   3   5          3.14          3.81         0.33 o                         
   7   3   5        341.30        329.57         3.93 o                         
   8   3   5         25.82         19.17         0.55 o                         
   9   3   5        250.73        298.53         4.45 o                         
 -11   4   5         32.97         41.93         1.03 o                         
 -10   4   5         82.40         84.48         1.59 o                         
  -9   4   5         54.84         50.29         1.27 o                         
  -8   4   5       1468.23       1426.29        16.24 o                         
  -7   4   5         94.81        101.15         1.90 o                         
  -6   4   5        276.95        274.49         3.40 o                         
  -5   4   5          0.27          2.41         0.25 o                         
  -4   4   5          2.17          1.59         0.23 o                         
  -3   4   5       1514.80       1450.50        24.11 o                         
   0   4   5       2686.06       2736.81       119.58 o                         
   1   4   5          2.92         19.09         0.52 o                         
   2   4   5          3.00          6.03         0.36 o                         
   3   4   5       1581.60       1574.60        17.88 o                         
   4   4   5        166.68        170.38         1.96 o                         
   5   4   5        121.76        117.91         1.49 o                         
   6   4   5        413.15        423.53         4.74 o                         
   7   4   5         70.06         91.35         1.38 o                         
   8   4   5          0.17          3.07         0.30 o                         
   9   4   5        307.01        315.54         4.99 o                         
 -11   5   5         23.38         26.53         1.37 o                         
 -10   5   5         10.03          6.32         0.43 o                         
  -9   5   5        205.71        215.29         4.22 o                         
  -8   5   5        480.99        503.61         5.88 o                         
  -7   5   5        194.23        216.57         2.88 o                         
  -6   5   5         56.04         62.43         1.17 o                         
  -5   5   5         21.16          7.85         0.47 o                         
  -4   5   5       1199.10       1152.48        14.69 o                         
  -3   5   5        695.09        766.02        10.25 o                         
  -2   5   5       1072.25       1059.21        16.47 o                         
  -1   5   5       2477.32       2504.43       109.68 o                         
   0   5   5       3006.61       3191.51        98.58 o                         
   1   5   5          0.00         12.51         0.42 o                         
   2   5   5          0.04          9.17         0.45 o                         
   3   5   5         91.86        119.26         2.40 o                         
   4   5   5         29.19         29.93         0.62 o                         
   5   5   5       1807.17       1655.20        17.68 o                         
   6   5   5        255.96        242.24         2.84 o                         
   7   5   5        194.68        195.09         2.52 o                         
   8   5   5        330.22        322.94         4.10 o                         
   9   5   5        137.78        169.44         2.61 o                         
 -11   6   5        130.99        140.81         2.84 o                         
 -10   6   5          5.98          6.41         0.51 o                         
  -9   6   5        670.92        658.24         9.75 o                         
  -8   6   5        323.56        320.82         4.28 o                         
  -7   6   5         83.88         89.02         1.17 o                         
  -6   6   5          0.54          0.95         0.22 o                         
  -5   6   5         61.93         56.89         0.92 o                         
  -4   6   5          2.27          3.19         0.35 o                         
  -3   6   5        443.18        508.83         6.33 o                         
  -2   6   5        979.19       1022.84        14.25 o                         
  -1   6   5       1848.30       1844.37        46.74 o                         
   0   6   5       2594.43       2684.34       117.10 o                         
   1   6   5       2250.07       2197.87        48.10 o                         
   2   6   5        248.79        242.14         3.02 o                         
   3   6   5        520.65        525.05         6.33 o                         
   4   6   5         49.56         54.18         0.90 o                         
   5   6   5         15.65         14.91         0.64 o                         
   6   6   5        150.81        139.46         3.99 o                         
   7   6   5         83.79         80.63         1.25 o                         
   8   6   5         67.89         72.97         1.17 o                         
   9   6   5         76.99         99.51         3.03 o                         
 -11   7   5         10.36          9.90         0.41 o                         
 -10   7   5          1.50          3.63         0.36 o                         
  -9   7   5          6.06          7.43         0.43 o                         
  -8   7   5        390.77        403.42         5.05 o                         
  -7   7   5         31.74         38.26         0.73 o                         
  -6   7   5        360.36        331.39         3.85 o                         
  -5   7   5        322.74        300.76         3.51 o                         
  -4   7   5         41.10         64.09         1.08 o                         
  -3   7   5        783.73        900.69        11.06 o                         
  -2   7   5       5002.05       4798.51       209.32 o                         
  -1   7   5       1943.67       1907.47        48.35 o                         
   0   7   5       1174.15       1363.93        22.62 o                         
   1   7   5        227.94        281.93         4.31 o                         
   2   7   5        241.95        225.62         3.19 o                         
   3   7   5        342.88        370.16         4.54 o                         
   4   7   5        271.71        239.43         3.21 o                         
   5   7   5        316.34        303.89         3.94 o                         
   6   7   5        358.65        300.07         3.64 o                         
   7   7   5          0.47          1.03         0.33 o                         
   8   7   5          1.64          2.44         0.32 o                         
   9   7   5          1.86          6.28         0.46 o                         
 -11   8   5        161.15        146.11         3.28 o                         
 -10   8   5        691.36        665.83         9.77 o                         
  -9   8   5        376.53        388.64         5.54 o                         
  -8   8   5         63.84         67.40         1.10 o                         
  -7   8   5       1420.02       1358.13        14.13 o                         
  -6   8   5         67.00         67.74         0.96 o                         
  -5   8   5        419.17        396.54         4.27 o                         
  -4   8   5        249.82        296.25         3.98 o                         
  -3   8   5         89.46        129.80         2.32 o                         
  -2   8   5        413.90        433.45         5.22 o                         
   0   8   5          1.98          6.42         0.39 o                         
   1   8   5          5.32          6.62         0.45 o                         
   2   8   5       1535.96       1591.17        22.09 o                         
   3   8   5        131.27        161.76         2.10 o                         
   4   8   5        979.94        972.43        10.20 o                         
   5   8   5         69.39         76.90         1.48 o                         
   6   8   5        135.86        139.59         1.78 o                         
   7   8   5        129.97        155.10         2.14 o                         
   8   8   5         40.58         37.60         0.74 o                         
   9   8   5        462.12        472.54         6.97 o                         
 -11   9   5        213.45        189.96         8.37 o                         
 -10   9   5          0.46          1.24         0.24 o                         
  -9   9   5         46.62         47.80         1.01 o                         
  -8   9   5        586.90        569.15         7.06 o                         
  -7   9   5        133.09        137.10         1.64 o                         
  -6   9   5          4.05          2.35         0.27 o                         
  -5   9   5        679.28        695.91         7.76 o                         
  -4   9   5         57.82         86.02         1.35 o                         
  -3   9   5        181.65        195.99         3.10 o                         
  -2   9   5       5384.06       4986.72       217.55 o                         
  -1   9   5        535.90        558.52         8.11 o                         
   0   9   5        297.05        322.11         5.17 o                         
   1   9   5         39.25         34.18         0.86 o                         
   2   9   5        725.62        685.46         9.21 o                         
   3   9   5        588.53        669.35         9.80 o                         
   4   9   5        677.26        689.43         7.73 o                         
   5   9   5        268.41        283.87         3.71 o                         
   6   9   5          1.64          5.86         0.38 o                         
   7   9   5        165.93        146.37         2.03 o                         
   8   9   5         10.44         12.50         0.55 o                         
   9   9   5         40.19         46.68         1.19 o                         
 -10  10   5         80.70         69.28         1.33 o                         
  -9  10   5         45.18         37.68         0.69 o                         
  -8  10   5        252.48        251.59         3.71 o                         
  -7  10   5       1615.04       1541.14        15.59 o                         
  -6  10   5        640.58        619.77         6.26 o                         
  -5  10   5        147.04        146.14         1.99 o                         
  -4  10   5       1344.66       1360.40        15.00 o                         
  -3  10   5         44.22         49.52         1.04 o                         
  -2  10   5       1170.66       1236.50        15.71 o                         
  -1  10   5        786.73        817.31        10.92 o                         
   0  10   5       1576.30       1567.23        22.95 o                         
   1  10   5         14.56         21.20         0.79 o                         
   2  10   5        683.01        756.95        11.38 o                         
   3  10   5       2440.69       2394.16        25.48 o                         
   4  10   5        340.71        335.28         3.50 o                         
   5  10   5        122.10        108.36         1.41 o                         
   6  10   5        185.69        162.66         2.16 o                         
   7  10   5        134.73        124.31         1.78 o                         
   8  10   5        575.53        562.85         7.23 o                         
   9  10   5          0.00          0.99         0.26 o                         
 -10  11   5         12.67         11.96         0.42 o                         
  -9  11   5        383.76        393.88         5.10 o                         
  -8  11   5         41.68         35.03         0.66 o                         
  -7  11   5        524.33        525.89         5.62 o                         
  -6  11   5        385.55        400.72         4.60 o                         
  -5  11   5          8.47         12.27         0.42 o                         
  -4  11   5         21.27         32.27         0.62 o                         
  -3  11   5          6.59          6.38         0.43 o                         
  -2  11   5         17.34         23.23         0.57 o                         
  -1  11   5         18.03         25.62         0.65 o                         
   0  11   5        141.62        210.56         5.78 o                         
   1  11   5       1015.57       1021.64        17.11 o                         
   2  11   5         45.72         37.34         0.69 o                         
   3  11   5          1.61          2.69         0.30 o                         
   4  11   5         30.89         34.82         0.71 o                         
   5  11   5         26.38         26.40         0.64 o                         
   6  11   5        576.41        571.19         7.12 o                         
   7  11   5         51.25         67.84         1.15 o                         
   8  11   5         70.18         88.09         1.30 o                         
   9  11   5          0.25          1.15         0.24 o                         
 -10  12   5          1.01          0.67         0.23 o                         
  -9  12   5         10.70          5.16         0.32 o                         
  -8  12   5          2.74          4.89         0.33 o                         
  -7  12   5        221.97        207.59         2.39 o                         
  -6  12   5         86.18         85.94         1.12 o                         
  -5  12   5        355.31        355.80         3.65 o                         
  -4  12   5        120.46         95.47         1.24 o                         
  -3  12   5         18.91         32.85         0.60 o                         
  -2  12   5         95.10        104.55         1.73 o                         
  -1  12   5         70.61         92.29         1.39 o                         
   0  12   5        152.89        162.26         2.47 o                         
   1  12   5        369.58        401.61         5.05 o                         
   2  12   5        446.64        442.82         4.87 o                         
   3  12   5         56.70         49.54         0.81 o                         
   4  12   5        104.18        137.86         1.78 o                         
   5  12   5        334.60        312.14         3.44 o                         
   6  12   5         23.65         21.43         0.63 o                         
   7  12   5          6.33          4.73         0.35 o                         
   8  12   5        195.85        193.52         2.99 o                         
 -10  13   5          9.30          8.65         0.39 o                         
  -9  13   5         12.63         14.80         0.42 o                         
  -8  13   5         10.60          9.98         0.43 o                         
  -7  13   5         17.83         20.70         0.56 o                         
  -6  13   5        101.97        106.22         1.31 o                         
  -5  13   5          2.34          6.18         0.31 o                         
  -4  13   5         22.08         32.35         0.97 o                         
  -3  13   5       2108.02       2016.87        22.83 o                         
  -2  13   5        553.67        535.88         6.41 o                         
  -1  13   5        332.79        318.05         3.77 o                         
   0  13   5        743.65        655.52         7.82 o                         
   1  13   5        227.40        278.90         3.24 o                         
   2  13   5        164.29        162.82         1.89 o                         
   3  13   5         64.98         72.63         1.01 o                         
   4  13   5          8.21         20.61         0.54 o                         
   5  13   5        557.90        539.86         5.62 o                         
   6  13   5         73.23         53.39         0.94 o                         
   7  13   5        129.13        107.84         1.60 o                         
   8  13   5        250.84        287.75         4.33 o                         
 -10  14   5         34.11         26.30         0.67 o                         
  -9  14   5          8.82         15.34         0.42 o                         
  -8  14   5        197.13        208.95         2.70 o                         
  -7  14   5         90.10         89.16         1.22 o                         
  -6  14   5        175.61        155.35         2.02 o                         
  -5  14   5         61.41         71.90         1.11 o                         
  -4  14   5        257.11        263.47         2.82 o                         
  -3  14   5       1176.55       1112.38        12.25 o                         
  -2  14   5        174.74        191.27         2.27 o                         
  -1  14   5        106.14        162.03         2.01 o                         
   0  14   5         43.43         47.20         0.72 o                         
   1  14   5         29.79         21.26         0.48 o                         
   2  14   5         19.66         16.50         0.46 o                         
   3  14   5         27.71         33.10         0.67 o                         
   4  14   5         28.22         20.43         0.56 o                         
   5  14   5        131.77        111.51         2.78 o                         
   6  14   5         91.18         76.08         1.16 o                         
   7  14   5         53.50         40.38         0.93 o                         
   8  14   5        284.83        264.33         3.96 o                         
 -10  15   5         29.10         29.58         0.78 o                         
  -9  15   5          1.11          5.54         0.29 o                         
  -8  15   5        532.36        512.63         5.92 o                         
  -7  15   5          4.48          1.89         0.24 o                         
  -6  15   5       1826.44       1705.90        17.70 o                         
  -5  15   5         31.44         25.51         0.59 o                         
  -4  15   5        908.59        944.69         9.14 o                         
  -3  15   5          0.03          2.09         0.23 o                         
  -2  15   5         16.71         12.31         0.42 o                         
  -1  15   5        267.75        232.94         2.64 o                         
   0  15   5        469.87        421.20         4.48 o                         
   1  15   5          4.22          7.96         0.35 o                         
   2  15   5        705.95        731.46         6.98 o                         
   3  15   5        212.65        228.89         2.78 o                         
   4  15   5          3.54          6.16         0.35 o                         
   5  15   5        283.75        308.12         3.72 o                         
   6  15   5         29.62         32.53         0.72 o                         
   7  15   5        371.43        366.62         5.85 o                         
   8  15   5        137.47        124.99         2.91 o                         
  -9  16   5        333.39        333.46         4.93 o                         
  -8  16   5         20.42         13.75         0.46 o                         
  -7  16   5        120.02        112.44         1.41 o                         
  -6  16   5        477.44        441.33         4.72 o                         
  -5  16   5        671.52        647.16         6.85 o                         
  -4  16   5        420.21        404.09         4.24 o                         
  -3  16   5        334.20        397.15         4.03 o                         
  -2  16   5         49.80         51.31         0.71 o                         
  -1  16   5        266.56        317.25         3.34 o                         
   0  16   5          3.70          6.57         0.33 o                         
   1  16   5        536.38        536.61         5.39 o                         
   2  16   5         36.75         44.95         0.76 o                         
   3  16   5        282.55        283.26         3.24 o                         
   4  16   5         63.14         75.06         1.14 o                         
   5  16   5       1053.76       1021.25        11.71 o                         
   6  16   5         26.48         22.75         0.76 o                         
   7  16   5         78.88         63.74         1.16 o                         
   8  16   5         32.52         31.54         0.76 o                         
  -9  17   5         12.61         12.53         0.43 o                         
  -8  17   5         17.55         15.92         0.44 o                         
  -7  17   5         87.26         48.18         0.76 o                         
  -6  17   5          9.13          4.82         0.34 o                         
  -5  17   5         32.12         26.77         0.59 o                         
  -4  17   5       1464.54       1549.06        15.64 o                         
  -3  17   5       2066.90       1947.62        20.13 o                         
  -2  17   5        698.39        748.96         7.27 o                         
  -1  17   5        207.33        220.33         2.32 o                         
   0  17   5         75.99         93.56         1.12 o                         
   1  17   5        291.10        333.32         3.44 o                         
   2  17   5        527.63        590.11         6.09 o                         
   3  17   5         65.56         60.48         0.84 o                         
   4  17   5        277.65        253.64         3.00 o                         
   5  17   5        431.92        374.24         4.46 o                         
   6  17   5          9.57         10.64         0.53 o                         
   7  17   5        217.60        213.53         3.27 o                         
   8  17   5         12.47         13.80         0.53 o                         
  -9  18   5         46.56         30.37         0.79 o                         
  -8  18   5          3.88          1.69         0.22 o                         
  -7  18   5         46.23         36.37         0.70 o                         
  -6  18   5        897.66        785.40         8.51 o                         
  -5  18   5         61.97         41.16         0.70 o                         
  -4  18   5         91.69        106.67         1.24 o                         
  -3  18   5        251.05        256.43         3.11 o                         
  -2  18   5        107.30        103.82         1.33 o                         
  -1  18   5         28.01         40.84         0.67 o                         
   0  18   5        454.76        447.49         4.52 o                         
   1  18   5        197.46        203.61         3.58 o                         
   2  18   5         88.31         75.54         0.99 o                         
   3  18   5        290.94        289.96         3.04 o                         
   4  18   5        312.65        317.31         3.80 o                         
   5  18   5         51.61         40.91         0.74 o                         
   6  18   5        591.18        562.67         7.23 o                         
   7  18   5         12.88         17.50         0.60 o                         
  -9  19   5         26.79         24.10         0.67 o                         
  -8  19   5         45.14         52.68         1.10 o                         
  -7  19   5         21.18         19.90         0.48 o                         
  -6  19   5        554.53        561.94         6.12 o                         
  -5  19   5          0.34          1.20         0.26 o                         
  -4  19   5         26.35         28.96         0.54 o                         
  -3  19   5         51.91         57.70         0.78 o                         
  -2  19   5        333.22        367.71         3.85 o                         
  -1  19   5        859.67        868.58         9.09 o                         
   0  19   5         42.68         38.45         0.72 o                         
   1  19   5        830.24        811.47         8.08 o                         
   2  19   5         75.27         71.75         0.92 o                         
   3  19   5          1.95          1.87         0.27 o                         
   4  19   5          0.51          0.78         0.26 o                         
   5  19   5          0.06          1.00         0.34 o                         
   6  19   5        294.08        303.11         4.51 o                         
   7  19   5          0.21          1.31         0.30 o                         
  -8  20   5        108.68        114.66         1.64 o                         
  -7  20   5        533.70        555.00         6.84 o                         
  -6  20   5        200.33        200.51         2.47 o                         
  -5  20   5          9.64          8.77         0.37 o                         
  -4  20   5          4.94         13.40         0.47 o                         
  -3  20   5          0.87          3.73         0.26 o                         
  -2  20   5        704.17        727.38         7.87 o                         
  -1  20   5        106.50        101.12         1.35 o                         
   0  20   5        200.45        187.31         2.07 o                         
   1  20   5        188.06        195.56         2.11 o                         
   2  20   5          9.51         15.93         0.46 o                         
   3  20   5          4.40          5.56         0.39 o                         
   4  20   5        100.28        102.68         1.37 o                         
   5  20   5        119.83        115.74         1.66 o                         
   6  20   5         42.06         60.81         1.23 o                         
   7  20   5         69.70         72.58         1.65 o                         
  -8  21   5        148.38        138.99         2.15 o                         
  -7  21   5        276.08        272.42         3.57 o                         
  -6  21   5          0.21          1.86         0.25 o                         
  -5  21   5         85.73         80.08         1.04 o                         
  -4  21   5        855.24        797.33         8.59 o                         
  -3  21   5       1685.36       1660.16        17.69 o                         
  -2  21   5         96.15         91.33         1.17 o                         
  -1  21   5        185.84        178.47         2.24 o                         
   0  21   5        142.80        160.41         1.86 o                         
   1  21   5        285.62        256.44         2.87 o                         
   2  21   5         36.02         43.48         1.00 o                         
   3  21   5         67.01         65.14         0.92 o                         
   4  21   5         72.46         68.93         1.01 o                         
   5  21   5        227.93        257.60         3.58 o                         
   6  21   5         42.56         38.41         0.83 o                         
   7  21   5         51.58         36.95         1.42 o                         
  -8  22   5        345.73        360.29         7.16 o                         
  -7  22   5          0.69          1.39         0.23 o                         
  -6  22   5        224.75        254.46         3.14 o                         
  -5  22   5        604.54        681.29         7.61 o                         
  -4  22   5         16.97          6.06         0.35 o                         
  -3  22   5        429.43        387.00         4.69 o                         
  -2  22   5         55.79         41.34         0.79 o                         
  -1  22   5         54.43         44.50         0.80 o                         
   0  22   5         53.94         56.99         0.84 o                         
   1  22   5        330.77        325.67         3.62 o                         
   2  22   5        261.26        262.13         2.87 o                         
   3  22   5          0.13          1.30         0.28 o                         
   4  22   5        302.35        307.90         3.80 o                         
   5  22   5         32.71         32.74         0.77 o                         
   6  22   5         11.88         19.01         0.61 o                         
  -7  23   5         21.58         24.10         0.61 o                         
  -6  23   5        129.22        134.85         2.04 o                         
  -5  23   5        150.08        139.40         1.76 o                         
  -4  23   5        244.38        244.50         2.88 o                         
  -3  23   5         22.98         16.43         0.48 o                         
  -2  23   5         90.87         84.74         1.20 o                         
  -1  23   5         41.27         42.40         0.78 o                         
   0  23   5         13.62         13.32         0.45 o                         
   1  23   5        773.05        753.74         8.39 o                         
   2  23   5         34.12         46.41         0.84 o                         
   3  23   5         56.71         52.50         0.88 o                         
   4  23   5         14.86         15.73         0.50 o                         
   5  23   5         48.60         54.34         1.05 o                         
   6  23   5          4.72          4.17         0.43 o                         
  -7  24   5          6.96          6.52         0.60 o                         
  -6  24   5        389.83        408.76         6.09 o                         
  -5  24   5        116.33        142.00         1.93 o                         
  -4  24   5         27.30         29.12         0.61 o                         
  -3  24   5        106.78        102.71         1.45 o                         
  -2  24   5        280.10        288.12         3.44 o                         
  -1  24   5        174.15        164.50         2.14 o                         
   0  24   5          7.61          5.38         0.32 o                         
   1  24   5        517.21        577.16         7.46 o                         
   2  24   5        194.81        180.53         2.42 o                         
   3  24   5         27.23         22.92         0.75 o                         
   4  24   5        287.13        296.55         4.26 o                         
   5  24   5         10.82         10.79         0.50 o                         
  -7  25   5        166.75        128.45         2.72 o                         
  -6  25   5         49.52         56.04         1.51 o                         
  -5  25   5          8.59         18.97         0.52 o                         
  -4  25   5          0.69          0.28         0.26 o                         
  -3  25   5          0.35          0.60         0.27 o                         
  -2  25   5          1.61          2.93         0.30 o                         
  -1  25   5         93.20        100.20         1.43 o                         
   0  25   5         20.87         21.11         0.53 o                         
   1  25   5        335.81        330.55         4.38 o                         
   2  25   5        102.92        114.71         1.70 o                         
   3  25   5        678.99        658.46         9.74 o                         
   4  25   5        430.55        465.97         7.33 o                         
   5  25   5        470.76        488.97        10.57 o                         
  -6  26   5        331.96        366.53         7.27 o                         
  -5  26   5         32.52         24.38         0.83 o                         
  -4  26   5         29.39         49.41         0.92 o                         
  -3  26   5          3.71          6.46         0.37 o                         
  -2  26   5        132.08        107.26         1.48 o                         
  -1  26   5         32.99         31.53         0.76 o                         
   0  26   5        174.54        175.29         2.30 o                         
   1  26   5         34.18         29.39         0.65 o                         
   2  26   5        576.28        572.18         7.70 o                         
   3  26   5         49.44         54.12         1.03 o                         
   4  26   5        409.90        384.55         6.47 o                         
  -6  27   5         11.40          5.96         0.50 o                         
  -5  27   5         14.29         17.23         0.67 o                         
  -4  27   5         11.47         23.50         0.67 o                         
  -3  27   5         10.10         12.92         0.50 o                         
  -2  27   5         88.79         89.62         1.39 o                         
  -1  27   5        215.38        219.22         3.08 o                         
   0  27   5         22.03         27.48         0.59 o                         
   1  27   5         24.54         24.99         0.64 o                         
   2  27   5        645.43        626.14         9.81 o                         
   3  27   5         17.47         17.04         0.64 o                         
   4  27   5          1.34          2.07         0.29 o                         
  -5  28   5         59.16         69.72         2.08 o                         
  -4  28   5         62.94         71.37         1.37 o                         
  -3  28   5         22.60         24.31         0.67 o                         
  -2  28   5        213.56        188.76         2.90 o                         
  -1  28   5         74.32         79.80         1.34 o                         
   0  28   5          3.07          4.08         0.34 o                         
   1  28   5          6.72          5.34         0.45 o                         
   2  28   5         54.82         70.20         1.43 o                         
   3  28   5         33.53         28.50         1.27 o                         
  -4  29   5         10.04          9.44         0.62 o                         
  -3  29   5        124.69        125.98         2.23 o                         
  -2  29   5          0.80          1.27         0.25 o                         
  -1  29   5         29.26         39.61         0.80 o                         
   0  29   5         33.71         37.05         0.84 o                         
   1  29   5        103.57        116.32         2.74 o                         
   2  29   5         72.35         83.82         1.95 o                         
  -3  30   5          1.45          5.62         0.43 o                         
  -2  30   5         14.19         14.76         0.55 o                         
  -1  30   5          1.04          0.25         0.28 o                         
   0  30   5          0.51          1.65         0.30 o                         
   1  30   5        189.31        184.98         3.77 o                         
 -11   0   6         21.36         21.33         1.38 o                         
 -10   0   6          0.01          0.82         0.37 o                         
  -9   0   6       1436.79       1421.43        31.17 o                         
  -8   0   6          0.14          2.99         0.43 o                         
  -7   0   6        345.56        359.49         5.82 o                         
  -6   0   6          0.02          3.58         0.56 o                         
  -5   0   6         82.29         92.23         1.86 o                         
  -4   0   6       4487.69       4009.27        87.63 o                         
  -3   0   6        610.56        737.72         9.86 o                         
  -2   0   6       4376.27       4545.45       198.18 o                         
   0   0   6        463.36        606.16         8.53 o                         
   1   0   6        673.51        807.53        14.60 o                         
   2   0   6         88.43        100.71         2.56 o                         
   3   0   6         26.88         26.45         0.86 o                         
   4   0   6       3290.65       3136.93        51.84 o                         
   5   0   6       1161.61       1177.50        21.31 o                         
   6   0   6       2822.08       2724.72        45.14 o                         
   7   0   6       1271.44       1199.22        20.00 o                         
   8   0   6         48.99         39.28         1.14 o                         
   9   0   6          0.66          4.19         0.67 o                         
 -11   1   6        228.12        253.40         7.98 o                         
 -10   1   6          1.39          2.47         0.36 o                         
  -9   1   6        915.38        879.34        18.38 o                         
  -8   1   6        508.36        522.34         6.73 o                         
  -7   1   6         42.12         39.75         0.71 o                         
  -6   1   6         64.07         55.34         0.87 o                         
  -5   1   6        121.71        110.81         1.50 o                         
  -4   1   6       1484.42       1503.25        16.50 o                         
  -3   1   6        440.83        459.45         5.30 o                         
  -2   1   6        250.99        239.05         4.63 o                         
  -1   1   6        599.09        586.38         5.97 o                         
   0   1   6         10.08         12.92         0.41 o                         
   1   1   6        654.35        581.92         7.22 o                         
   2   1   6         15.17         38.71         0.82 o                         
   3   1   6        295.19        340.80         3.59 o                         
   4   1   6         45.96         60.46         1.49 o                         
   5   1   6        660.61        678.85         9.19 o                         
   6   1   6        238.09        217.26         3.05 o                         
   7   1   6         89.37         98.09         2.51 o                         
   8   1   6        104.36        115.66         1.67 o                         
   9   1   6          0.15          0.33         0.40 o                         
 -11   2   6          0.07          0.62         0.45 o                         
 -10   2   6        245.36        243.17         5.47 o                         
  -9   2   6        129.64        132.47         2.87 o                         
  -8   2   6        167.44        171.45         2.45 o                         
  -7   2   6         57.04         54.64         1.25 o                         
  -6   2   6         45.11         41.95         0.82 o                         
  -5   2   6         59.44         65.45         1.35 o                         
  -4   2   6        449.53        417.71         4.72 o                         
  -3   2   6        469.74        508.45         5.45 o                         
  -2   2   6       2894.00       2937.26        48.48 o                         
  -1   2   6       4183.33       4225.33       130.43 o                         
   0   2   6        550.78        550.67         5.95 o                         
   1   2   6       1321.55       1458.24        16.02 o                         
   2   2   6        479.47        448.28         5.61 o                         
   3   2   6        270.47        247.01         2.81 o                         
   4   2   6          2.03          5.20         0.37 o                         
   5   2   6         93.14         93.28         1.92 o                         
   6   2   6        247.86        254.73         3.27 o                         
   7   2   6          0.92          1.97         0.33 o                         
   8   2   6        114.76        117.91         1.65 o                         
   9   2   6         27.26         22.79         0.72 o                         
 -11   3   6        142.75        144.39         3.29 o                         
 -10   3   6          9.60         10.99         0.60 o                         
  -9   3   6        470.08        454.82         7.15 o                         
  -8   3   6        372.09        373.47         5.35 o                         
  -7   3   6        113.17        109.13         1.50 o                         
  -6   3   6        179.26        163.33         2.11 o                         
  -5   3   6       1380.44       1407.98        13.51 o                         
  -4   3   6          9.03          8.76         0.43 o                         
  -3   3   6        150.79        168.27         2.70 o                         
  -2   3   6        161.55        145.05         1.80 o                         
  -1   3   6         28.15         23.45         0.64 o                         
   0   3   6          1.67          7.86         0.35 o                         
   1   3   6       2328.26       2319.33        29.29 o                         
   2   3   6        507.51        518.85         5.84 o                         
   3   3   6          7.27          8.38         0.41 o                         
   4   3   6        198.84        204.82         2.48 o                         
   5   3   6        233.48        258.92         3.34 o                         
   6   3   6        183.80        197.39         2.66 o                         
   7   3   6         20.61         23.39         1.28 o                         
   8   3   6         56.31         47.96         1.14 o                         
   9   3   6          9.20         13.60         0.60 o                         
 -11   4   6          0.47          0.76         0.30 o                         
 -10   4   6        354.81        371.35         7.36 o                         
  -9   4   6        142.32        150.18         2.54 o                         
  -8   4   6         57.17         59.89         1.09 o                         
  -7   4   6          4.61          7.12         0.41 o                         
  -6   4   6         37.01         27.62         0.58 o                         
  -5   4   6       1719.86       1751.39        18.12 o                         
  -4   4   6        433.57        420.18         5.79 o                         
  -3   4   6         43.00         45.26         0.81 o                         
  -2   4   6       1973.76       1996.19        35.67 o                         
  -1   4   6       1343.51       1291.52        17.94 o                         
   0   4   6        788.90        896.25        10.21 o                         
   1   4   6        267.18        318.41         7.27 o                         
   2   4   6       1082.11       1164.98        13.28 o                         
   3   4   6         35.71         49.07         0.76 o                         
   4   4   6        202.51        217.28         2.52 o                         
   5   4   6        922.69        941.57        11.23 o                         
   6   4   6        646.61        611.44         8.19 o                         
   7   4   6       2316.67       2201.68        26.77 o                         
   8   4   6        101.53         97.77         1.57 o                         
   9   4   6         28.26         18.17         1.09 o                         
 -11   5   6         41.17         27.83         1.53 o                         
 -10   5   6         14.81         15.47         0.58 o                         
  -9   5   6        432.47        416.68         6.61 o                         
  -8   5   6        164.99        163.56         2.64 o                         
  -7   5   6        118.75        118.25         1.69 o                         
  -6   5   6         81.44         63.85         0.93 o                         
  -5   5   6         50.42         45.09         1.40 o                         
  -4   5   6        722.23        817.55        10.51 o                         
  -3   5   6        203.36        206.87         2.71 o                         
  -2   5   6          0.00          2.49         0.30 o                         
  -1   5   6        267.05        296.55         3.76 o                         
   0   5   6        211.72        241.14         3.28 o                         
   1   5   6       1835.83       1874.72        21.97 o                         
   2   5   6        280.31        319.79         3.82 o                         
   3   5   6         69.32         68.05         0.86 o                         
   4   5   6       1907.23       1868.90        21.20 o                         
   5   5   6        672.07        674.95         8.43 o                         
   6   5   6        688.29        687.76         8.23 o                         
   7   5   6         16.17         22.47         0.80 o                         
   8   5   6          8.38          5.09         0.35 o                         
   9   5   6         10.78         14.88         0.65 o                         
 -11   6   6        259.27        274.31        16.31 o                         
 -10   6   6         47.51         50.88         1.40 o                         
  -9   6   6        132.38        138.05         2.38 o                         
  -8   6   6        437.56        452.48         6.58 o                         
  -7   6   6         14.59         15.95         0.52 o                         
  -6   6   6         56.48         57.37         0.86 o                         
  -5   6   6        358.86        396.73         4.27 o                         
  -4   6   6        593.54        602.23         6.76 o                         
  -3   6   6       1196.91       1140.92        13.98 o                         
  -2   6   6        178.84        188.09         2.38 o                         
  -1   6   6       2522.72       2523.50        45.07 o                         
   0   6   6        213.83        221.67         3.12 o                         
   1   6   6        158.78        140.42         4.33 o                         
   2   6   6         62.75         57.69         1.01 o                         
   3   6   6         66.63         85.05         1.05 o                         
   4   6   6         20.13         32.92         0.85 o                         
   5   6   6        524.81        506.50         6.39 o                         
   6   6   6        216.10        218.92         3.61 o                         
   7   6   6          2.03          3.77         0.39 o                         
   8   6   6         33.61         45.59         0.88 o                         
   9   6   6        230.04        266.30         4.83 o                         
 -11   7   6        503.21        492.31        13.96 o                         
 -10   7   6        128.88        129.78         2.29 o                         
  -9   7   6          1.85          3.57         0.34 o                         
  -8   7   6        111.83        112.64         1.77 o                         
  -7   7   6        143.30        152.19         1.96 o                         
  -6   7   6        454.68        440.64         4.75 o                         
  -5   7   6         34.55         43.49         0.71 o                         
  -4   7   6         14.87         13.02         0.44 o                         
  -3   7   6       1859.73       1901.03        30.95 o                         
  -2   7   6        470.53        508.50         6.33 o                         
  -1   7   6        292.82        275.46         4.00 o                         
   0   7   6       1021.40        962.24        13.47 o                         
   1   7   6       4008.90       3995.12       123.41 o                         
   2   7   6          7.95         14.45         0.47 o                         
   3   7   6        315.43        322.37         3.26 o                         
   4   7   6        155.99        155.62         2.06 o                         
   5   7   6         43.36         59.96         1.56 o                         
   6   7   6        196.22        236.10         3.23 o                         
   7   7   6       1017.30       1054.55        16.54 o                         
   8   7   6        245.32        224.58         3.25 o                         
   9   7   6        266.33        241.73         4.81 o                         
 -10   8   6         81.74         78.75         1.45 o                         
  -9   8   6        116.00        124.78         1.93 o                         
  -8   8   6        337.42        353.11         5.46 o                         
  -7   8   6        711.47        683.58         7.64 o                         
  -6   8   6         13.67         12.81         0.57 o                         
  -5   8   6          4.51          8.34         0.35 o                         
  -4   8   6        129.10        128.57         1.87 o                         
  -3   8   6          1.19          8.65         0.46 o                         
  -2   8   6        355.55        450.52         6.35 o                         
  -1   8   6         32.29         48.99         0.95 o                         
   0   8   6          3.20          4.57         0.37 o                         
   1   8   6         10.24          7.66         0.62 o                         
   2   8   6         57.80         43.25         0.78 o                         
   3   8   6        132.53        117.78         1.50 o                         
   4   8   6         11.33         15.23         0.57 o                         
   5   8   6         13.14          8.89         0.48 o                         
   6   8   6       1789.76       1749.84        22.23 o                         
   7   8   6        426.80        485.43         7.52 o                         
   8   8   6          0.55          8.45         0.54 o                         
 -10   9   6         11.95         11.37         0.49 o                         
  -9   9   6          5.62          5.69         0.40 o                         
  -8   9   6        195.24        208.46         3.08 o                         
  -7   9   6         11.36         12.55         0.48 o                         
  -6   9   6        210.18        229.97         2.89 o                         
  -5   9   6         18.17         19.57         0.51 o                         
  -4   9   6        361.67        352.20         3.81 o                         
  -3   9   6         78.57        106.25         1.37 o                         
  -2   9   6       1764.51       1819.44        35.84 o                         
  -1   9   6        538.36        555.10         7.52 o                         
   0   9   6        917.99       1050.14        14.00 o                         
   1   9   6        194.01        236.76         3.08 o                         
   2   9   6        222.92        233.58         2.59 o                         
   3   9   6          1.51          4.24         0.32 o                         
   4   9   6         12.20         17.17         0.62 o                         
   5   9   6        359.64        324.77         4.11 o                         
   6   9   6        665.18        652.77         8.46 o                         
   7   9   6        641.30        595.21         8.03 o                         
   8   9   6        655.23        670.22         9.20 o                         
 -10  10   6          7.80          6.31         0.36 o                         
  -9  10   6         29.05         29.40         0.90 o                         
  -8  10   6          0.03          1.90         0.31 o                         
  -7  10   6        448.38        433.80         4.80 o                         
  -6  10   6         56.22         45.69         0.76 o                         
  -5  10   6         10.78         19.13         0.54 o                         
  -4  10   6        302.71        312.20         3.21 o                         
  -3  10   6         60.16         66.15         0.94 o                         
  -2  10   6        146.48        141.80         4.16 o                         
  -1  10   6        115.41        130.58         1.97 o                         
   0  10   6         66.17         62.64         2.39 o                         
   1  10   6         82.37         93.47         1.38 o                         
   2  10   6        242.66        253.72         2.89 o                         
   3  10   6        144.16        166.04         2.09 o                         
   4  10   6       1181.14       1150.99        12.80 o                         
   5  10   6       1025.87       1056.37        12.09 o                         
   6  10   6         70.12         67.87         1.45 o                         
   7  10   6         24.61         28.98         0.72 o                         
   8  10   6        157.45        157.50         2.48 o                         
 -10  11   6         12.58          9.01         0.55 o                         
  -9  11   6        836.59        821.53        12.07 o                         
  -8  11   6       1344.65       1285.57        15.67 o                         
  -7  11   6        329.76        333.71         3.85 o                         
  -6  11   6          9.77         15.05         0.55 o                         
  -5  11   6        410.96        434.29         4.55 o                         
  -4  11   6        534.21        520.59         5.11 o                         
  -3  11   6         48.88         54.78         0.72 o                         
  -2  11   6       2551.02       2589.49        35.86 o                         
  -1  11   6        256.73        304.09         3.62 o                         
   0  11   6        375.32        435.79         5.28 o                         
   1  11   6        713.34        694.84         7.74 o                         
   2  11   6         92.95         93.09         1.16 o                         
   3  11   6         37.80         34.41         0.84 o                         
   4  11   6         82.75        103.63         1.43 o                         
   5  11   6        363.34        355.35         4.90 o                         
   6  11   6        311.01        295.17         3.97 o                         
   7  11   6        220.77        214.15         3.03 o                         
   8  11   6        133.10        126.99         2.13 o                         
 -10  12   6         81.61         81.68         2.07 o                         
  -9  12   6        255.70        245.23         3.93 o                         
  -8  12   6        438.63        419.01         5.67 o                         
  -7  12   6         17.84         18.05         0.66 o                         
  -6  12   6         99.78         94.00         1.26 o                         
  -5  12   6        250.70        268.64         3.28 o                         
  -4  12   6        490.97        467.01         4.62 o                         
  -3  12   6       1019.91       1016.57         9.81 o                         
  -2  12   6        156.41        154.12         1.80 o                         
  -1  12   6       1006.51        978.78        11.18 o                         
   0  12   6        242.86        269.61         2.94 o                         
   1  12   6        138.05        143.60         1.77 o                         
   2  12   6          0.53          1.93         0.29 o                         
   3  12   6       1218.24       1223.33        14.01 o                         
   4  12   6        212.86        153.47         1.85 o                         
   5  12   6        631.50        576.27         6.91 o                         
   6  12   6        410.12        417.96         6.04 o                         
   7  12   6        147.69        136.18         2.02 o                         
   8  12   6        306.21        333.62         6.07 o                         
 -10  13   6        353.33        383.33         6.39 o                         
  -9  13   6          2.15          1.10         0.23 o                         
  -8  13   6         47.99         44.97         0.83 o                         
  -7  13   6        247.59        224.78         2.71 o                         
  -6  13   6        530.85        496.79         5.64 o                         
  -5  13   6         64.21         51.96         0.94 o                         
  -4  13   6         70.05         79.01         1.26 o                         
  -3  13   6         99.09        108.09         1.17 o                         
  -2  13   6         41.64         36.31         0.56 o                         
  -1  13   6        445.12        433.08         5.28 o                         
   0  13   6         63.96         64.98         0.96 o                         
   1  13   6         36.33         31.01         0.60 o                         
   2  13   6        353.69        355.37         3.88 o                         
   3  13   6          9.58         11.41         0.50 o                         
   4  13   6        106.13         86.50         1.80 o                         
   5  13   6       1319.75       1168.89        13.79 o                         
   6  13   6         27.37         36.71         0.91 o                         
   7  13   6         35.95         40.89         1.01 o                         
   8  13   6        191.74        191.73         3.08 o                         
 -10  14   6         10.35         15.30         0.51 o                         
  -9  14   6          4.78          5.67         0.34 o                         
  -8  14   6          6.54          5.09         0.29 o                         
  -7  14   6         61.61         64.66         1.03 o                         
  -6  14   6         12.09         11.06         0.45 o                         
  -5  14   6         18.99         12.98         0.43 o                         
  -4  14   6       1275.87       1258.75        12.75 o                         
  -3  14   6        224.80        224.93         2.31 o                         
  -2  14   6         13.33         15.51         0.41 o                         
  -1  14   6          8.31          6.61         0.29 o                         
   0  14   6        115.02         93.86         1.12 o                         
   1  14   6         81.79         88.76         1.01 o                         
   2  14   6        290.46        283.97         3.15 o                         
   3  14   6        720.11        690.12         7.13 o                         
   4  14   6        486.28        431.29         4.80 o                         
   5  14   6         68.98         86.40         1.43 o                         
   6  14   6        240.12        226.57         3.40 o                         
   7  14   6        192.63        178.45         3.17 o                         
   8  14   6         41.07         51.37         2.09 o                         
  -9  15   6          2.75          4.57         0.30 o                         
  -8  15   6         73.89         72.74         1.03 o                         
  -7  15   6         86.15         86.26         1.14 o                         
  -6  15   6        411.10        378.30         4.48 o                         
  -5  15   6        104.00         90.56         1.16 o                         
  -4  15   6         39.47         47.57         0.81 o                         
  -3  15   6        997.41        968.01         9.59 o                         
  -2  15   6        133.27        162.43         1.87 o                         
  -1  15   6          1.52          3.11         0.23 o                         
   0  15   6        104.44        104.85         1.22 o                         
   1  15   6         57.20         64.27         0.85 o                         
   2  15   6          0.40          3.11         0.37 o                         
   3  15   6         22.09         19.39         0.59 o                         
   4  15   6          3.77          2.62         0.34 o                         
   5  15   6          6.25          6.71         0.54 o                         
   6  15   6        299.54        264.52         3.88 o                         
   7  15   6         24.28         25.47         0.76 o                         
  -9  16   6          7.29          9.06         0.56 o                         
  -8  16   6          7.79          4.73         0.29 o                         
  -7  16   6          3.07          1.78         0.25 o                         
  -6  16   6        129.62        129.44         1.73 o                         
  -5  16   6          6.51          5.36         0.32 o                         
  -4  16   6       1771.69       1702.26        15.96 o                         
  -3  16   6         42.81         52.81         1.52 o                         
  -2  16   6          1.13          3.17         0.25 o                         
  -1  16   6        125.64        126.58         1.46 o                         
   0  16   6         84.89         89.82         1.15 o                         
   1  16   6        129.03        163.61         1.98 o                         
   2  16   6        726.50        696.15         6.97 o                         
   3  16   6        215.91        192.02         2.22 o                         
   4  16   6        102.63         98.64         1.40 o                         
   5  16   6        276.60        269.57         3.98 o                         
   6  16   6        275.11        277.40         3.83 o                         
   7  16   6        190.27        188.69         3.53 o                         
  -9  17   6         15.44         13.56         0.42 o                         
  -8  17   6         20.85         23.56         0.58 o                         
  -7  17   6         80.15         72.79         1.09 o                         
  -6  17   6        258.94        217.28         2.67 o                         
  -5  17   6        685.79        663.09         6.99 o                         
  -4  17   6        138.09        112.98         1.35 o                         
  -3  17   6        753.26        796.16         7.93 o                         
  -2  17   6        464.06        446.71         4.76 o                         
  -1  17   6         63.45         50.27         0.79 o                         
   0  17   6        745.74        736.84         7.76 o                         
   1  17   6         44.48         39.41         0.84 o                         
   2  17   6          0.09          3.67         0.28 o                         
   3  17   6        683.10        657.62         7.15 o                         
   4  17   6         10.02          7.49         0.35 o                         
   5  17   6        216.53        176.71         3.36 o                         
   6  17   6         19.08         20.99         0.62 o                         
   7  17   6          0.52          1.18         0.26 o                         
  -9  18   6          6.92          6.28         0.34 o                         
  -8  18   6         14.56          7.65         0.36 o                         
  -7  18   6          0.00          0.35         0.22 o                         
  -6  18   6          2.99          6.06         0.36 o                         
  -5  18   6        325.24        302.17         3.32 o                         
  -4  18   6        593.84        558.90         5.61 o                         
  -3  18   6        858.64        834.37         7.91 o                         
  -2  18   6        488.69        502.67         5.21 o                         
  -1  18   6         17.24         26.97         0.56 o                         
   0  18   6        234.44        226.12         2.34 o                         
   1  18   6        391.95        374.16         3.92 o                         
   2  18   6          1.86          2.03         0.28 o                         
   3  18   6        518.38        471.51         5.20 o                         
   4  18   6         29.33         23.95         0.58 o                         
   5  18   6        439.28        446.65         5.58 o                         
   6  18   6         77.39         74.17         1.24 o                         
   7  18   6          0.21          0.73         0.35 o                         
  -8  19   6         25.26         17.54         0.46 o                         
  -7  19   6         64.09         61.66         0.94 o                         
  -6  19   6         29.06         21.91         0.55 o                         
  -5  19   6        222.42        217.59         2.51 o                         
  -4  19   6        512.73        476.76         5.22 o                         
  -3  19   6        468.84        493.05         4.98 o                         
  -2  19   6        169.25        152.63         1.73 o                         
  -1  19   6          8.44         14.46         0.42 o                         
   0  19   6       1551.82       1579.45        15.17 o                         
   1  19   6        630.21        629.70         6.32 o                         
   2  19   6         59.76         71.54         1.01 o                         
   3  19   6         43.34         36.90         0.69 o                         
   4  19   6          1.48          3.71         0.33 o                         
   5  19   6        243.84        227.78         3.10 o                         
   6  19   6          0.03          0.99         0.29 o                         
   7  19   6         32.59         41.06         1.51 o                         
  -8  20   6          1.52          5.42         0.33 o                         
  -7  20   6          1.89          1.37         0.23 o                         
  -6  20   6          3.98          3.17         0.28 o                         
  -5  20   6        771.79        757.91         8.43 o                         
  -4  20   6        145.18        124.01         1.50 o                         
  -3  20   6        426.30        446.45         5.06 o                         
  -2  20   6        171.60        165.55         1.93 o                         
  -1  20   6        809.26        817.64         7.93 o                         
   0  20   6       1187.62       1209.58        12.25 o                         
   1  20   6        102.44         88.06         1.99 o                         
   2  20   6        353.77        361.46         4.14 o                         
   3  20   6        104.29        115.74         1.46 o                         
   4  20   6        129.20        132.91         1.64 o                         
   5  20   6          0.00          2.14         0.34 o                         
   6  20   6        148.21        151.91         2.88 o                         
  -8  21   6         53.57         61.50         1.52 o                         
  -7  21   6         75.57         88.99         1.34 o                         
  -6  21   6          2.67          0.57         0.23 o                         
  -5  21   6         11.24         16.48         0.47 o                         
  -4  21   6        459.38        487.42         5.50 o                         
  -3  21   6        116.03         87.74         1.19 o                         
  -2  21   6         77.13         76.57         1.07 o                         
  -1  21   6        595.93        599.89         6.72 o                         
   0  21   6       1385.83       1352.37        14.04 o                         
   1  21   6       2780.47       2645.63        27.30 o                         
   2  21   6        338.78        347.45         3.99 o                         
   3  21   6        421.13        395.33         4.70 o                         
   4  21   6        187.42        184.99         2.45 o                         
   5  21   6          7.69         19.12         0.57 o                         
   6  21   6         71.22         76.15         1.71 o                         
  -7  22   6          2.82          6.93         0.37 o                         
  -6  22   6         21.67         23.01         0.84 o                         
  -5  22   6        362.08        354.92         4.48 o                         
  -4  22   6        340.53        329.28         3.79 o                         
  -3  22   6         57.77         55.76         0.86 o                         
  -2  22   6         24.97         29.18         0.60 o                         
  -1  22   6          5.14         13.23         0.55 o                         
   0  22   6        373.53        403.14         4.57 o                         
   1  22   6        202.24        202.00         2.33 o                         
   2  22   6        356.45        369.43         4.55 o                         
   3  22   6          0.52          3.16         0.30 o                         
   4  22   6         49.08         47.07         0.83 o                         
   5  22   6         69.19         64.98         1.19 o                         
   6  22   6         52.85         60.18         1.49 o                         
  -7  23   6          3.90          6.23         0.35 o                         
  -6  23   6         76.91         69.13         1.16 o                         
  -5  23   6         13.64         12.99         0.49 o                         
  -4  23   6        241.99        237.01         3.08 o                         
  -3  23   6         14.37         10.96         0.44 o                         
  -2  23   6         47.82         41.60         0.74 o                         
  -1  23   6        113.51        106.28         1.38 o                         
   0  23   6        573.51        562.34         6.52 o                         
   1  23   6          4.89          5.67         0.36 o                         
   2  23   6          8.91         11.69         0.50 o                         
   3  23   6          0.19          3.89         0.32 o                         
   4  23   6        149.62        146.80         2.08 o                         
   5  23   6         94.50         89.12         1.73 o                         
  -7  24   6          2.80          0.11         0.32 o                         
  -6  24   6        291.54        288.71         4.40 o                         
  -5  24   6         12.60         10.67         0.50 o                         
  -4  24   6          3.73          9.62         0.42 o                         
  -3  24   6        232.04        214.44         2.60 o                         
  -2  24   6         27.39         26.71         0.58 o                         
  -1  24   6         84.57         85.78         1.18 o                         
   0  24   6        328.63        323.71         3.72 o                         
   1  24   6         69.66         62.10         0.96 o                         
   2  24   6        242.61        240.33         3.25 o                         
   3  24   6       1035.47       1049.39        15.39 o                         
   4  24   6         57.77         52.77         1.14 o                         
   5  24   6        124.09        128.14         2.88 o                         
  -6  25   6         71.96         53.44         1.31 o                         
  -5  25   6        149.63        147.47         2.64 o                         
  -4  25   6         34.75         28.96         0.71 o                         
  -3  25   6          2.42          3.38         0.31 o                         
  -2  25   6          7.06          4.32         0.27 o                         
  -1  25   6          2.57          3.93         0.27 o                         
   0  25   6         98.16         94.32         1.45 o                         
   1  25   6         33.20         34.00         0.74 o                         
   2  25   6       1425.10       1448.35        20.07 o                         
   3  25   6       1229.77       1192.69        18.51 o                         
   4  25   6        321.54        295.90         5.02 o                         
  -6  26   6         36.58         49.35         2.02 o                         
  -5  26   6         93.74         90.28         1.78 o                         
  -4  26   6          1.92          1.97         0.31 o                         
  -3  26   6        425.46        415.80         5.87 o                         
  -2  26   6         21.39         20.58         0.52 o                         
  -1  26   6         24.14         19.56         0.51 o                         
   0  26   6          2.43          2.23         0.31 o                         
   1  26   6          7.67          6.98         0.45 o                         
   2  26   6        251.11        228.10         4.28 o                         
   3  26   6        227.16        244.10         4.16 o                         
   4  26   6         32.85         30.24         0.82 o                         
  -5  27   6        103.82         93.24         1.99 o                         
  -4  27   6         19.36         12.89         0.56 o                         
  -3  27   6          8.63          8.21         0.44 o                         
  -2  27   6         25.02         28.16         0.61 o                         
  -1  27   6         16.27         18.67         0.53 o                         
   0  27   6        105.39        109.91         2.05 o                         
   1  27   6          0.48          0.61         0.30 o                         
   2  27   6        416.38        438.39         8.69 o                         
   3  27   6        483.32        461.24        10.46 o                         
  -4  28   6        144.65        155.43         4.78 o                         
  -3  28   6         10.82         14.03         0.52 o                         
  -2  28   6          3.95          5.66         0.36 o                         
  -1  28   6          0.24          0.37         0.25 o                         
   0  28   6          0.03          0.92         0.32 o                         
   1  28   6          2.25          2.36         0.32 o                         
   2  28   6         15.55         16.38         0.81 o                         
  -3  29   6          0.35          0.12         0.33 o                         
  -2  29   6         24.55         25.87         0.97 o                         
  -1  29   6         29.64         33.08         0.99 o                         
   0  29   6        143.53        128.92         2.44 o                         
   1  29   6         51.58         61.56         1.80 o                         
  -1  30   6        201.17        192.52         6.07 o                         
 -11   1   7          6.13          6.01         0.49 o                         
 -10   1   7        132.44        129.17         4.10 o                         
  -9   1   7       1696.97       1728.64        28.56 o                         
  -8   1   7         74.29         78.54         2.65 o                         
  -7   1   7         64.93         62.52         1.52 o                         
  -6   1   7         16.65         19.18         0.51 o                         
  -5   1   7         96.07        113.02         1.22 o                         
  -4   1   7          0.10          1.74         0.18 o                         
  -3   1   7        702.40        699.98         6.79 o                         
  -2   1   7         58.86         51.68         1.43 o                         
  -1   1   7        409.57        501.15         5.45 o                         
   0   1   7        617.08        723.26         8.90 o                         
   1   1   7        770.61        782.36         9.29 o                         
   2   1   7       2500.66       2418.63        24.97 o                         
   3   1   7         52.15         71.20         0.93 o                         
   4   1   7         37.05         44.94         2.03 o                         
   5   1   7        481.67        448.52         5.93 o                         
   6   1   7         49.76         51.19         1.18 o                         
   7   1   7          5.57          5.36         0.34 o                         
   8   1   7         66.76         88.68         1.54 o                         
 -11   2   7         74.50         82.61         2.21 o                         
 -10   2   7         45.73         46.45         3.21 o                         
  -9   2   7        381.69        396.69        14.14 o                         
  -8   2   7        894.65        855.28        12.57 o                         
  -7   2   7        467.27        477.58         5.25 o                         
  -6   2   7        566.07        578.96         6.52 o                         
  -5   2   7        460.41        447.47         4.42 o                         
  -4   2   7        583.06        629.02         6.13 o                         
  -3   2   7        250.35        241.22         2.90 o                         
  -2   2   7        585.15        622.34         6.73 o                         
  -1   2   7        221.35        263.82         2.96 o                         
   0   2   7       1699.90       1645.61        19.31 o                         
   1   2   7          1.13          2.59         0.28 o                         
   2   2   7        149.82        143.41         1.69 o                         
   3   2   7        816.27        842.21         8.84 o                         
   4   2   7       3863.78       3622.17        45.73 o                         
   5   2   7        346.89        366.69         4.42 o                         
   6   2   7        840.80        850.19        11.40 o                         
   7   2   7          6.56          8.74         0.49 o                         
   8   2   7         91.41         91.78         1.86 o                         
 -10   3   7         87.45         86.04         2.03 o                         
  -9   3   7          0.52          2.72         0.35 o                         
  -8   3   7        662.75        675.21        10.55 o                         
  -7   3   7         15.49         17.18         0.49 o                         
  -6   3   7        150.62        147.61         1.97 o                         
  -5   3   7          2.52          5.56         0.27 o                         
  -4   3   7        485.24        460.89         4.66 o                         
  -3   3   7        332.73        354.68         3.92 o                         
  -2   3   7        161.20        188.77         2.52 o                         
  -1   3   7        881.39        942.16        10.43 o                         
   0   3   7        271.90        340.62         4.15 o                         
   1   3   7        297.78        254.88         2.88 o                         
   2   3   7          6.23          5.34         0.31 o                         
   3   3   7        354.76        418.85         4.39 o                         
   4   3   7          0.62         29.98         0.79 o                         
   5   3   7       1325.06       1283.64        15.76 o                         
   6   3   7        575.22        572.39         8.06 o                         
   7   3   7        193.62        213.26         3.14 o                         
   8   3   7        676.70        724.87        12.05 o                         
 -10   4   7        109.63        109.56         2.54 o                         
  -9   4   7         18.84         19.75         0.82 o                         
  -8   4   7       1244.19       1199.77        17.63 o                         
  -7   4   7        112.69         99.95         1.37 o                         
  -6   4   7         11.46          9.58         0.42 o                         
  -5   4   7         48.03         48.17         0.70 o                         
  -4   4   7       1166.34       1166.57        11.52 o                         
  -3   4   7        529.39        627.55         6.79 o                         
  -2   4   7         14.91         12.24         0.52 o                         
  -1   4   7        170.43        216.60         4.39 o                         
   0   4   7         99.25         81.39         1.14 o                         
   1   4   7         16.57         24.56         0.48 o                         
   2   4   7        842.75        869.12         8.41 o                         
   3   4   7         42.03         46.03         0.91 o                         
   4   4   7       2076.69       1997.61        24.32 o                         
   5   4   7        231.12        250.93         5.45 o                         
   6   4   7        462.80        439.12         5.76 o                         
   7   4   7        161.60        159.49         2.34 o                         
   8   4   7          1.82          3.13         0.51 o                         
 -10   5   7        108.90         99.00         2.24 o                         
  -9   5   7        235.35        252.50         4.05 o                         
  -8   5   7        276.51        262.95         5.49 o                         
  -7   5   7         61.72         59.37         0.98 o                         
  -6   5   7         16.99         17.19         0.55 o                         
  -5   5   7        107.74        112.36         1.32 o                         
  -4   5   7       2173.02       2273.85        28.68 o                         
  -3   5   7         10.91          8.91         0.36 o                         
  -2   5   7         48.50         47.12         0.83 o                         
  -1   5   7        803.49        816.22        10.06 o                         
   0   5   7         48.10         48.50         0.87 o                         
   1   5   7        107.43        125.92         1.86 o                         
   2   5   7          1.44          4.91         0.31 o                         
   3   5   7        631.79        621.08         6.96 o                         
   4   5   7       3108.98       2951.35        37.24 o                         
   5   5   7       2317.15       2200.91        27.89 o                         
   6   5   7          7.81         12.08         0.57 o                         
   7   5   7        194.33        178.31         2.72 o                         
   8   5   7         24.35         27.15         0.68 o                         
 -10   6   7        107.34        106.10         2.94 o                         
  -9   6   7        704.45        703.22        10.98 o                         
  -8   6   7          7.73         10.54         0.53 o                         
  -7   6   7          3.89          4.09         0.31 o                         
  -6   6   7         60.08         65.56         1.00 o                         
  -5   6   7         26.16         27.38         0.55 o                         
  -4   6   7       1985.19       1985.34        22.87 o                         
  -3   6   7       2495.43       2547.65        35.24 o                         
  -2   6   7       1159.93       1229.91        14.51 o                         
  -1   6   7        280.36        321.52         4.10 o                         
   0   6   7          3.17          5.77         0.39 o                         
   1   6   7        166.79        201.72         2.21 o                         
   2   6   7        617.78        620.95         5.93 o                         
   3   6   7        135.04        125.93         1.58 o                         
   4   6   7        492.84        481.89         7.08 o                         
   5   6   7        116.83        117.76         1.79 o                         
   6   6   7         50.81         59.18         1.26 o                         
   7   6   7         98.91        103.52         1.77 o                         
   8   6   7         98.15         87.06         1.52 o                         
 -10   7   7         22.53         28.28         0.90 o                         
  -9   7   7        210.57        232.49         3.74 o                         
  -8   7   7        136.21        128.01         1.89 o                         
  -7   7   7         56.90         50.68         0.91 o                         
  -6   7   7        713.88        674.75         7.60 o                         
  -5   7   7        177.39        184.52         2.59 o                         
  -4   7   7       2589.36       2535.19        28.65 o                         
  -3   7   7        682.80        686.79         7.24 o                         
  -2   7   7       1434.88       1451.10        16.50 o                         
  -1   7   7       3788.66       3538.59        65.03 o                         
   0   7   7        336.67        379.26         4.63 o                         
   1   7   7        163.02        162.35         1.82 o                         
   2   7   7        109.11        103.99         1.21 o                         
   3   7   7        291.62        313.00         3.42 o                         
   4   7   7        405.03        435.79         5.71 o                         
   5   7   7        620.32        614.73         7.67 o                         
   6   7   7        730.97        768.63        10.34 o                         
   7   7   7        426.44        481.22         7.18 o                         
   8   7   7        224.58        204.06         3.53 o                         
 -10   8   7        309.75        299.11         5.94 o                         
  -9   8   7          4.68          4.59         0.34 o                         
  -8   8   7          1.98          5.83         0.42 o                         
  -7   8   7          0.21          0.60         0.27 o                         
  -6   8   7          7.37         10.79         0.76 o                         
  -5   8   7        376.52        385.52         4.17 o                         
  -4   8   7        158.89        186.33         4.50 o                         
  -3   8   7         34.92         41.72         0.68 o                         
  -2   8   7        505.05        448.58         4.91 o                         
  -1   8   7       1448.72       1492.97        18.97 o                         
   0   8   7         12.40          9.98         0.44 o                         
   1   8   7        123.53        116.82         1.49 o                         
   2   8   7        333.00        305.49         3.18 o                         
   3   8   7        180.56        180.51         2.65 o                         
   4   8   7        771.19        701.11         9.90 o                         
   5   8   7        436.27        412.77         5.46 o                         
   6   8   7        289.52        303.31         4.63 o                         
   7   8   7        222.49        249.19         4.13 o                         
   8   8   7        396.96        382.16         5.99 o                         
 -10   9   7         39.21         30.58         0.87 o                         
  -9   9   7        188.44        175.78         2.71 o                         
  -8   9   7        169.95        173.24         2.47 o                         
  -7   9   7        239.94        222.01         3.16 o                         
  -6   9   7        869.87        870.52        10.02 o                         
  -5   9   7        478.39        466.06         5.91 o                         
  -4   9   7         85.84         88.20         1.13 o                         
  -3   9   7        358.70        374.40         4.14 o                         
  -2   9   7        795.09        818.85         8.34 o                         
  -1   9   7         28.56         25.89         0.61 o                         
   0   9   7       1014.63       1017.06        11.28 o                         
   1   9   7         22.31         19.42         0.49 o                         
   2   9   7          2.88          5.94         0.33 o                         
   3   9   7        274.80        259.79         2.92 o                         
   4   9   7        183.44        172.87         2.22 o                         
   5   9   7         64.63         77.58         2.00 o                         
   6   9   7        236.33        218.34         3.34 o                         
   7   9   7        204.47        179.47         2.74 o                         
   8   9   7          0.59          4.82         0.48 o                         
 -10  10   7         80.65         99.20         1.74 o                         
  -9  10   7          9.79          6.00         0.38 o                         
  -8  10   7          1.69          2.16         0.29 o                         
  -7  10   7        401.69        404.19         5.27 o                         
  -6  10   7         87.05         88.09         1.25 o                         
  -5  10   7          2.02          5.42         0.39 o                         
  -4  10   7        126.11        123.35         1.66 o                         
  -3  10   7        232.46        263.74         2.91 o                         
  -2  10   7       2126.18       2035.50        21.04 o                         
  -1  10   7         30.95         29.89         0.75 o                         
   0  10   7          0.34          2.54         0.27 o                         
   1  10   7        108.49        110.18         1.32 o                         
   2  10   7         20.28         18.35         0.51 o                         
   3  10   7        763.54        806.44         9.03 o                         
   4  10   7        770.00        761.04         8.78 o                         
   5  10   7        340.47        339.03         4.33 o                         
   6  10   7        217.63        186.32         2.72 o                         
   7  10   7         64.95         72.81         2.22 o                         
   8  10   7        382.29        376.31         6.80 o                         
 -10  11   7        104.82        107.67         1.94 o                         
  -9  11   7         13.99         17.26         0.56 o                         
  -8  11   7        132.56        112.27         1.78 o                         
  -7  11   7        385.27        395.99         5.17 o                         
  -6  11   7       1524.53       1529.65        16.35 o                         
  -5  11   7       2081.47       2119.53        21.94 o                         
  -4  11   7        477.02        491.17         5.11 o                         
  -3  11   7          1.37          4.78         0.31 o                         
  -2  11   7       1069.17       1139.98        11.26 o                         
  -1  11   7          8.03         14.23         0.57 o                         
   0  11   7        108.68        100.91         1.29 o                         
   1  11   7         33.61         39.24         0.67 o                         
   2  11   7         14.09         11.47         0.52 o                         
   3  11   7         93.43         81.89         1.14 o                         
   4  11   7        320.09        313.46         3.87 o                         
   5  11   7        121.39        110.18         1.79 o                         
   6  11   7          9.61          4.80         0.39 o                         
   7  11   7        348.82        333.73         4.76 o                         
   8  11   7        271.13        287.51         5.70 o                         
 -10  12   7        251.56        259.32         4.70 o                         
  -9  12   7         69.22         67.08         1.13 o                         
  -8  12   7         58.01         59.12         1.14 o                         
  -7  12   7       1387.98       1283.08        16.29 o                         
  -6  12   7        190.32        188.06         2.43 o                         
  -5  12   7         29.76         36.32         0.89 o                         
  -4  12   7        646.02        621.62         7.03 o                         
  -3  12   7       1274.53       1257.18        12.41 o                         
  -2  12   7         42.61         55.74         1.34 o                         
  -1  12   7       2060.17       2004.89        20.76 o                         
   0  12   7        119.60        105.17         1.37 o                         
   1  12   7          9.59         11.26         0.47 o                         
   2  12   7         11.98         18.26         0.56 o                         
   3  12   7        190.96        205.60         2.33 o                         
   4  12   7          0.08          1.73         0.34 o                         
   5  12   7        124.43        103.57         1.61 o                         
   6  12   7          1.20          5.03         0.38 o                         
   7  12   7         75.35         97.04         2.28 o                         
  -9  13   7        205.91        189.07         2.87 o                         
  -8  13   7          0.24          1.24         0.23 o                         
  -7  13   7          7.04          4.27         0.40 o                         
  -6  13   7         10.11         10.76         0.43 o                         
  -5  13   7        334.93        333.90         3.74 o                         
  -4  13   7        221.20        223.47         2.39 o                         
  -3  13   7        176.89        230.80         3.68 o                         
  -2  13   7       2080.11       2024.33        19.39 o                         
  -1  13   7          3.79          4.80         0.32 o                         
   0  13   7        620.76        618.92         6.54 o                         
   1  13   7        155.07        146.61         2.29 o                         
   2  13   7         80.56         82.39         1.12 o                         
   3  13   7        476.06        421.07         4.46 o                         
   4  13   7          5.81          2.63         0.34 o                         
   5  13   7         38.36         27.26         0.74 o                         
   6  13   7        378.29        376.13         6.03 o                         
   7  13   7        275.72        280.34         4.76 o                         
  -9  14   7          5.65          1.07         0.21 o                         
  -8  14   7        237.62        240.07         3.30 o                         
  -7  14   7          3.91          5.78         0.33 o                         
  -6  14   7        152.85        136.54         1.77 o                         
  -5  14   7       1109.65       1069.88        11.16 o                         
  -4  14   7         37.79         36.16         0.62 o                         
  -3  14   7       1600.15       1590.37        15.30 o                         
  -2  14   7        916.59        930.52         9.47 o                         
  -1  14   7         70.55         85.56         1.10 o                         
   0  14   7         14.00         13.41         0.51 o                         
   1  14   7         14.68         21.18         0.71 o                         
   2  14   7         99.75         92.67         1.23 o                         
   3  14   7        175.92        177.50         2.13 o                         
   4  14   7         39.74         36.67         0.81 o                         
   5  14   7         11.71         10.35         0.57 o                         
   6  14   7        115.51        143.51         2.64 o                         
   7  14   7          5.44          5.57         0.39 o                         
  -9  15   7         17.47         18.10         0.54 o                         
  -8  15   7         50.98         49.38         1.13 o                         
  -7  15   7         58.84         72.14         1.26 o                         
  -6  15   7         93.34        100.12         1.39 o                         
  -5  15   7        676.81        675.48         7.80 o                         
  -4  15   7         99.27         91.67         1.46 o                         
  -3  15   7        108.48        115.06         1.34 o                         
  -2  15   7       4207.33       3898.98        49.23 o                         
  -1  15   7        679.20        689.13         7.26 o                         
   0  15   7        446.57        470.64         5.34 o                         
   1  15   7       2350.84       2275.62        24.23 o                         
   2  15   7         61.46         66.41         1.31 o                         
   3  15   7          1.95          3.06         0.34 o                         
   4  15   7        382.09        376.89         4.43 o                         
   5  15   7        201.43        200.53         3.00 o                         
   6  15   7        371.86        361.47         5.75 o                         
   7  15   7          1.25          8.26         0.44 o                         
  -9  16   7        508.42        491.91         7.64 o                         
  -8  16   7          1.29          1.89         0.22 o                         
  -7  16   7        293.81        308.07         3.77 o                         
  -6  16   7         14.25         19.39         0.50 o                         
  -5  16   7        103.03        104.54         1.36 o                         
  -4  16   7         20.67         21.31         0.64 o                         
  -3  16   7         88.14         91.24         1.65 o                         
  -2  16   7       1024.93       1020.04         9.62 o                         
  -1  16   7        925.97        908.49         8.80 o                         
   0  16   7       1924.84       1834.26        19.56 o                         
   1  16   7         86.72         92.06         1.28 o                         
   2  16   7       1494.15       1424.04        14.43 o                         
   3  16   7        524.89        476.40         5.25 o                         
   4  16   7        126.65        131.74         1.67 o                         
   5  16   7         47.11         45.83         0.85 o                         
   6  16   7         23.42         18.86         0.61 o                         
   7  16   7         69.69         62.49         1.18 o                         
  -9  17   7         91.33         75.67         1.36 o                         
  -8  17   7         28.31         23.90         0.57 o                         
  -7  17   7         39.50         48.85         0.78 o                         
  -6  17   7        662.70        704.28         7.86 o                         
  -5  17   7         61.95         64.93         0.92 o                         
  -4  17   7        586.37        609.97         6.44 o                         
  -3  17   7        988.08       1010.86         9.55 o                         
  -2  17   7       1078.48       1096.52        10.58 o                         
  -1  17   7        223.73        254.03         2.67 o                         
   0  17   7        184.37        184.19         2.12 o                         
   1  17   7         79.71         89.10         1.20 o                         
   2  17   7         61.12         57.36         0.94 o                         
   3  17   7         77.86         63.02         0.93 o                         
   4  17   7         51.44         58.53         0.95 o                         
   5  17   7          6.01         11.90         0.50 o                         
   6  17   7         28.06         30.38         0.92 o                         
  -8  18   7        163.39        171.14         2.60 o                         
  -7  18   7         52.26         59.81         0.92 o                         
  -6  18   7         57.92         64.17         1.03 o                         
  -5  18   7          7.53          8.91         0.39 o                         
  -4  18   7        170.99        144.93         1.69 o                         
  -3  18   7        110.65        110.21         1.27 o                         
  -2  18   7       2100.74       1977.35        18.93 o                         
  -1  18   7        524.05        496.83         4.90 o                         
   0  18   7        760.46        791.21         8.09 o                         
   1  18   7        138.97        126.51         1.67 o                         
   2  18   7         92.42        126.95         3.00 o                         
   3  18   7          3.38          1.73         0.29 o                         
   4  18   7        276.91        266.00         3.17 o                         
   5  18   7        221.21        218.72         3.18 o                         
   6  18   7        245.95        255.06         4.33 o                         
  -8  19   7          4.09          4.17         0.28 o                         
  -7  19   7         62.02         79.59         1.22 o                         
  -6  19   7         43.77         48.61         0.79 o                         
  -5  19   7          0.93          1.73         0.28 o                         
  -4  19   7         18.84         14.45         0.73 o                         
  -3  19   7          5.91          4.42         0.27 o                         
  -2  19   7          2.05          4.78         0.28 o                         
  -1  19   7         66.19         79.90         1.07 o                         
   0  19   7        424.25        466.35        10.53 o                         
   1  19   7         80.97        100.65         1.85 o                         
   2  19   7       2563.59       2360.96        25.11 o                         
   3  19   7        136.29        128.24         1.64 o                         
   4  19   7        250.80        243.90         3.01 o                         
   5  19   7        104.11         99.15         1.54 o                         
   6  19   7         33.18         40.11         0.95 o                         
  -8  20   7          3.28          3.96         0.28 o                         
  -7  20   7         23.01         29.05         0.59 o                         
  -6  20   7         33.84         30.80         0.62 o                         
  -5  20   7        172.09        151.99         2.18 o                         
  -4  20   7        502.38        508.63         5.73 o                         
  -3  20   7          0.06          0.96         0.24 o                         
  -2  20   7          6.49          6.45         0.29 o                         
  -1  20   7        354.97        367.77         4.06 o                         
   0  20   7       4165.92       3823.76        41.73 o                         
   1  20   7       1391.99       1353.24        14.91 o                         
   2  20   7        247.25        279.52         3.16 o                         
   3  20   7         67.10         68.49         0.97 o                         
   4  20   7          1.09          1.90         0.28 o                         
   5  20   7         68.64         59.46         1.46 o                         
  -7  21   7         26.54         27.93         0.64 o                         
  -6  21   7         34.75         37.78         0.76 o                         
  -5  21   7        272.04        303.42         3.74 o                         
  -4  21   7        292.60        278.94         3.23 o                         
  -3  21   7          2.90          3.22         0.27 o                         
  -2  21   7        211.00        218.44         2.44 o                         
  -1  21   7          0.01          0.49         0.24 o                         
   0  21   7          8.94         14.40         0.89 o                         
   1  21   7        148.46        141.39         1.84 o                         
   2  21   7          0.97          1.52         0.30 o                         
   3  21   7         38.67         37.54         0.70 o                         
   4  21   7         80.91         77.12         1.25 o                         
   5  21   7         56.52         64.96         1.34 o                         
  -7  22   7          9.90          5.90         0.38 o                         
  -6  22   7         60.31         65.03         1.11 o                         
  -5  22   7         74.13         87.02         1.33 o                         
  -4  22   7        122.66        143.49         1.82 o                         
  -3  22   7         11.85          5.89         0.39 o                         
  -2  22   7          8.08          6.64         0.35 o                         
  -1  22   7         17.65         23.35         0.57 o                         
   0  22   7        149.87        137.68         1.80 o                         
   1  22   7          2.92          3.93         0.33 o                         
   2  22   7         53.39         47.82         1.44 o                         
   3  22   7         16.61         21.14         0.57 o                         
   4  22   7          3.08          3.80         0.30 o                         
   5  22   7          3.97          3.63         0.33 o                         
  -7  23   7         12.59          9.06         0.47 o                         
  -6  23   7          5.19         10.36         0.44 o                         
  -5  23   7        654.69        694.45        10.25 o                         
  -4  23   7        100.78         93.67         1.40 o                         
  -3  23   7         64.89         79.93         1.13 o                         
  -2  23   7        412.58        426.12         5.14 o                         
  -1  23   7        336.99        355.38         4.34 o                         
   0  23   7         24.11         23.81         0.64 o                         
   1  23   7        180.78        197.04         2.70 o                         
   2  23   7        641.03        583.64         8.21 o                         
   3  23   7         27.57         26.05         0.76 o                         
   4  23   7          4.36          3.52         0.31 o                         
  -6  24   7        403.44        421.68         7.05 o                         
  -5  24   7         11.19         10.95         0.47 o                         
  -4  24   7         12.64          9.08         0.41 o                         
  -3  24   7          4.50          1.56         0.25 o                         
  -2  24   7         11.59         14.68         0.46 o                         
  -1  24   7          0.30          0.79         0.26 o                         
   0  24   7        373.30        373.89         4.73 o                         
   1  24   7        203.60        204.86         2.91 o                         
   2  24   7          4.34          4.63         0.66 o                         
   3  24   7        121.70        128.11         2.14 o                         
   4  24   7        243.02        249.76         6.48 o                         
  -6  25   7         46.52         35.96         0.91 o                         
  -5  25   7         58.63         70.94         1.39 o                         
  -4  25   7          4.74          7.12         0.42 o                         
  -3  25   7          0.12          0.63         0.27 o                         
  -2  25   7         14.97         15.27         0.52 o                         
  -1  25   7          5.17          3.29         0.30 o                         
   0  25   7          8.91         11.34         0.53 o                         
   1  25   7         51.67         40.76         0.85 o                         
   2  25   7         82.04         77.16         1.41 o                         
   3  25   7         63.86         78.64         1.47 o                         
  -5  26   7        148.34        139.54         2.64 o                         
  -4  26   7         12.13         12.11         0.50 o                         
  -3  26   7        143.59        138.32         2.24 o                         
  -2  26   7         84.84         81.17         1.30 o                         
  -1  26   7         73.44         75.21         1.38 o                         
   0  26   7        104.80        101.36         1.88 o                         
   1  26   7        148.42        158.66         2.82 o                         
   2  26   7         92.32         95.77         1.75 o                         
   3  26   7         46.94         54.32         2.15 o                         
  -4  27   7          3.60          5.04         0.38 o                         
  -3  27   7          8.31          8.17         0.42 o                         
  -2  27   7          2.85          6.13         0.36 o                         
  -1  27   7         47.05         47.91         1.06 o                         
   0  27   7        177.13        163.90         3.07 o                         
   1  27   7        109.71        105.30         2.22 o                         
   2  27   7        103.86         90.73         1.92 o                         
  -3  28   7          5.84          4.47         0.49 o                         
  -2  28   7         67.70         63.70         1.31 o                         
  -1  28   7        108.28        107.89         2.05 o                         
   0  28   7         84.70         81.52         1.60 o                         
   1  28   7         58.80         58.31         1.30 o                         
 -10   0   8         29.10         36.24         2.80 o                         
  -9   0   8        803.55        799.75        24.91 o                         
  -8   0   8          0.27          0.58         0.39 o                         
  -7   0   8        382.87        411.03         8.25 o                         
  -6   0   8        230.31        237.81         4.22 o                         
  -5   0   8        634.90        628.73         9.93 o                         
  -4   0   8         72.06         79.59         1.35 o                         
  -3   0   8        784.49        799.39        10.25 o                         
  -2   0   8          4.89          4.61         0.39 o                         
  -1   0   8          0.68          0.43         0.28 o                         
   0   0   8        160.23        175.26         3.53 o                         
   1   0   8         73.78         66.29         1.31 o                         
   2   0   8       1419.27       1437.62        20.06 o                         
   3   0   8       1288.81       1265.04        19.80 o                         
   4   0   8         21.28         22.60         1.03 o                         
   5   0   8        441.84        456.78        10.70 o                         
   6   0   8        496.98        503.03        11.31 o                         
   7   0   8        195.54        212.22         4.85 o                         
   8   0   8         59.67         64.15         2.34 o                         
 -10   1   8        537.83        529.60        13.46 o                         
  -9   1   8         17.31         21.29         0.68 o                         
  -8   1   8        119.97        130.27         2.90 o                         
  -7   1   8        106.92        105.38         1.75 o                         
  -6   1   8         14.04         20.49         0.50 o                         
  -5   1   8         10.76         18.39         0.62 o                         
  -4   1   8        740.44        753.88         7.31 o                         
  -3   1   8          1.57          5.13         0.29 o                         
  -2   1   8        270.79        241.83         2.31 o                         
  -1   1   8        244.31        202.55         2.20 o                         
   0   1   8        939.89        924.89         9.92 o                         
   1   1   8        190.99        179.48         2.31 o                         
   2   1   8        367.24        356.86         5.23 o                         
   3   1   8        330.52        366.44         7.78 o                         
   4   1   8        547.58        536.08         6.50 o                         
   5   1   8        601.30        603.65         8.58 o                         
   6   1   8         93.99        108.65         1.98 o                         
   7   1   8         42.51         62.03         1.13 o                         
   8   1   8         28.08         22.70         0.88 o                         
 -10   2   8         14.66         12.04         0.75 o                         
  -9   2   8       1023.81       1055.73        18.91 o                         
  -8   2   8        341.05        366.94         6.75 o                         
  -7   2   8         23.81         26.98         0.69 o                         
  -6   2   8         66.22         59.22         0.90 o                         
  -5   2   8       1267.69       1267.36        12.83 o                         
  -4   2   8        141.33        154.82         1.70 o                         
  -3   2   8         34.38         31.77         0.53 o                         
  -2   2   8        160.16        165.92         1.79 o                         
  -1   2   8        123.71         99.54         1.12 o                         
   0   2   8         20.12         29.13         0.67 o                         
   1   2   8        221.69        187.94         2.13 o                         
   2   2   8       2180.89       2100.10        23.06 o                         
   3   2   8       4564.05       4314.35        47.15 o                         
   4   2   8         30.75         39.62         1.75 o                         
   5   2   8        112.29        124.07         3.15 o                         
   6   2   8          4.63          5.15         0.44 o                         
   7   2   8         74.90         62.33         1.22 o                         
   8   2   8         95.81        115.75         2.41 o                         
 -10   3   8        102.78         96.45         4.78 o                         
  -9   3   8        217.48        222.06         4.12 o                         
  -8   3   8          0.33          1.63         0.33 o                         
  -7   3   8        284.34        300.92         4.59 o                         
  -6   3   8         74.16         77.36         1.05 o                         
  -5   3   8         40.15         50.01         0.80 o                         
  -4   3   8         88.71         82.03         1.02 o                         
  -3   3   8        187.03        193.06         2.03 o                         
  -2   3   8         25.90         41.41         0.61 o                         
  -1   3   8        298.79        316.55         3.33 o                         
   0   3   8        300.28        323.83         3.41 o                         
   1   3   8        169.19        161.86         1.78 o                         
   2   3   8       2141.65       2017.60        21.47 o                         
   3   3   8        545.88        577.16         9.11 o                         
   4   3   8        247.84        255.01         3.36 o                         
   5   3   8       1234.41       1209.26        16.12 o                         
   6   3   8        195.22        192.70         2.91 o                         
   7   3   8        228.24        230.72         3.71 o                         
   8   3   8         33.00         30.40         0.84 o                         
 -10   4   8        977.93        951.49        18.66 o                         
  -9   4   8          5.47          6.13         0.47 o                         
  -8   4   8          3.64          9.70         0.73 o                         
  -7   4   8        237.73        247.64         4.33 o                         
  -6   4   8         17.78         18.21         0.52 o                         
  -5   4   8        973.62        938.43        10.48 o                         
  -4   4   8         13.55         16.59         0.47 o                         
  -3   4   8         57.72         57.14         0.98 o                         
  -2   4   8        128.60        134.48         1.54 o                         
  -1   4   8         23.63         29.21         0.52 o                         
   0   4   8        948.13        949.81         9.64 o                         
   1   4   8        158.89        158.25         1.77 o                         
   2   4   8        228.09        217.99         2.40 o                         
   3   4   8       3259.66       2989.45        34.95 o                         
   4   4   8        383.90        360.10         4.79 o                         
   5   4   8         21.85         32.28         1.23 o                         
   6   4   8        107.09        114.78         2.18 o                         
   7   4   8          1.42          2.98         0.32 o                         
   8   4   8         14.00         12.74         1.09 o                         
 -10   5   8         15.41         15.04         0.48 o                         
  -9   5   8        421.07        421.07         7.07 o                         
  -8   5   8        942.30        949.09        14.77 o                         
  -7   5   8       1167.61       1127.09        15.70 o                         
  -6   5   8       1056.85       1044.85        12.37 o                         
  -5   5   8         57.91         58.60         1.22 o                         
  -4   5   8         69.03         58.84         1.03 o                         
  -3   5   8        750.93        791.67         7.87 o                         
  -2   5   8        617.78        607.87         6.25 o                         
  -1   5   8         11.36         20.61         0.48 o                         
   0   5   8       1281.30       1374.88        13.89 o                         
   1   5   8        159.28        170.00         1.90 o                         
   2   5   8          8.66         18.09         0.51 o                         
   3   5   8          3.10         13.50         0.57 o                         
   4   5   8        200.71        240.49         3.44 o                         
   5   5   8       1111.22       1089.17        13.90 o                         
   6   5   8         78.18         94.26         1.69 o                         
   7   5   8         34.81         34.41         0.80 o                         
 -10   6   8         57.81         56.99         1.17 o                         
  -9   6   8         75.09         80.33         2.37 o                         
  -8   6   8        514.17        540.38         8.51 o                         
  -7   6   8       2078.31       2003.08        27.76 o                         
  -6   6   8       1218.08       1195.08        14.11 o                         
  -5   6   8         18.12         18.52         0.52 o                         
  -4   6   8        415.97        403.88         4.13 o                         
  -3   6   8        541.16        589.81         5.93 o                         
  -2   6   8        435.49        466.41         4.61 o                         
  -1   6   8       1299.70       1346.35        13.98 o                         
   0   6   8        945.64        931.11         9.72 o                         
   1   6   8        214.28        221.44         2.36 o                         
   2   6   8         82.83         69.57         1.08 o                         
   3   6   8       1630.65       1480.87        16.85 o                         
   4   6   8        585.37        576.99         7.84 o                         
   5   6   8        804.15        784.49        10.08 o                         
   6   6   8       1153.08       1157.56        15.37 o                         
   7   6   8         23.81         19.70         0.63 o                         
 -10   7   8         49.59         49.59         1.92 o                         
  -9   7   8         62.58         68.56         1.23 o                         
  -8   7   8         16.08         14.04         0.61 o                         
  -7   7   8        112.19        116.44         2.58 o                         
  -6   7   8         53.99         63.85         1.38 o                         
  -5   7   8        175.21        183.79         2.13 o                         
  -4   7   8        331.94        313.73         3.25 o                         
  -3   7   8          0.76          2.21         0.24 o                         
  -2   7   8       2009.79       1980.73        19.95 o                         
  -1   7   8        550.84        554.62         7.57 o                         
   0   7   8        722.16        735.00         7.74 o                         
   1   7   8       1068.55       1048.46        11.27 o                         
   2   7   8       1181.05       1210.61        13.39 o                         
   3   7   8        234.25        238.76         4.40 o                         
   4   7   8          2.19          2.98         0.44 o                         
   5   7   8        666.37        677.58         8.74 o                         
   6   7   8        824.84        888.95        11.84 o                         
   7   7   8         18.01         30.07         0.79 o                         
 -10   8   8          2.03          2.16         0.26 o                         
  -9   8   8          2.68          3.46         0.31 o                         
  -8   8   8          0.01         -0.17         0.33 o                         
  -7   8   8         23.45         24.02         0.66 o                         
  -6   8   8        761.43        739.21         8.27 o                         
  -5   8   8        247.66        256.75         3.13 o                         
  -4   8   8        229.80        226.93         2.77 o                         
  -3   8   8         47.71         44.56         0.75 o                         
  -2   8   8        238.14        258.26         2.95 o                         
  -1   8   8       1890.42       1852.04        19.72 o                         
   0   8   8         68.23         65.68         0.94 o                         
   1   8   8         25.20         20.53         0.55 o                         
   2   8   8         48.09         50.94         0.81 o                         
   3   8   8       1776.70       1763.28        20.73 o                         
   4   8   8         95.96        106.73         1.74 o                         
   5   8   8        202.84        190.85         2.98 o                         
   6   8   8        317.38        322.43         4.63 o                         
   7   8   8          9.55          8.20         0.49 o                         
 -10   9   8         17.86         17.39         0.49 o                         
  -9   9   8        285.07        301.67         5.14 o                         
  -8   9   8         11.64         13.39         0.48 o                         
  -7   9   8         92.18         92.39         1.32 o                         
  -6   9   8        582.03        582.70         7.01 o                         
  -5   9   8        356.88        356.49         5.67 o                         
  -4   9   8        940.50        959.83        11.42 o                         
  -3   9   8        916.51        916.45         9.90 o                         
  -2   9   8         13.97         13.78         0.45 o                         
  -1   9   8        480.98        480.91         5.27 o                         
   0   9   8        514.49        536.83         5.29 o                         
   1   9   8          9.11          7.34         0.42 o                         
   2   9   8         51.17         41.45         0.74 o                         
   3   9   8          4.89          7.37         0.44 o                         
   4   9   8         33.73         52.36         1.36 o                         
   5   9   8         25.66         29.25         0.81 o                         
   6   9   8        205.65        190.90         2.84 o                         
   7   9   8          6.51          1.78         0.32 o                         
 -10  10   8         17.25         16.42         0.46 o                         
  -9  10   8          3.02          2.15         0.26 o                         
  -8  10   8         21.50         20.70         0.56 o                         
  -7  10   8        472.35        466.94         5.81 o                         
  -6  10   8       1469.44       1437.69        19.13 o                         
  -5  10   8       2647.43       2580.48        27.45 o                         
  -4  10   8       1926.11       1909.01        19.79 o                         
  -3  10   8       2379.71       2352.29        25.01 o                         
  -2  10   8         14.72         23.05         0.73 o                         
  -1  10   8        107.27        106.11         1.32 o                         
   0  10   8         20.40         20.49         0.50 o                         
   1  10   8         23.97         24.32         0.59 o                         
   2  10   8         89.61         82.87         1.11 o                         
   3  10   8        532.30        506.16         6.13 o                         
   4  10   8        767.56        743.99         9.20 o                         
   5  10   8          0.18          2.90         0.42 o                         
   6  10   8         34.77         39.38         0.84 o                         
   7  10   8          2.86          5.14         0.43 o                         
  -9  11   8         43.05         47.55         0.89 o                         
  -8  11   8         22.53         24.73         0.59 o                         
  -7  11   8        634.71        630.59         8.09 o                         
  -6  11   8        346.50        361.75         5.17 o                         
  -5  11   8         14.82         13.13         0.61 o                         
  -4  11   8       4183.47       3915.23        47.51 o                         
  -3  11   8       2539.17       2472.40        26.32 o                         
  -2  11   8       3819.56       3669.26        46.37 o                         
  -1  11   8        314.43        297.13         3.47 o                         
   0  11   8        210.27        192.46         2.41 o                         
   1  11   8         52.50         42.46         0.91 o                         
   2  11   8        432.82        425.87         4.37 o                         
   3  11   8          2.27          4.39         0.35 o                         
   4  11   8        395.20        392.81         4.97 o                         
   5  11   8        234.72        240.12         3.41 o                         
   6  11   8         75.72         75.23         1.34 o                         
   7  11   8          8.45         10.57         0.53 o                         
  -9  12   8          1.82          1.21         0.21 o                         
  -8  12   8         26.26         30.93         0.63 o                         
  -7  12   8          4.35          5.90         0.41 o                         
  -6  12   8          0.84          2.41         0.26 o                         
  -5  12   8        466.38        454.72         4.88 o                         
  -4  12   8        637.01        670.47         6.72 o                         
  -3  12   8        399.24        428.69         4.37 o                         
  -2  12   8       2005.76       1967.07        21.60 o                         
  -1  12   8       1298.42       1304.32        14.00 o                         
   0  12   8        175.32        192.89         2.36 o                         
   1  12   8         45.51         37.00         0.67 o                         
   2  12   8        630.59        619.48         6.10 o                         
   3  12   8         46.25         41.90         0.81 o                         
   4  12   8       1272.47       1201.20        14.70 o                         
   5  12   8         61.99         59.23         1.27 o                         
   6  12   8        193.54        200.44         3.30 o                         
   7  12   8         22.45         22.10         0.73 o                         
  -9  13   8         66.13         70.61         1.22 o                         
  -8  13   8        208.21        250.81         3.58 o                         
  -7  13   8         35.29         32.44         0.79 o                         
  -6  13   8        776.96        752.95         8.13 o                         
  -5  13   8          8.73          8.16         0.35 o                         
  -4  13   8         16.43         20.33         0.49 o                         
  -3  13   8         28.99         33.18         1.22 o                         
  -2  13   8        122.75        137.98         1.96 o                         
  -1  13   8       1318.50       1291.13        13.08 o                         
   0  13   8        841.78        839.87         8.58 o                         
   1  13   8         97.71        105.54         1.27 o                         
   2  13   8          3.13          4.76         0.34 o                         
   3  13   8        188.25        191.67         2.38 o                         
   4  13   8        567.18        537.50         6.98 o                         
   5  13   8         81.60         66.94         1.27 o                         
   6  13   8         90.75         87.87         1.56 o                         
  -9  14   8        266.09        249.45         3.93 o                         
  -8  14   8        137.38        144.49         2.52 o                         
  -7  14   8        257.98        215.29         2.68 o                         
  -6  14   8        374.46        392.21         4.32 o                         
  -5  14   8         10.24         16.93         0.47 o                         
  -4  14   8        705.00        741.37         7.61 o                         
  -3  14   8       1204.84       1217.34        12.07 o                         
  -2  14   8       1294.56       1297.61        13.50 o                         
  -1  14   8        531.34        535.71         5.40 o                         
   0  14   8         25.92         25.88         0.83 o                         
   1  14   8         32.84         25.84         0.57 o                         
   2  14   8       1035.64       1033.66        12.71 o                         
   3  14   8         91.16         86.18         1.25 o                         
   4  14   8         74.44         61.64         1.09 o                         
   5  14   8          0.07          1.20         0.33 o                         
   6  14   8          1.53          1.77         0.29 o                         
  -9  15   8        118.12        115.58         2.01 o                         
  -8  15   8        145.59        133.12         1.96 o                         
  -7  15   8         28.29         19.28         0.48 o                         
  -6  15   8          0.63          2.46         0.26 o                         
  -5  15   8          4.34          3.81         0.26 o                         
  -4  15   8         44.45         62.63         0.91 o                         
  -3  15   8        225.27        228.30         2.49 o                         
  -2  15   8       3373.24       3301.11        35.03 o                         
  -1  15   8       1572.95       1533.58        14.74 o                         
   0  15   8       3359.74       3113.40        32.12 o                         
   1  15   8        150.10        165.95         2.04 o                         
   2  15   8         54.89         52.38         0.86 o                         
   3  15   8        345.21        347.04         4.10 o                         
   4  15   8        192.24        224.48         2.90 o                         
   5  15   8         23.65         25.65         0.72 o                         
   6  15   8          8.87         10.56         0.53 o                         
  -8  16   8         75.52         84.27         1.44 o                         
  -7  16   8         32.92         32.63         0.62 o                         
  -6  16   8         18.97         26.93         0.88 o                         
  -5  16   8        120.11        103.09         1.27 o                         
  -4  16   8        205.39        189.88         2.29 o                         
  -3  16   8         28.99         30.53         0.57 o                         
  -2  16   8         26.45         28.86         1.02 o                         
  -1  16   8        584.21        573.06         5.63 o                         
   0  16   8        175.09        202.17         2.60 o                         
   1  16   8          4.02          2.44         0.32 o                         
   2  16   8         37.72         35.30         0.69 o                         
   3  16   8         12.85         14.14         0.51 o                         
   4  16   8        135.43        122.90         1.63 o                         
   5  16   8         68.72         64.69         1.25 o                         
   6  16   8         53.33         58.60         1.75 o                         
  -8  17   8        167.68        176.41         2.66 o                         
  -7  17   8        128.69        137.14         1.88 o                         
  -6  17   8          2.50          3.66         0.26 o                         
  -5  17   8         34.58         43.28         0.69 o                         
  -4  17   8        249.17        279.11         3.12 o                         
  -3  17   8         79.67         96.40         1.21 o                         
  -2  17   8          0.86          2.04         0.27 o                         
  -1  17   8        207.11        217.53         2.59 o                         
   0  17   8        177.53        164.10         2.03 o                         
   1  17   8        553.80        546.13         6.36 o                         
   2  17   8          8.86         11.08         0.48 o                         
   3  17   8         19.63         13.32         0.54 o                         
   4  17   8        147.85        148.75         2.06 o                         
   5  17   8        165.40        169.52         2.78 o                         
   6  17   8          7.71         18.24         1.36 o                         
  -8  18   8         21.97         42.20         0.82 o                         
  -7  18   8         18.57         29.30         0.68 o                         
  -6  18   8         74.80         87.25         1.22 o                         
  -5  18   8          2.46          2.43         0.28 o                         
  -4  18   8          0.54          1.34         0.23 o                         
  -3  18   8        296.80        292.00         3.16 o                         
  -2  18   8        285.07        269.02         2.95 o                         
  -1  18   8        322.64        330.55         3.58 o                         
   0  18   8        276.08        260.07         2.96 o                         
   1  18   8         22.49         26.88         0.88 o                         
   2  18   8          6.99          9.33         0.45 o                         
   3  18   8          1.72          0.73         0.27 o                         
   4  18   8         38.28         36.49         1.20 o                         
   5  18   8         42.10         30.45         0.96 o                         
  -8  19   8          3.84          1.85         0.21 o                         
  -7  19   8         43.16         42.60         0.75 o                         
  -6  19   8         60.98         53.26         0.90 o                         
  -5  19   8        340.74        315.71         3.51 o                         
  -4  19   8         11.30         11.23         0.42 o                         
  -3  19   8        256.71        246.68         2.72 o                         
  -2  19   8         33.00         23.14         0.52 o                         
  -1  19   8         12.50         15.38         0.46 o                         
   0  19   8          7.00          8.27         0.42 o                         
   1  19   8       1028.93       1027.24        11.74 o                         
   2  19   8        354.40        343.79         4.39 o                         
   3  19   8         34.39         37.63         0.67 o                         
   4  19   8        806.13        781.60        10.37 o                         
   5  19   8         25.53         38.75         1.96 o                         
  -7  20   8         73.27         78.31         1.35 o                         
  -6  20   8          0.61          0.46         0.25 o                         
  -5  20   8         25.87         31.20         0.64 o                         
  -4  20   8        142.27        130.50         1.58 o                         
  -3  20   8         11.43         12.25         0.54 o                         
  -2  20   8         80.24         73.71         1.03 o                         
  -1  20   8         21.65         21.15         0.51 o                         
   0  20   8         10.49         11.02         0.47 o                         
   1  20   8        240.16        226.42         3.01 o                         
   2  20   8          6.86         10.96         0.49 o                         
   3  20   8         33.52         42.05         0.78 o                         
   4  20   8        192.11        192.60         2.92 o                         
   5  20   8        123.12        158.86         4.35 o                         
  -7  21   8          8.10         12.20         0.43 o                         
  -6  21   8          5.05          1.80         0.25 o                         
  -5  21   8         57.24         55.27         1.04 o                         
  -4  21   8         30.38         25.41         0.52 o                         
  -3  21   8         37.90         39.13         0.72 o                         
  -2  21   8          8.52         12.12         0.46 o                         
  -1  21   8        149.74        156.01         1.98 o                         
   0  21   8        289.30        298.72         3.56 o                         
   1  21   8         42.14         44.07         0.79 o                         
   2  21   8        144.91        120.81         1.89 o                         
   3  21   8         26.21         29.92         0.67 o                         
   4  21   8         54.13         48.16         1.41 o                         
  -6  22   8        157.53        188.27         3.03 o                         
  -5  22   8        136.58        118.93         1.92 o                         
  -4  22   8        130.01        131.92         1.91 o                         
  -3  22   8          3.42          1.40         0.25 o                         
  -2  22   8         35.78         25.15         0.55 o                         
  -1  22   8         91.19         91.24         1.22 o                         
   0  22   8        225.96        201.80         2.47 o                         
   1  22   8        402.18        373.26         5.08 o                         
   2  22   8        111.58         96.35         1.47 o                         
   3  22   8          9.73         11.55         0.53 o                         
   4  22   8        134.26        133.50         3.60 o                         
  -6  23   8        350.68        375.28         7.02 o                         
  -5  23   8         14.87         32.91         0.72 o                         
  -4  23   8          0.51          0.24         0.26 o                         
  -3  23   8          0.01          0.45         0.24 o                         
  -2  23   8          9.49          6.79         0.36 o                         
  -1  23   8         85.83         97.09         1.38 o                         
   0  23   8          1.57          2.33         0.33 o                         
   1  23   8         38.09         34.40         0.75 o                         
   2  23   8         47.11         36.49         0.81 o                         
   3  23   8        107.11        117.78         2.26 o                         
  -5  24   8         41.05         28.15         0.66 o                         
  -4  24   8         12.96         15.11         0.48 o                         
  -3  24   8         21.31         15.70         0.48 o                         
  -2  24   8         30.72         41.26         0.76 o                         
  -1  24   8          0.40          0.29         0.30 o                         
   0  24   8         38.05         36.81         0.73 o                         
   1  24   8        140.84        116.43         1.88 o                         
   2  24   8         36.17         31.48         0.79 o                         
   3  24   8          1.14          4.46         0.37 o                         
  -5  25   8         14.22         16.57         0.52 o                         
  -4  25   8          2.06          1.56         0.26 o                         
  -3  25   8         16.99         17.67         0.50 o                         
  -2  25   8         14.01         11.42         0.43 o                         
  -1  25   8          4.76          2.88         0.34 o                         
   0  25   8         85.44         79.34         1.37 o                         
   1  25   8         29.06         21.97         0.62 o                         
   2  25   8        103.53        103.29         1.85 o                         
  -4  26   8         32.05         35.03         0.87 o                         
  -3  26   8          3.96          7.56         0.46 o                         
  -2  26   8          2.03          2.81         0.29 o                         
  -1  26   8        299.68        283.01         5.15 o                         
   0  26   8         36.24         28.12         0.78 o                         
   1  26   8         21.77         18.20         0.87 o                         
  -2  27   8         87.28         83.97         1.77 o                         
  -1  27   8        113.66        119.10         2.34 o                         
   0  27   8         27.81         23.67         0.69 o                         
 -10   1   9         74.20         69.13         3.09 o                         
  -9   1   9       3439.90       3286.54        82.81 o                         
  -8   1   9       1895.01       1884.12        33.64 o                         
  -7   1   9         47.38         48.23         1.00 o                         
  -6   1   9         11.76         11.19         0.47 o                         
  -5   1   9       2126.65       2021.36        23.71 o                         
  -4   1   9          8.80          5.83         0.32 o                         
  -3   1   9          1.99          4.34         0.26 o                         
  -2   1   9        662.03        688.08         7.94 o                         
  -1   1   9        160.16        170.22         2.01 o                         
   0   1   9        102.15        106.86         1.41 o                         
   1   1   9        458.88        494.58         5.62 o                         
   2   1   9        122.34        137.39         1.60 o                         
   3   1   9       2131.78       2080.17        22.87 o                         
   4   1   9        548.28        527.60         7.20 o                         
   5   1   9          0.38          0.82         0.48 o                         
   6   1   9        199.51        215.80         3.29 o                         
   7   1   9          6.93          5.54         0.55 o                         
 -10   2   9        329.27        331.04         9.03 o                         
  -9   2   9         27.27         47.00         1.80 o                         
  -8   2   9        310.75        329.98         7.85 o                         
  -7   2   9        108.47        118.05         2.26 o                         
  -6   2   9        112.21        114.17         1.99 o                         
  -5   2   9        456.84        468.47         5.89 o                         
  -4   2   9        305.98        304.65         4.55 o                         
  -3   2   9         87.81         80.56         1.12 o                         
  -2   2   9        245.49        263.68         2.98 o                         
  -1   2   9         33.44         38.46         0.74 o                         
   0   2   9        306.87        310.17         3.57 o                         
   1   2   9        313.86        314.18         3.74 o                         
   2   2   9        203.96        226.56         2.56 o                         
   3   2   9        435.53        444.40        10.36 o                         
   4   2   9        429.08        424.49         6.84 o                         
   5   2   9        171.10        168.27         3.90 o                         
   6   2   9        198.13        201.07         3.45 o                         
   7   2   9         12.18         11.89         0.57 o                         
 -10   3   9         48.80         51.10         1.33 o                         
  -9   3   9        132.33        136.51         2.95 o                         
  -8   3   9        259.28        260.16         4.82 o                         
  -7   3   9         54.02         53.80         1.14 o                         
  -6   3   9        197.76        190.24         3.83 o                         
  -5   3   9       1017.17        992.56        11.35 o                         
  -4   3   9         99.87        104.99         1.39 o                         
  -3   3   9        140.62        137.35         1.61 o                         
  -2   3   9         29.95         31.81         0.63 o                         
  -1   3   9        139.39        165.30         1.95 o                         
   0   3   9        149.74        163.00         2.75 o                         
   1   3   9          2.60          6.89         0.45 o                         
   2   3   9        142.48        155.40         1.96 o                         
   3   3   9       1108.04       1098.21        12.99 o                         
   4   3   9        393.11        403.02         5.30 o                         
   5   3   9        220.18        208.13         3.31 o                         
   6   3   9         80.05         89.67         1.63 o                         
   7   3   9         20.31         28.57         0.71 o                         
 -10   4   9        393.32        378.84        12.35 o                         
  -9   4   9         98.51        102.52         2.77 o                         
  -8   4   9         76.31         83.87         1.70 o                         
  -7   4   9         61.49         63.86         1.71 o                         
  -6   4   9       2945.65       2862.53        41.68 o                         
  -5   4   9       1263.22       1227.05        13.14 o                         
  -4   4   9         42.95         47.51         0.85 o                         
  -3   4   9        371.19        364.72         4.36 o                         
  -2   4   9         36.54         45.19         0.72 o                         
  -1   4   9          1.90          2.32         0.28 o                         
   0   4   9        421.89        430.51         7.23 o                         
   1   4   9        366.57        370.73         4.37 o                         
   2   4   9          0.41          2.36         0.32 o                         
   3   4   9          3.54          6.91         0.54 o                         
   4   4   9        169.65        177.72         2.62 o                         
   5   4   9          1.09          2.69         0.35 o                         
   6   4   9        111.32        116.41         2.16 o                         
   7   4   9         16.23         13.52         0.61 o                         
 -10   5   9        544.63        534.07        13.53 o                         
  -9   5   9        402.51        396.83         6.64 o                         
  -8   5   9         19.02         16.45         0.65 o                         
  -7   5   9        383.86        409.91         6.92 o                         
  -6   5   9       1583.13       1598.56        23.38 o                         
  -5   5   9       1576.43       1589.32        16.49 o                         
  -4   5   9        828.85        838.38         8.15 o                         
  -3   5   9         42.01         43.41         0.69 o                         
  -2   5   9         34.43         34.70         0.65 o                         
  -1   5   9          2.40          8.55         0.44 o                         
   0   5   9       1228.18       1217.05        15.56 o                         
   1   5   9        143.55        139.66         2.26 o                         
   2   5   9        214.36        212.63         2.63 o                         
   3   5   9        213.45        188.75         2.56 o                         
   4   5   9        573.21        579.02         7.84 o                         
   5   5   9         73.85         79.88         1.54 o                         
   6   5   9         31.64         28.48         0.75 o                         
   7   5   9        119.40        127.64         2.62 o                         
 -10   6   9          2.10          1.93         0.30 o                         
  -9   6   9        261.69        269.90         4.93 o                         
  -8   6   9         56.73         67.20         1.23 o                         
  -7   6   9        126.49        140.54         2.23 o                         
  -6   6   9       1960.20       1901.74        25.11 o                         
  -5   6   9        282.92        285.62         3.23 o                         
  -4   6   9          1.94          7.73         0.38 o                         
  -3   6   9        204.09        208.37         2.44 o                         
  -2   6   9        125.48         99.83         1.42 o                         
  -1   6   9        221.68        243.29         3.38 o                         
   0   6   9        706.09        696.88         7.79 o                         
   1   6   9        387.21        417.28         5.34 o                         
   2   6   9         63.84         48.48         0.82 o                         
   3   6   9        117.55        116.49         3.04 o                         
   4   6   9          0.01          1.34         0.38 o                         
   5   6   9          1.68          1.23         0.34 o                         
   6   6   9         56.41         67.67         1.27 o                         
   7   6   9          3.01          4.85         0.40 o                         
  -9   7   9         68.42         64.18         1.32 o                         
  -8   7   9          1.72          1.65         0.29 o                         
  -7   7   9         22.99         18.17         0.56 o                         
  -6   7   9        190.99        204.86         3.20 o                         
  -5   7   9          0.05          0.97         0.26 o                         
  -4   7   9        122.19        108.30         1.58 o                         
  -3   7   9        252.11        253.81         2.85 o                         
  -2   7   9        537.16        588.06         6.25 o                         
  -1   7   9         47.41         60.22         1.33 o                         
   0   7   9        569.64        589.69         6.87 o                         
   1   7   9       2029.02       2004.94        22.02 o                         
   2   7   9        460.46        498.65         5.82 o                         
   3   7   9        700.09        718.36        10.71 o                         
   4   7   9          3.08          2.56         0.41 o                         
   5   7   9         32.99         38.21         0.84 o                         
   6   7   9         81.52         83.19         3.63 o                         
   7   7   9         11.41         13.79         0.59 o                         
  -9   8   9         93.75         93.05         1.73 o                         
  -8   8   9         58.35         65.58         1.22 o                         
  -7   8   9        242.91        261.06         3.60 o                         
  -6   8   9        264.76        263.48         3.53 o                         
  -5   8   9         95.17        102.35         1.43 o                         
  -4   8   9        713.43        697.10         7.37 o                         
  -3   8   9        128.96        120.85         1.49 o                         
  -2   8   9       1413.99       1488.45        17.01 o                         
  -1   8   9       1585.90       1502.77        16.57 o                         
   0   8   9       2263.20       2106.66        21.81 o                         
   1   8   9       3237.19       3083.44        33.74 o                         
   2   8   9       2148.29       2086.73        23.66 o                         
   3   8   9         49.34         44.80         0.91 o                         
   4   8   9        391.53        381.03         5.25 o                         
   5   8   9         18.39         16.73         0.80 o                         
   6   8   9        160.42        159.38         2.79 o                         
  -9   9   9         32.96         35.97         0.71 o                         
  -8   9   9         33.85         35.53         0.80 o                         
  -7   9   9         66.28         60.24         1.04 o                         
  -6   9   9          0.45          1.85         0.28 o                         
  -5   9   9        139.55        127.95         1.74 o                         
  -4   9   9        405.39        403.76         4.36 o                         
  -3   9   9        517.71        533.87         5.86 o                         
  -2   9   9       1984.82       1873.59        19.38 o                         
  -1   9   9        216.52        233.10         2.83 o                         
   0   9   9        666.94        714.27         7.54 o                         
   1   9   9        567.91        568.81         6.05 o                         
   2   9   9          0.79         11.81         0.58 o                         
   3   9   9         14.10         15.85         0.61 o                         
   4   9   9        393.62        364.56         7.52 o                         
   5   9   9         69.99         67.60         1.56 o                         
   6   9   9          2.49          0.91         0.34 o                         
  -9  10   9         70.65         75.75         1.28 o                         
  -8  10   9        260.63        277.09         4.15 o                         
  -7  10   9        175.23        171.62         2.49 o                         
  -6  10   9          6.05          5.65         0.35 o                         
  -5  10   9        116.30        114.19         1.59 o                         
  -4  10   9         74.99         79.83         1.05 o                         
  -3  10   9        735.78        765.18         7.86 o                         
  -2  10   9        327.31        361.44         5.27 o                         
  -1  10   9        600.78        627.33         6.84 o                         
   0  10   9        241.80        241.00         2.64 o                         
   1  10   9        582.54        566.37         6.02 o                         
   2  10   9        206.59        194.10         2.50 o                         
   3  10   9        150.66        126.06         1.78 o                         
   4  10   9         59.81         60.31         1.23 o                         
   5  10   9        378.88        385.93         5.80 o                         
   6  10   9          0.55          0.89         0.32 o                         
  -9  11   9          0.33          0.63         0.20 o                         
  -8  11   9          9.54         12.51         0.54 o                         
  -7  11   9        147.42        142.91         1.82 o                         
  -6  11   9         13.23         12.87         0.44 o                         
  -5  11   9          0.01          1.04         0.24 o                         
  -4  11   9        850.82        866.56         9.62 o                         
  -3  11   9          4.99          5.01         0.31 o                         
  -2  11   9       3041.13       2927.44        30.21 o                         
  -1  11   9       1608.61       1602.43        16.64 o                         
   0  11   9        992.14       1023.04        10.70 o                         
   1  11   9        182.76        187.89         2.17 o                         
   2  11   9         65.96         61.44         1.03 o                         
   3  11   9        175.55        168.19         2.27 o                         
   4  11   9         97.00         95.46         1.57 o                         
   5  11   9        127.05        122.13         2.00 o                         
   6  11   9         19.11         13.65         0.55 o                         
  -9  12   9         15.10         23.38         0.95 o                         
  -8  12   9         26.39         21.89         0.57 o                         
  -7  12   9          6.66          9.07         0.38 o                         
  -6  12   9        217.14        196.62         2.41 o                         
  -5  12   9        251.48        245.97         2.95 o                         
  -4  12   9        143.74        130.20         1.65 o                         
  -3  12   9       1937.77       1882.08        18.49 o                         
  -2  12   9       1479.92       1496.10        15.54 o                         
  -1  12   9         21.25         21.76         0.57 o                         
   0  12   9        692.56        724.36         7.44 o                         
   1  12   9        293.00        292.72         3.54 o                         
   2  12   9         16.63         18.20         0.59 o                         
   3  12   9        419.55        447.67         5.85 o                         
   4  12   9          7.42         12.58         0.63 o                         
   5  12   9         37.61         45.03         0.93 o                         
   6  12   9         15.39         15.34         0.53 o                         
  -9  13   9         73.20         71.97         1.29 o                         
  -8  13   9         42.61         32.53         0.67 o                         
  -7  13   9          3.64          4.26         0.29 o                         
  -6  13   9          2.93          3.53         0.28 o                         
  -5  13   9        154.83        129.37         1.57 o                         
  -4  13   9          5.54          7.56         0.36 o                         
  -3  13   9        794.53        815.17         8.79 o                         
  -2  13   9         84.64         93.99         1.44 o                         
  -1  13   9        256.15        260.00         2.93 o                         
   0  13   9        331.81        318.63         3.57 o                         
   1  13   9         40.07         44.25         0.82 o                         
   2  13   9        198.22        193.64         2.84 o                         
   3  13   9        125.73        129.18         1.97 o                         
   4  13   9        215.39        210.42         2.96 o                         
   5  13   9        316.14        297.09         4.48 o                         
   6  13   9         32.64         30.24         0.77 o                         
  -8  14   9         30.61         26.57         0.58 o                         
  -7  14   9         36.99         39.48         0.73 o                         
  -6  14   9          0.08          1.07         0.23 o                         
  -5  14   9         66.88         73.08         0.99 o                         
  -4  14   9          2.91          4.08         0.28 o                         
  -3  14   9       1056.98       1096.68        11.78 o                         
  -2  14   9        255.99        262.88         2.99 o                         
  -1  14   9        244.96        229.14         2.72 o                         
   0  14   9        105.89        107.57         1.41 o                         
   1  14   9          0.12          1.01         0.27 o                         
   2  14   9        374.23        369.74         4.68 o                         
   3  14   9        738.61        699.24         8.62 o                         
   4  14   9        187.27        168.99         2.52 o                         
   5  14   9        260.81        285.96         4.86 o                         
  -8  15   9         35.98         33.87         0.83 o                         
  -7  15   9         96.57         90.74         1.34 o                         
  -6  15   9        161.59        164.46         1.97 o                         
  -5  15   9        412.49        386.65         4.27 o                         
  -4  15   9         75.90         82.70         1.10 o                         
  -3  15   9         84.49         93.65         1.18 o                         
  -2  15   9        806.37        765.51         8.02 o                         
  -1  15   9        198.46        207.87         2.48 o                         
   0  15   9         84.03         87.41         1.56 o                         
   1  15   9        127.15        125.66         1.69 o                         
   2  15   9       2210.24       2099.11        25.50 o                         
   3  15   9         81.43         83.12         1.28 o                         
   4  15   9         85.64         84.50         1.54 o                         
   5  15   9          6.37          8.44         0.54 o                         
  -8  16   9        332.79        343.58         5.37 o                         
  -7  16   9          2.40          1.25         0.22 o                         
  -6  16   9         49.00         34.76         0.58 o                         
  -5  16   9        293.87        276.37         3.12 o                         
  -4  16   9          4.34          5.47         0.30 o                         
  -3  16   9       1310.45       1270.30        12.84 o                         
  -2  16   9         93.53        107.86         1.34 o                         
  -1  16   9         94.10         87.13         1.19 o                         
   0  16   9        116.07        108.58         1.43 o                         
   1  16   9         13.62         17.09         0.58 o                         
   2  16   9        685.25        678.74         9.56 o                         
   3  16   9         39.49         33.05         0.71 o                         
   4  16   9          0.11          0.81         0.32 o                         
   5  16   9        129.51        133.05         2.65 o                         
  -8  17   9         79.75         68.34         2.50 o                         
  -7  17   9        179.78        175.21         2.52 o                         
  -6  17   9          2.91          2.77         0.25 o                         
  -5  17   9        461.72        466.66         4.81 o                         
  -4  17   9        102.26         95.93         1.23 o                         
  -3  17   9         50.86         58.02         0.85 o                         
  -2  17   9        243.26        250.43         2.76 o                         
  -1  17   9         29.01         26.60         0.61 o                         
   0  17   9        294.68        294.91         3.43 o                         
   1  17   9        111.31        102.02         1.36 o                         
   2  17   9         50.76         52.17         0.84 o                         
   3  17   9         12.86         12.97         0.50 o                         
   4  17   9          0.34          3.09         0.34 o                         
   5  17   9        620.84        654.64        11.76 o                         
  -7  18   9         16.04         14.64         0.40 o                         
  -6  18   9        111.46        103.40         1.45 o                         
  -5  18   9         70.15         80.83         1.07 o                         
  -4  18   9          6.12         11.93         0.39 o                         
  -3  18   9        103.54         87.83         1.12 o                         
  -2  18   9          1.07          1.75         0.26 o                         
  -1  18   9        191.45        178.81         2.11 o                         
   0  18   9         12.25         13.07         0.51 o                         
   1  18   9         49.08         46.70         0.81 o                         
   2  18   9          4.25         13.81         0.52 o                         
   3  18   9        117.17        108.55         1.62 o                         
   4  18   9         92.08        101.19         1.84 o                         
  -7  19   9        119.20        133.08         2.76 o                         
  -6  19   9         69.42         64.04         1.10 o                         
  -5  19   9         11.67         17.90         0.50 o                         
  -4  19   9         67.48         62.12         0.91 o                         
  -3  19   9          8.09          7.30         0.34 o                         
  -2  19   9        458.54        437.29         4.52 o                         
  -1  19   9         27.71         27.35         0.60 o                         
   0  19   9         42.93         43.16         0.74 o                         
   1  19   9         25.88         28.80         0.65 o                         
   2  19   9         79.27         63.91         1.06 o                         
   3  19   9        132.53        123.47         1.88 o                         
   4  19   9         46.49         43.34         1.82 o                         
  -7  20   9        262.62        305.38         7.76 o                         
  -6  20   9          6.67         10.96         0.40 o                         
  -5  20   9        394.50        433.79         5.82 o                         
  -4  20   9        245.64        245.79         3.11 o                         
  -3  20   9         42.94         46.80         0.75 o                         
  -2  20   9          0.45          0.87         0.25 o                         
  -1  20   9        265.63        283.40         3.27 o                         
   0  20   9          2.87          2.26         0.28 o                         
   1  20   9         79.83         79.32         1.23 o                         
   2  20   9        143.09        130.71         1.88 o                         
   3  20   9          1.46          2.45         0.29 o                         
   4  20   9        233.95        221.32         5.77 o                         
  -6  21   9        206.04        205.10         3.50 o                         
  -5  21   9          5.34          5.74         0.36 o                         
  -4  21   9         25.52         29.00         0.57 o                         
  -3  21   9          1.80          1.41         0.24 o                         
  -2  21   9         14.08         14.78         0.45 o                         
  -1  21   9          0.73          2.07         0.27 o                         
   0  21   9         29.21         28.87         0.62 o                         
   1  21   9        156.16        167.52         2.26 o                         
   2  21   9         16.84         25.29         0.59 o                         
   3  21   9         34.23         34.42         0.87 o                         
  -6  22   9          1.04          2.08         0.29 o                         
  -5  22   9        121.80        124.94         3.52 o                         
  -4  22   9         17.92         11.00         0.40 o                         
  -3  22   9        121.31        119.57         1.67 o                         
  -2  22   9         40.08         32.62         0.67 o                         
  -1  22   9        108.44         98.37         1.72 o                         
   0  22   9         78.09         77.52         1.21 o                         
   1  22   9        129.27        114.12         1.82 o                         
   2  22   9          6.90          7.20         0.46 o                         
   3  22   9         43.47         47.70         1.25 o                         
  -5  23   9        269.31        280.13         5.08 o                         
  -4  23   9          0.72          0.58         0.27 o                         
  -3  23   9         65.25         61.11         0.96 o                         
  -2  23   9          1.22          1.28         0.28 o                         
  -1  23   9        381.81        370.27         5.01 o                         
   0  23   9          0.64          0.85         0.27 o                         
   1  23   9         43.33         38.49         0.82 o                         
   2  23   9        281.48        293.38         6.55 o                         
  -4  24   9        142.70        162.14         2.77 o                         
  -3  24   9        137.52        137.63         2.10 o                         
  -2  24   9         34.42         38.11         0.76 o                         
  -1  24   9         13.38         14.62         0.51 o                         
   0  24   9          0.59          0.54         0.26 o                         
   1  24   9         52.50         44.23         0.94 o                         
  -3  25   9          3.96          2.84         0.27 o                         
  -2  25   9          0.36          0.51         0.27 o                         
  -1  25   9         47.93         51.29         1.25 o                         
   0  25   9         66.05         58.79         1.26 o                         
  -9   0  10       2864.76       2761.18        60.19 o                         
  -8   0  10       3383.36       3267.18       142.65 o                         
  -7   0  10       2770.68       2705.58        83.63 o                         
  -6   0  10        869.01        896.03        22.86 o                         
  -5   0  10         10.87         11.67         0.76 o                         
  -4   0  10        113.90        122.49         2.96 o                         
  -3   0  10       1405.25       1338.75        26.42 o                         
  -2   0  10        280.91        294.81         6.02 o                         
  -1   0  10          5.11         10.60         0.76 o                         
   0   0  10        358.55        385.19         6.25 o                         
   1   0  10         33.24         15.98         0.82 o                         
   2   0  10         34.27         24.57         0.92 o                         
   3   0  10         66.29         62.82         2.03 o                         
   4   0  10        414.09        440.11        12.71 o                         
   5   0  10        209.38        196.87         6.40 o                         
   6   0  10         24.96         28.99         1.12 o                         
  -9   1  10         14.83         14.19         0.89 o                         
  -8   1  10         54.73         72.98         2.18 o                         
  -7   1  10          6.33         13.55         1.00 o                         
  -6   1  10        203.49        212.82         3.73 o                         
  -5   1  10         19.23         24.07         0.74 o                         
  -4   1  10          3.52          4.06         0.36 o                         
  -3   1  10        664.17        674.04         9.07 o                         
  -2   1  10         13.05         14.76         0.64 o                         
  -1   1  10         72.95         66.75         1.14 o                         
   0   1  10         17.18         17.52         0.57 o                         
   1   1  10        462.80        416.63         4.48 o                         
   2   1  10          1.71          3.71         0.35 o                         
   3   1  10          5.24          7.18         0.52 o                         
   4   1  10          2.01          3.95         0.45 o                         
   5   1  10        144.12        148.09         3.82 o                         
   6   1  10         16.77         22.18         1.09 o                         
  -9   2  10        141.42        131.89         3.03 o                         
  -8   2  10        203.90        201.34         3.96 o                         
  -7   2  10        659.15        676.79        11.32 o                         
  -6   2  10         14.28         19.37         0.82 o                         
  -5   2  10         83.41         75.17         1.41 o                         
  -4   2  10          0.53          0.87         0.29 o                         
  -3   2  10        352.33        395.35         5.00 o                         
  -2   2  10         98.14        100.15         1.52 o                         
  -1   2  10         65.28         68.96         1.18 o                         
   0   2  10         29.10         36.54         0.72 o                         
   1   2  10          3.05          4.44         0.37 o                         
   2   2  10        162.98        147.17         1.97 o                         
   3   2  10         13.05          8.05         0.55 o                         
   4   2  10          4.50          3.43         0.42 o                         
   5   2  10         27.96         35.78         0.96 o                         
   6   2  10        383.60        401.83         8.92 o                         
  -9   3  10        156.48        150.96         3.08 o                         
  -8   3  10         61.05         61.17         1.32 o                         
  -7   3  10          0.01          1.97         0.32 o                         
  -6   3  10        172.27        169.17         3.99 o                         
  -5   3  10          0.79          3.59         0.36 o                         
  -4   3  10         27.06         26.81         0.64 o                         
  -3   3  10        224.33        189.75         2.56 o                         
  -2   3  10        644.29        640.06         7.93 o                         
  -1   3  10        362.21        369.84         4.52 o                         
   0   3  10          9.06          6.22         0.44 o                         
   1   3  10          2.57          6.28         0.40 o                         
   2   3  10         32.47         31.05         0.76 o                         
   3   3  10          4.81          5.93         0.45 o                         
   4   3  10        132.52        141.69         2.98 o                         
   5   3  10         85.00         86.75         1.69 o                         
   6   3  10         74.13         70.66         2.74 o                         
  -9   4  10         70.53         67.13         1.47 o                         
  -8   4  10        192.24        218.72         3.74 o                         
  -7   4  10        387.69        408.30         6.90 o                         
  -6   4  10        680.12        663.97         9.28 o                         
  -5   4  10        289.73        298.08         4.27 o                         
  -4   4  10         63.01         55.29         0.96 o                         
  -3   4  10        587.79        546.23         6.35 o                         
  -2   4  10        187.57        174.46         2.27 o                         
  -1   4  10        268.77        229.33         3.02 o                         
   0   4  10        301.74        364.16         4.31 o                         
   1   4  10        465.72        440.81         5.56 o                         
   2   4  10        623.38        574.64         7.17 o                         
   3   4  10        592.11        557.66         7.93 o                         
   4   4  10        157.02        156.83         2.68 o                         
   5   4  10        106.59        108.00         2.01 o                         
   6   4  10         20.79         35.92         1.17 o                         
  -9   5  10        178.44        193.01         3.89 o                         
  -8   5  10        326.31        330.78         5.58 o                         
  -7   5  10        191.57        181.61         3.16 o                         
  -6   5  10          6.17          9.61         0.63 o                         
  -5   5  10        585.18        599.84         8.03 o                         
  -4   5  10         91.29         93.52         1.67 o                         
  -3   5  10         79.74         68.70         1.01 o                         
  -2   5  10          0.57          8.49         0.55 o                         
  -1   5  10        357.96        357.77         4.75 o                         
   0   5  10         38.40         35.84         0.89 o                         
   1   5  10          0.00          7.05         0.66 o                         
   2   5  10        458.09        493.11         6.19 o                         
   3   5  10        259.94        243.52         3.65 o                         
   4   5  10         82.17         94.60         2.52 o                         
   5   5  10        233.92        229.12         4.28 o                         
   6   5  10        658.40        721.35        14.20 o                         
  -9   6  10        263.07        250.89         4.57 o                         
  -8   6  10         46.51         45.60         0.94 o                         
  -7   6  10         46.10         51.67         1.01 o                         
  -6   6  10        121.18        126.69         2.34 o                         
  -5   6  10         56.33         60.12         1.03 o                         
  -4   6  10         25.26         28.03         0.61 o                         
  -3   6  10         27.60         30.06         0.64 o                         
  -2   6  10        806.29        794.98         9.82 o                         
  -1   6  10        203.92        201.02         2.68 o                         
   0   6  10         43.44         50.87         0.91 o                         
   1   6  10        991.30        972.41        11.52 o                         
   2   6  10        421.60        444.26         5.80 o                         
   3   6  10         99.13         95.99         1.66 o                         
   4   6  10        177.21        190.69         2.87 o                         
   5   6  10        214.46        217.40         4.07 o                         
   6   6  10         11.29         13.28         0.88 o                         
  -9   7  10         43.04         49.27         1.23 o                         
  -8   7  10         70.67         65.47         1.25 o                         
  -7   7  10        618.91        628.06        10.49 o                         
  -6   7  10        363.49        369.03         5.86 o                         
  -5   7  10         38.81         42.72         0.82 o                         
  -4   7  10         22.82         26.68         0.68 o                         
  -3   7  10        585.48        588.41         6.62 o                         
  -2   7  10        113.96        119.61         1.57 o                         
  -1   7  10          0.88          5.61         0.46 o                         
   0   7  10          0.77          1.58         0.30 o                         
   1   7  10        410.72        378.84         4.80 o                         
   2   7  10        119.01        121.20         1.74 o                         
   3   7  10         98.87         99.10         2.19 o                         
   4   7  10         23.87         34.66         0.84 o                         
   5   7  10         16.83         16.78         0.64 o                         
   6   7  10          3.18          2.42         0.33 o                         
  -9   8  10          0.59          1.62         0.27 o                         
  -8   8  10        103.29        102.01         1.71 o                         
  -7   8  10         14.46         15.58         0.49 o                         
  -6   8  10       1173.74       1137.89        15.78 o                         
  -5   8  10        252.83        271.07         3.45 o                         
  -4   8  10         46.97         53.13         1.16 o                         
  -3   8  10         23.36         32.06         0.64 o                         
  -2   8  10        246.74        284.94         3.24 o                         
  -1   8  10        579.60        549.65         6.42 o                         
   0   8  10        266.80        217.19         2.98 o                         
   1   8  10        187.16        173.94         2.38 o                         
   2   8  10          4.37         10.11         0.54 o                         
   3   8  10        509.89        504.16         8.02 o                         
   4   8  10         85.49         85.53         1.51 o                         
   5   8  10          0.03          1.96         0.33 o                         
  -9   9  10          5.80          8.93         0.38 o                         
  -8   9  10        207.16        200.50         3.20 o                         
  -7   9  10         76.96         73.60         1.12 o                         
  -6   9  10         52.47         67.21         1.69 o                         
  -5   9  10         14.42         22.29         0.73 o                         
  -4   9  10         29.70         32.43         0.65 o                         
  -3   9  10         11.03         12.91         0.56 o                         
  -2   9  10        224.29        217.93         2.51 o                         
  -1   9  10        542.51        607.57         8.39 o                         
   0   9  10        437.56        385.11         4.90 o                         
   1   9  10        972.80        920.69        10.92 o                         
   2   9  10         13.28         18.33         0.63 o                         
   3   9  10          2.44          8.94         0.56 o                         
   4   9  10          2.88          5.23         0.38 o                         
   5   9  10        296.65        330.95         5.22 o                         
  -8  10  10          2.03          2.38         0.22 o                         
  -7  10  10        216.24        199.39         2.74 o                         
  -6  10  10        104.81        101.78         1.43 o                         
  -5  10  10          6.81          8.72         0.40 o                         
  -4  10  10         58.07         64.92         1.00 o                         
  -3  10  10        209.86        209.49         2.58 o                         
  -2  10  10          1.06          4.13         0.33 o                         
  -1  10  10       1703.27       1670.74        20.40 o                         
   0  10  10        467.75        437.06         5.49 o                         
   1  10  10        726.67        677.79         8.06 o                         
   2  10  10          2.52          1.40         0.38 o                         
   3  10  10        190.82        186.49         2.56 o                         
   4  10  10         41.46         43.50         0.92 o                         
   5  10  10        189.00        218.21         4.09 o                         
  -8  11  10        303.29        302.18         4.75 o                         
  -7  11  10          7.47          6.84         0.32 o                         
  -6  11  10          2.62          5.19         0.31 o                         
  -5  11  10        318.71        333.52         3.70 o                         
  -4  11  10         36.68         44.59         0.72 o                         
  -3  11  10         23.26         22.71         0.67 o                         
  -2  11  10         10.09         14.63         0.68 o                         
  -1  11  10        930.70        985.42        10.93 o                         
   0  11  10          2.87          2.51         0.30 o                         
   1  11  10        317.75        306.50         3.54 o                         
   2  11  10          1.34          2.07         0.32 o                         
   3  11  10          0.24          1.64         0.31 o                         
   4  11  10        121.13        113.29         1.97 o                         
   5  11  10         63.72         81.01         2.24 o                         
  -8  12  10         32.40         37.54         0.72 o                         
  -7  12  10         26.30         21.58         0.51 o                         
  -6  12  10          1.60          1.39         0.23 o                         
  -5  12  10        129.29        140.09         2.16 o                         
  -4  12  10        201.52        204.10         2.35 o                         
  -3  12  10        398.61        408.67         4.64 o                         
  -2  12  10       1680.82       1647.64        18.14 o                         
  -1  12  10        183.99        211.17         2.53 o                         
   0  12  10         77.38         70.89         1.09 o                         
   1  12  10        126.57        135.45         1.94 o                         
   2  12  10        188.91        189.05         2.99 o                         
   3  12  10         16.26         14.68         0.56 o                         
   4  12  10          2.52          5.04         0.41 o                         
   5  12  10         22.60         24.42         0.77 o                         
  -8  13  10         14.62         15.63         0.45 o                         
  -7  13  10         71.76         88.14         1.42 o                         
  -6  13  10         16.70          9.47         0.37 o                         
  -5  13  10         23.83         20.91         0.58 o                         
  -4  13  10         19.26         20.59         0.49 o                         
  -3  13  10        205.42        209.73         2.84 o                         
  -2  13  10        182.80        199.32         2.71 o                         
  -1  13  10          4.24         12.96         0.58 o                         
   0  13  10         93.02        107.38         1.50 o                         
   1  13  10         29.89         30.53         0.69 o                         
   2  13  10         26.26         28.28         0.66 o                         
   3  13  10        291.57        267.41         3.87 o                         
   4  13  10         28.88         13.84         0.58 o                         
   5  13  10          6.44         11.44         0.51 o                         
  -8  14  10         15.57         14.15         0.41 o                         
  -7  14  10        259.79        266.67         3.97 o                         
  -6  14  10         24.78         23.61         0.49 o                         
  -5  14  10        452.74        460.14         5.15 o                         
  -4  14  10          9.68         14.01         0.52 o                         
  -3  14  10       2013.48       1894.61        20.17 o                         
  -2  14  10        562.34        579.55         6.15 o                         
  -1  14  10       1167.88       1125.19        12.43 o                         
   0  14  10        387.83        367.13         4.46 o                         
   1  14  10          1.82          1.32         0.37 o                         
   2  14  10          6.74         11.61         0.53 o                         
   3  14  10        566.10        540.83         7.60 o                         
   4  14  10         74.70         89.77         1.79 o                         
  -7  15  10         43.99         50.35         0.86 o                         
  -6  15  10         12.77         13.83         0.38 o                         
  -5  15  10         37.81         29.84         0.78 o                         
  -4  15  10        597.04        587.56         6.01 o                         
  -3  15  10         86.83         85.74         1.14 o                         
  -2  15  10        115.81        115.51         1.44 o                         
  -1  15  10          4.28         10.15         0.46 o                         
   0  15  10        290.76        275.99         3.51 o                         
   1  15  10         11.71         11.68         0.51 o                         
   2  15  10         20.00         14.66         0.52 o                         
   3  15  10         27.03         21.62         0.87 o                         
   4  15  10          0.96          3.62         0.34 o                         
  -7  16  10          0.22         -0.06         0.18 o
[truncated: 48,763 more chars]
